# Supplementary material for: Interactions between paralogous bacterial enhancer‐binding proteins enable metal‐dependent regulation of alternative nitrogenases in Azotobacter vinelandii
Source: Mol Microbiol. 2022 Jun 29;118(1-2):105–24. doi: 10.1111/mmi.14955 (PMC9542535; doi:10.1111/mmi.14955)
Supplement: Supplementary file 2 — Table S7 [file MMI-118-105-s002.xlsx]

## Sheet: By Nucleotide
Table S7.	TSS analysis
position	Mo reads	Mo enrichment score	V reads	V enrichment score	Fe reads	Fe enrichment score	merge	direction	Fe:Mo	V:MO	V:Fe	left gene	left distance	left gene product	inside gene	inside gene start	inside gene end	inside gene strand	inside gene product	right gene	right distance	right gene product
60	4516	2.384	2432	2.745	1331	1.759	FALSE	F	-1.76253	-0.892902	0.869633	-	-	-	-	-	-	-	-	Avin_00010	41	chromosomal replication initiation protein
1563	25	1.662	29	1.553	20	0.56	FALSE	R	-0.321928	0.214125	0.536053	-	-	-	-	-	-	-	-	-	-	-
2758	308	2.339	328	1.929	307	0.441	FALSE	R	-0.0046917	0.0907655	0.0954572	-	-	-	Avin_00030	2688	3785	1	recombination protein F	-	-	-
3205	2072	1.923	3205	2.391	2070	1.641	FALSE	F	-0.00139324	0.6293	0.630694	-	-	-	Avin_00030	2688	3785	1	recombination protein F	Avin_00040	586	DNA gyrase subunit B
4068	103	3.749	72	1.31	143	4.463	FALSE	R	0.473371	-0.516576	-0.989946	-	-	-	Avin_00040	3791	6211	1	DNA gyrase subunit B	-	-	-
4221	22	1.469	37	1.916	36	2.443	FALSE	F	0.710493	0.750022	0.0395284	-	-	-	Avin_00040	3791	6211	1	DNA gyrase subunit B	Avin_00050	2241	Antibiotic biosynthesis monooxygenase protein
4359	1	0	21	1.068	18	1.401	TRUE	F	4.16993	4.39232	0.222392	-	-	-	Avin_00040	3791	6211	1	DNA gyrase subunit B	Avin_00050	2103	Antibiotic biosynthesis monooxygenase protein
4603	1	0	45	2.205	33	2.313	FALSE	F	5.04439	5.49185	0.447459	-	-	-	Avin_00040	3791	6211	1	DNA gyrase subunit B	Avin_00050	1859	Antibiotic biosynthesis monooxygenase protein
5271	58	0.325	80	0.727	73	1.482	FALSE	R	0.331844	0.463947	0.132104	-	-	-	Avin_00040	3791	6211	1	DNA gyrase subunit B	-	-	-
5410	40	2.362	99	1.775	109	3.067	FALSE	F	1.44626	1.30743	-0.138828	-	-	-	Avin_00040	3791	6211	1	DNA gyrase subunit B	Avin_00050	1052	Antibiotic biosynthesis monooxygenase protein
5596	110	1.037	123	2.676	180	1.211	FALSE	R	0.710493	0.161155	-0.549339	-	-	-	Avin_00040	3791	6211	1	DNA gyrase subunit B	-	-	-
6420	373	0.808	460	0.34	680	1.328	FALSE	R	0.866359	0.302458	-0.563901	-	-	-	-	-	-	-	-	-	-	-
6436	197	3.106	298	2.96	195	2.912	FALSE	F	-0.0147215	0.597117	0.611838	-	-	-	-	-	-	-	-	Avin_00050	26	Antibiotic biosynthesis monooxygenase protein
7252	18	0.164	1	0	1	0	FALSE	R	-4.16993	-4.16993	0	-	-	-	Avin_00060	6877	7758	-1	Dyp-type peroxidase protein	-	-	-
7750	1	0	21	0.067	83	0.348	FALSE	R	6.37504	4.39232	-1.98272	-	-	-	Avin_00060	6877	7758	-1	Dyp-type peroxidase protein	-	-	-
7961	1	0	1	0	16	0.219	FALSE	R	4	0	-4	Avin_00060	203	Dyp-type peroxidase protein	Avin_00070	7876	8835	-1	hypothetical protein	-	-	-
9125	117	2.349	237	3.628	133	1.772	FALSE	R	0.184918	1.01838	0.833461	Avin_00070	290	hypothetical protein	-	-	-	-	-	-	-	-
9977	1	0	37	1.916	39	0.239	FALSE	R	5.2854	5.20945	-0.0759489	Avin_00080	113	LPA acyltransferase protein	Avin_00090	9904	10446	-1	HAD-superfamily hydrolase	-	-	-
10444	1	0	20	0.994	16	1.22	FALSE	F	4	4.32193	0.321928	-	-	-	Avin_00090	9904	10446	-1	HAD-superfamily hydrolase	Avin_00120	3092	DNA-3-methyladenine glycosylase I
11452	24	1.601	20	0.994	1	0	FALSE	F	-4.58496	-0.263034	4.32193	-	-	-	Avin_00100	10450	12507	-1	glycyl-tRNA synthetase subunit beta	Avin_00120	2084	DNA-3-methyladenine glycosylase I
12719	37	2.247	22	1.138	18	1.401	FALSE	F	-1.03953	-0.750022	0.289507	-	-	-	Avin_00110	12504	13460	-1	glycyl-tRNA synthetase subunit alpha	Avin_00120	817	DNA-3-methyladenine glycosylase I
13336	22	1.469	44	2.172	21	1.635	FALSE	R	-0.0671142	1	1.06711	Avin_00100	829	glycyl-tRNA synthetase subunit beta	Avin_00110	12504	13460	-1	glycyl-tRNA synthetase subunit alpha	-	-	-
13451	489	0.393	717	0.944	806	0.556	FALSE	F	0.720945	0.552139	-0.168807	-	-	-	Avin_00110	12504	13460	-1	glycyl-tRNA synthetase subunit alpha	Avin_00120	85	DNA-3-methyladenine glycosylase I
13484	1345	2.381	286	1.2	465	1.778	FALSE	R	-1.5323	-2.23352	-0.701216	Avin_00110	24	glycyl-tRNA synthetase subunit alpha	-	-	-	-	-	-	-	-
13688	24	1.601	1	0	1	0	FALSE	F	-4.58496	-4.58496	0	-	-	-	Avin_00120	13536	14120	1	DNA-3-methyladenine glycosylase I	Avin_00130	652	5'-nucleotidase
14322	25	1.662	1	0	26	1.957	FALSE	F	0.0565835	-4.64386	-4.70044	-	-	-	-	-	-	-	-	Avin_00130	18	5'-nucleotidase
16209	24	1.601	25	1.331	1	0	FALSE	F	-4.58496	0.0588937	4.64386	-	-	-	Avin_00140	16096	17469	-1	potassium transporter peripheral membrane protein	Avin_00180	4261	peptidoglycan-binding LysM protein
16647	118	2.947	125	2.699	96	3.883	FALSE	F	-0.297681	0.0831412	0.380822	-	-	-	Avin_00140	16096	17469	-1	potassium transporter peripheral membrane protein	Avin_00180	3823	peptidoglycan-binding LysM protein
20375	33	2.077	42	2.104	28	2.068	FALSE	F	-0.237039	0.347923	0.584963	-	-	-	-	-	-	-	-	Avin_00180	95	peptidoglycan-binding LysM protein
20442	3795	3.322	2893	4.156	3450	3.207	FALSE	R	-0.137504	-0.391534	-0.25403	Avin_00170	124	peptide deformylase	-	-	-	-	-	-	-	-
20592	22	1.469	1	0	19	1.483	FALSE	F	-0.211504	-4.45943	-4.24793	-	-	-	Avin_00180	20470	21495	1	peptidoglycan-binding LysM protein	Avin_00190	969	DNA processing protein DprA
21510	61	2.984	50	2.361	37	2.483	FALSE	R	-0.721284	-0.286881	0.434403	Avin_00170	1192	peptide deformylase	-	-	-	-	-	-	-	-
24520	44	2.503	54	2.474	55	3.069	FALSE	F	0.321928	0.295456	-0.0264722	-	-	-	Avin_00210	23545	24522	-1	NADH-quinone oxidoreductase	Avin_00220	157	coproporphyrinogen III oxidase
24649	29	0.298	1	0	1	0	FALSE	F	-4.85798	-4.85798	0	-	-	-	-	-	-	-	-	Avin_00220	28	coproporphyrinogen III oxidase
26587	1	0	1	0	19	1.483	FALSE	F	4.24793	0	-4.24793	-	-	-	-	-	-	-	-	Avin_00250	1209	Copper-resistance protein A CopA family
26668	1	0	18	0.833	1	0	FALSE	R	0	4.16993	4.16993	Avin_00210	2146	NADH-quinone oxidoreductase	-	-	-	-	-	-	-	-
26685	1	0	21	1.068	23	1.773	FALSE	F	4.52356	4.39232	-0.131245	-	-	-	-	-	-	-	-	Avin_00250	1111	Copper-resistance protein A CopA family
26749	1	0	25	1.331	17	1.313	FALSE	F	4.08746	4.64386	0.556393	-	-	-	-	-	-	-	-	Avin_00250	1047	Copper-resistance protein A CopA family
26816	148	2.691	145	2.33	228	2.554	FALSE	R	0.623437	-0.0295443	-0.652981	Avin_00210	2294	NADH-quinone oxidoreductase	-	-	-	-	-	-	-	-
26835	21	1.399	30	0.603	22	0.705	FALSE	F	0.0671142	0.514573	0.447459	-	-	-	-	-	-	-	-	Avin_00250	961	Copper-resistance protein A CopA family
26843	1	0	17	0.746	1	0	FALSE	F	0	4.08746	4.08746	-	-	-	-	-	-	-	-	Avin_00250	953	Copper-resistance protein A CopA family
27009	1	0	29	1.553	19	0.482	FALSE	F	4.24793	4.85798	0.610053	-	-	-	-	-	-	-	-	Avin_00250	787	Copper-resistance protein A CopA family
27694	30	1.935	33	1.746	1	0	FALSE	R	-4.90689	0.137504	5.04439	Avin_00240	113	hypothetical protein	-	-	-	-	-	-	-	-
28115	670	1.292	696	1.016	513	1.027	FALSE	F	-0.385202	0.0549262	0.440128	-	-	-	Avin_00250	27796	29661	1	Copper-resistance protein A CopA family	Avin_00270	1543	Copper resistance B
28797	18	1.164	1	0	1	0	FALSE	R	-4.16993	-4.16993	0	Avin_00240	1216	hypothetical protein	Avin_00250	27796	29661	1	Copper-resistance protein A CopA family	-	-	-
29438	103	3.749	86	0.833	41	2.635	FALSE	R	-1.32895	-0.260236	1.06871	Avin_00240	1857	hypothetical protein	Avin_00250	27796	29661	1	Copper-resistance protein A CopA family	-	-	-
31390	25	1.662	24	1.27	1	0	FALSE	R	-4.64386	-0.0588937	4.58496	Avin_00280	191	transporter, MgtC/SapB family	Avin_00290	31365	31589	1	hypothetical protein	-	-	-
31406	17	1.077	18	0.833	1	0	FALSE	F	-4.08746	0.0824622	4.16993	-	-	-	Avin_00290	31365	31589	1	hypothetical protein	Avin_00320	963	hypothetical protein
31813	43	2.469	30	1.604	17	1.313	FALSE	R	-1.3388	-0.519374	0.819428	Avin_00280	614	transporter, MgtC/SapB family	Avin_00300	31683	32156	-1	hemerythrin HHE cation binding protein	-	-	-
34764	21	1.399	25	1.331	1	0	FALSE	R	-4.39232	0.251539	4.64386	Avin_00310	2432	hypothetical protein	Avin_00340	34310	35026	-1	hypothetical protein	-	-	-
34781	111	3.858	115	3.579	86	3.723	FALSE	F	-0.368151	0.0510742	0.419225	-	-	-	Avin_00340	34310	35026	-1	hypothetical protein	Avin_00360	1353	cytochrome c-551
35899	20	1.325	1	0	1	0	FALSE	F	-4.32193	-4.32193	0	-	-	-	-	-	-	-	-	Avin_00360	235	cytochrome c-551
36055	20	1.325	16	0.653	1	0	FALSE	F	-4.32193	-0.321928	4	-	-	-	-	-	-	-	-	Avin_00360	79	cytochrome c-551
36079	1	0	17	0.746	17	1.313	FALSE	F	4.08746	4.08746	0	-	-	-	-	-	-	-	-	Avin_00360	55	cytochrome c-551
36101	25	1.662	36	1.875	56	1.094	FALSE	R	1.1635	0.526069	-0.63743	Avin_00350	217	hypothetical protein	-	-	-	-	-	-	-	-
36925	51	2.721	1	0	1	0	FALSE	F	-5.67243	-5.67243	0	-	-	-	Avin_00370	36540	38129	-1	hypothetical protein	Avin_00390	2183	hypothetical protein
37097	51	2.721	29	1.553	1	0	FALSE	R	-5.67243	-0.814444	4.85798	Avin_00350	1213	hypothetical protein	Avin_00370	36540	38129	-1	hypothetical protein	-	-	-
38135	1	0	23	1.205	1	0	FALSE	R	0	4.52356	4.52356	Avin_00370	6	hypothetical protein	-	-	-	-	-	-	-	-
38308	83	3.435	108	2.487	61	3.22	FALSE	R	-0.444302	0.379848	0.82415	Avin_00370	179	hypothetical protein	-	-	-	-	-	-	-	-
38327	32	2.031	63	2.7	40	2.599	FALSE	F	0.321928	0.97728	0.655352	-	-	-	-	-	-	-	-	Avin_00390	781	hypothetical protein
38338	1	0	28	1.501	16	1.22	FALSE	F	4	4.80735	0.807355	-	-	-	-	-	-	-	-	Avin_00390	770	hypothetical protein
38925	22	1.469	1	0	1	0	FALSE	F	-4.45943	-4.45943	0	-	-	-	Avin_00380	38404	39000	-1	TrpR binding protein WrbA	Avin_00390	183	hypothetical protein
38985	17	1.077	20	0.994	1	0	TRUE	F	-4.08746	0.234465	4.32193	-	-	-	Avin_00380	38404	39000	-1	TrpR binding protein WrbA	Avin_00390	123	hypothetical protein
39028	1	0	1	0	23	1.773	FALSE	R	4.52356	0	-4.52356	Avin_00380	28	TrpR binding protein WrbA	-	-	-	-	-	-	-	-
39067	1	0	1	0	20	1.561	FALSE	R	4.32193	0	-4.32193	Avin_00380	67	TrpR binding protein WrbA	-	-	-	-	-	-	-	-
39087	1191	3.834	472	2.818	478	2.751	FALSE	F	-1.31709	-1.33531	-0.0182238	-	-	-	-	-	-	-	-	Avin_00390	21	hypothetical protein
40466	35	2.164	17	0.746	16	1.22	FALSE	R	-1.12928	-1.04182	0.0874628	Avin_00380	1466	TrpR binding protein WrbA	Avin_00400	40354	40761	-1	hypothetical protein	-	-	-
40774	1	0	1	0	18	1.401	FALSE	R	4.16993	0	-4.16993	Avin_00400	13	hypothetical protein	-	-	-	-	-	-	-	-
40788	1259	2.419	438	2.347	565	1.808	FALSE	R	-1.15596	-1.52328	-0.36732	Avin_00400	27	hypothetical protein	-	-	-	-	-	-	-	-
40832	27	1.778	1	0	1	0	FALSE	F	-4.75489	-4.75489	0	-	-	-	-	-	-	-	-	Avin_00410	157	hypothetical protein
41541	3976	2.448	6751	2.766	10947	2.812	FALSE	F	1.46115	0.763783	-0.697362	-	-	-	-	-	-	-	-	Avin_00420	223	diguanylate cyclase
41807	59	0.127	110	0.192	1	0	FALSE	F	-5.88264	0.898717	6.78136	-	-	-	Avin_00420	41764	43158	1	diguanylate cyclase	Avin_00450	3283	ABC transporter substrate-binding protein
41986	49	1.662	107	1.151	60	0.388	FALSE	R	0.292181	1.12676	0.834576	Avin_00400	1225	hypothetical protein	Avin_00420	41764	43158	1	diguanylate cyclase	-	-	-
44067	1	0	1	0	24	0.836	FALSE	R	4.58496	0	-4.58496	Avin_00430	7	Tim44-like domain-containing protein	-	-	-	-	-	-	-	-
44087	544	6.162	258	3.166	427	6.048	TRUE	R	-0.349371	-1.07624	-0.726865	Avin_00430	27	Tim44-like domain-containing protein	-	-	-	-	-	-	-	-
44119	30	1.935	19	0.916	40	2.599	TRUE	R	0.415037	-0.658963	-1.074	Avin_00430	59	Tim44-like domain-containing protein	-	-	-	-	-	-	-	-
44790	1	0	1	0	84	0.88	FALSE	R	6.39232	0	-6.39232	Avin_00440	11	TetR family transcriptional regulator	-	-	-	-	-	-	-	-
45006	90	1.552	70	1.269	1	0	FALSE	F	-6.49185	-0.36257	6.12928	-	-	-	-	-	-	-	-	Avin_00450	84	ABC transporter substrate-binding protein
45065	1	0	152	2.399	3930	1.931	FALSE	F	11.9403	7.24793	-4.69239	-	-	-	-	-	-	-	-	Avin_00450	25	ABC transporter substrate-binding protein
46602	27	1.778	23	1.205	17	1.313	FALSE	R	-0.667425	-0.231326	0.436099	Avin_00440	1823	TetR family transcriptional regulator	Avin_00460	46115	47116	1	hypothetical protein	-	-	-
46819	64	0.732	24	1.27	22	0.12	FALSE	R	-1.54057	-1.41504	0.125531	Avin_00440	2040	TetR family transcriptional regulator	Avin_00460	46115	47116	1	hypothetical protein	-	-	-
49215	1	0	34	1.79	37	0.482	FALSE	F	5.20945	5.08746	-0.121991	-	-	-	Avin_00490	48879	49601	-1	hypothetical protein	Avin_00500	625	adenylylsulfate kinase, C-terminal domain-containing protein
49290	20	1.325	1	0	1	0	FALSE	F	-4.32193	-4.32193	0	-	-	-	Avin_00490	48879	49601	-1	hypothetical protein	Avin_00500	550	adenylylsulfate kinase, C-terminal domain-containing protein
49559	1	0	33	1.746	1	0	FALSE	R	0	5.04439	5.04439	Avin_00440	4780	TetR family transcriptional regulator	Avin_00490	48879	49601	-1	hypothetical protein	-	-	-
49753	17	1.077	1	0	1	0	FALSE	F	-4.08746	-4.08746	0	-	-	-	-	-	-	-	-	Avin_00500	87	adenylylsulfate kinase, C-terminal domain-containing protein
49774	42	2.434	41	2.068	38	2.523	FALSE	F	-0.14439	-0.0347654	0.109624	-	-	-	-	-	-	-	-	Avin_00500	66	adenylylsulfate kinase, C-terminal domain-containing protein
49807	24	1.601	22	1.138	25	1.898	FALSE	F	0.0588937	-0.125531	-0.184425	-	-	-	-	-	-	-	-	Avin_00500	33	adenylylsulfate kinase, C-terminal domain-containing protein
50227	1	0	19	0.916	16	1.22	FALSE	F	4	4.24793	0.247928	-	-	-	Avin_00500	49840	50436	1	adenylylsulfate kinase, C-terminal domain-containing protein	Avin_00530	3435	hypothetical protein
50394	47	2.601	43	2.138	30	2.171	FALSE	F	-0.647698	-0.128324	0.519374	-	-	-	Avin_00500	49840	50436	1	adenylylsulfate kinase, C-terminal domain-containing protein	Avin_00530	3268	hypothetical protein
51226	1	0	19	0.916	1	0	FALSE	R	0	4.24793	4.24793	Avin_00510	46	hypothetical protein	-	-	-	-	-	-	-	-
53360	1	0	39	1.994	18	1.401	FALSE	R	4.16993	5.2854	1.11548	Avin_00510	2180	hypothetical protein	Avin_00520	51366	53546	-1	DNA-dependent helicase II	-	-	-
53545	39	2.325	59	2.604	132	2.761	FALSE	R	1.75899	0.597241	-1.16175	Avin_00510	2365	hypothetical protein	Avin_00520	51366	53546	-1	DNA-dependent helicase II	-	-	-
53591	548	2.365	460	2.418	776	0.823	FALSE	F	0.501881	-0.252542	-0.754423	-	-	-	-	-	-	-	-	Avin_00530	71	hypothetical protein
53592	182	2.255	176	4.197	209	2.206	FALSE	R	0.199564	-0.048363	-0.247928	Avin_00520	46	DNA-dependent helicase II	-	-	-	-	-	-	-	-
53603	1	0	1	0	20	1.561	FALSE	F	4.32193	0	-4.32193	-	-	-	-	-	-	-	-	Avin_00530	59	hypothetical protein
56901	31	0.984	20	0.994	35	2.401	FALSE	F	0.175087	-0.632268	-0.807355	-	-	-	Avin_00540	55825	57186	-1	peptidase, U32 family	Avin_00550	361	hypothetical protein
57219	68	0.335	24	1.27	1	0	FALSE	R	-6.08746	-1.5025	4.58496	Avin_00540	33	peptidase, U32 family	-	-	-	-	-	-	-	-
57311	1	0	20	0.994	1	0	FALSE	R	0	4.32193	4.32193	Avin_00540	125	peptidase, U32 family	Avin_00550	57262	57348	1	hypothetical protein	-	-	-
57316	1	0	25	0.33	17	1.313	FALSE	F	4.08746	4.64386	0.556393	-	-	-	Avin_00550	57262	57348	1	hypothetical protein	Avin_00560	246	hypothetical protein
57329	22	0.469	99	0.553	67	3.358	TRUE	F	1.60666	2.16993	0.563267	-	-	-	Avin_00550	57262	57348	1	hypothetical protein	Avin_00560	233	hypothetical protein
57434	53	1.192	59	0.282	1	0	FALSE	F	-5.72792	0.154723	5.88264	-	-	-	-	-	-	-	-	Avin_00560	128	hypothetical protein
57444	172	0.794	352	1.113	701	1.091	FALSE	F	2.02701	1.03317	-0.993839	-	-	-	-	-	-	-	-	Avin_00560	118	hypothetical protein
58056	1	0	70	2.855	173	3.154	FALSE	F	7.43463	6.12928	-1.30535	-	-	-	-	-	-	-	-	Avin_00570	188	hypothetical protein
58210	1174	3.272	2084	3.246	9316	2.84	FALSE	F	2.98828	0.827923	-2.16036	-	-	-	-	-	-	-	-	Avin_00570	34	hypothetical protein
58316	19	1.247	26	1.39	1	0	FALSE	R	-4.24793	0.452512	4.70044	Avin_00540	1130	peptidase, U32 family	Avin_00570	58244	58642	1	hypothetical protein	-	-	-
58526	1	0	1	0	16	1.22	FALSE	F	4	0	-4	-	-	-	Avin_00570	58244	58642	1	hypothetical protein	Avin_00620	5640	TetR family transcriptional regulator
58919	32	0.445	43	1.137	29	1.12	FALSE	F	-0.142019	0.426265	0.568284	-	-	-	-	-	-	-	-	Avin_00620	5247	TetR family transcriptional regulator
58927	38	2.287	35	1.833	1	0	FALSE	F	-5.24793	-0.118644	5.12928	-	-	-	-	-	-	-	-	Avin_00620	5239	TetR family transcriptional regulator
59011	1	0	24	0.269	1	0	FALSE	F	0	4.58496	4.58496	-	-	-	-	-	-	-	-	Avin_00620	5155	TetR family transcriptional regulator
60476	20	1.325	30	1.604	1	0	FALSE	F	-4.32193	0.584963	4.90689	-	-	-	Avin_00590	60137	61279	-1	ABC transporter	Avin_00620	3690	TetR family transcriptional regulator
60587	1	0	19	0.916	1	0	FALSE	F	0	4.24793	4.24793	-	-	-	Avin_00590	60137	61279	-1	ABC transporter	Avin_00620	3579	TetR family transcriptional regulator
64118	441	2.688	721	2.33	1178	2.559	FALSE	R	1.41749	0.709221	-0.708268	Avin_00610	45	type I secretion protein, HlyD family	-	-	-	-	-	-	-	-
64140	69	0.579	71	1.874	87	0.28	FALSE	F	0.334419	0.0412227	-0.293196	-	-	-	-	-	-	-	-	Avin_00620	26	TetR family transcriptional regulator
64457	20	1.325	1	0	16	1.22	FALSE	R	-0.321928	-4.32193	-4	Avin_00610	384	type I secretion protein, HlyD family	Avin_00620	64166	64849	1	TetR family transcriptional regulator	-	-	-
64988	19	1.247	27	1.446	1	0	FALSE	F	-4.24793	0.50696	4.75489	-	-	-	-	-	-	-	-	Avin_00640	2959	hypothetical protein
65011	67	0.536	83	1.103	113	1.12	FALSE	R	0.75409	0.30895	-0.44514	Avin_00610	938	type I secretion protein, HlyD family	-	-	-	-	-	-	-	-
67879	19	1.247	1	0	1	0	FALSE	F	-4.24793	-4.24793	0	-	-	-	-	-	-	-	-	Avin_00640	68	hypothetical protein
67917	893	4.556	342	4.159	127	1.705	FALSE	F	-2.81383	-1.38466	1.42917	-	-	-	-	-	-	-	-	Avin_00640	30	hypothetical protein
67932	295	3.691	167	4.121	238	5.202	FALSE	R	-0.309753	-0.820867	-0.511113	Avin_00630	61	DNA polymerase I	-	-	-	-	-	-	-	-
68220	21	1.399	27	1.446	23	1.773	FALSE	R	0.131245	0.36257	0.231326	Avin_00630	349	DNA polymerase I	Avin_00640	67947	68234	1	hypothetical protein	-	-	-
70171	65	3.077	56	2.527	44	2.74	FALSE	F	-0.562936	-0.215013	0.347923	-	-	-	-	-	-	-	-	Avin_00690	877	acid phosphatase/vanadium-dependent haloperoxidase
70175	107	1.804	92	1.668	102	2.971	FALSE	R	-0.0690416	-0.217905	-0.148863	Avin_00660	45	alpha/beta hydrolase fold protein	-	-	-	-	-	-	-	-
70181	1	0	20	0.994	1	0	FALSE	F	0	4.32193	4.32193	-	-	-	-	-	-	-	-	Avin_00690	867	acid phosphatase/vanadium-dependent haloperoxidase
70987	1	0	32	1.7	928	2.04	FALSE	F	9.85798	5	-4.85798	-	-	-	Avin_00680	70908	70997	-1	hypothetical protein	Avin_00690	61	acid phosphatase/vanadium-dependent haloperoxidase
71160	28	1.832	48	1.3	51	1.956	FALSE	F	0.86507	0.777608	-0.0874628	-	-	-	Avin_00690	71048	71809	1	acid phosphatase/vanadium-dependent haloperoxidase	Avin_00710	2184	hypothetical protein
71500	1	0	41	2.068	30	0.586	FALSE	F	4.90689	5.35755	0.450661	-	-	-	Avin_00690	71048	71809	1	acid phosphatase/vanadium-dependent haloperoxidase	Avin_00710	1844	hypothetical protein
71579	1	0	21	1.068	18	1.401	TRUE	R	4.16993	4.39232	0.222392	Avin_00680	582	hypothetical protein	Avin_00690	71048	71809	1	acid phosphatase/vanadium-dependent haloperoxidase	-	-	-
71591	57	2.884	81	3.068	50	2.928	FALSE	R	-0.189034	0.50696	0.695994	Avin_00680	594	hypothetical protein	Avin_00690	71048	71809	1	acid phosphatase/vanadium-dependent haloperoxidase	-	-	-
72081	1	0	22	1.138	1	0	FALSE	F	0	4.45943	4.45943	-	-	-	-	-	-	-	-	Avin_00710	1263	hypothetical protein
72198	17	1.077	33	1.746	26	0.372	FALSE	F	0.612977	0.956931	0.343954	-	-	-	-	-	-	-	-	Avin_00710	1146	hypothetical protein
73254	146	4.257	82	3.086	168	4.697	FALSE	R	0.202493	-0.832273	-1.03477	Avin_00700	322	transposase	-	-	-	-	-	-	-	-
73333	1	0	29	1.553	51	2.957	FALSE	F	5.67243	4.85798	-0.814444	-	-	-	-	-	-	-	-	Avin_00710	11	hypothetical protein
73556	191	2.646	142	3.886	89	0.602	FALSE	F	-1.1017	-0.427682	0.674014	-	-	-	-	-	-	-	-	Avin_00730	1535	hypothetical protein
73626	1	0	25	1.331	34	2.358	FALSE	F	5.08746	4.64386	-0.443607	-	-	-	-	-	-	-	-	Avin_00730	1465	hypothetical protein
73638	30	1.935	24	1.27	72	3.463	FALSE	R	1.26303	-0.321928	-1.58496	Avin_00700	706	transposase	-	-	-	-	-	-	-	-
73778	1	0	24	1.27	32	2.268	FALSE	F	5	4.58496	-0.415037	-	-	-	-	-	-	-	-	Avin_00730	1313	hypothetical protein
74005	86	3.486	75	2.955	119	2.61	FALSE	F	0.468553	-0.197446	-0.665999	-	-	-	Avin_00720	73847	74155	-1	GNAT family acetyltransferase	Avin_00730	1086	hypothetical protein
74376	55	2.832	32	1.7	63	1.682	FALSE	F	0.19592	-0.78136	-0.97728	-	-	-	-	-	-	-	-	Avin_00730	715	hypothetical protein
74385	30	1.935	31	1.653	54	1.456	TRUE	R	0.847997	0.0473057	-0.800691	Avin_00720	230	GNAT family acetyltransferase	-	-	-	-	-	-	-	-
74405	1	0	18	0.833	19	1.483	FALSE	R	4.24793	4.16993	-0.0780025	Avin_00720	250	GNAT family acetyltransferase	-	-	-	-	-	-	-	-
74423	95	3.631	44	2.172	122	3.231	FALSE	F	0.360882	-1.11042	-1.47131	-	-	-	-	-	-	-	-	Avin_00730	668	hypothetical protein
74424	134	3.132	83	3.103	73	2.482	FALSE	R	-0.876265	-0.69105	0.185215	Avin_00720	269	GNAT family acetyltransferase	-	-	-	-	-	-	-	-
74506	138	4.175	99	3.361	90	2.204	FALSE	R	-0.616671	-0.479168	0.137504	Avin_00720	351	GNAT family acetyltransferase	-	-	-	-	-	-	-	-
74526	43	2.469	18	0.833	44	2.74	FALSE	F	0.0331669	-1.25634	-1.28951	-	-	-	-	-	-	-	-	Avin_00730	565	hypothetical protein
74645	1	0	33	0.16	56	0.094	FALSE	R	5.80735	5.04439	-0.762961	Avin_00720	490	GNAT family acetyltransferase	-	-	-	-	-	-	-	-
74659	1	0	16	0.653	1	0	FALSE	F	0	4	4	-	-	-	-	-	-	-	-	Avin_00730	432	hypothetical protein
74703	74	0.266	35	1.833	57	0.798	FALSE	F	-0.376563	-1.08017	-0.703607	-	-	-	-	-	-	-	-	Avin_00730	388	hypothetical protein
74721	213	1.345	167	1.313	234	0.929	FALSE	F	0.135655	-0.351005	-0.48666	-	-	-	-	-	-	-	-	Avin_00730	370	hypothetical protein
74886	87	2.503	105	1.861	148	1.342	FALSE	R	0.76651	0.271302	-0.495208	Avin_00720	731	GNAT family acetyltransferase	-	-	-	-	-	-	-	-
74909	20	0.325	27	1.446	60	1.195	FALSE	R	1.58496	0.432959	-1.152	Avin_00720	754	GNAT family acetyltransferase	-	-	-	-	-	-	-	-
75211	227	3.311	134	2.216	230	1.692	FALSE	R	0.0189416	-0.760459	-0.779401	Avin_00720	1056	GNAT family acetyltransferase	-	-	-	-	-	-	-	-
75369	1	0	23	1.205	1	0	FALSE	R	0	4.52356	4.52356	Avin_00720	1214	GNAT family acetyltransferase	Avin_00740	75358	75630	-1	multidrug efflux SMR transporter	-	-	-
75417	1	0	22	1.138	1	0	FALSE	R	0	4.45943	4.45943	Avin_00720	1262	GNAT family acetyltransferase	Avin_00740	75358	75630	-1	multidrug efflux SMR transporter	-	-	-
75437	1	0	24	1.27	42	2.671	FALSE	R	5.39232	4.58496	-0.807355	Avin_00720	1282	GNAT family acetyltransferase	Avin_00740	75358	75630	-1	multidrug efflux SMR transporter	-	-	-
75655	20	1.325	20	0.994	22	1.706	TRUE	F	0.137504	0	-0.137504	-	-	-	-	-	-	-	-	Avin_00840	10214	zinc uptake transcriptional regulator, Fur family
75809	60	2.96	62	2.677	33	2.313	TRUE	R	-0.862496	0.0473057	0.909802	Avin_00740	179	multidrug efflux SMR transporter	-	-	-	-	-	-	-	-
75931	41	2.399	57	2.553	42	2.671	FALSE	R	0.0347654	0.475338	0.440573	Avin_00740	301	multidrug efflux SMR transporter	-	-	-	-	-	-	-	-
75999	1	0	16	0.653	1	0	FALSE	F	0	4	4	-	-	-	-	-	-	-	-	Avin_00840	9870	zinc uptake transcriptional regulator, Fur family
76139	1	0	1	0	23	1.773	FALSE	R	4.52356	0	-4.52356	Avin_00740	509	multidrug efflux SMR transporter	Avin_00750	76032	77243	-1	transposase, IS891/IS1136/IS1341/IS605	-	-	-
76481	1	0	30	1.604	30	2.171	FALSE	F	4.90689	4.90689	0	-	-	-	Avin_00750	76032	77243	-1	transposase, IS891/IS1136/IS1341/IS605	Avin_00840	9388	zinc uptake transcriptional regulator, Fur family
76662	26	1.721	29	1.553	1	0	FALSE	F	-4.70044	0.157541	4.85798	-	-	-	Avin_00750	76032	77243	-1	transposase, IS891/IS1136/IS1341/IS605	Avin_00840	9207	zinc uptake transcriptional regulator, Fur family
76986	83	1.434	54	0.473	89	0.965	FALSE	F	0.100694	-0.620152	-0.720846	-	-	-	Avin_00750	76032	77243	-1	transposase, IS891/IS1136/IS1341/IS605	Avin_00840	8883	zinc uptake transcriptional regulator, Fur family
77116	46	2.569	65	2.746	47	2.837	TRUE	R	0.0310269	0.498806	0.467779	Avin_00740	1486	multidrug efflux SMR transporter	Avin_00750	76032	77243	-1	transposase, IS891/IS1136/IS1341/IS605	-	-	-
77264	2828	3.497	972	4.084	1138	4.294	FALSE	R	-1.31328	-1.54075	-0.227472	Avin_00750	21	transposase, IS891/IS1136/IS1341/IS605	-	-	-	-	-	-	-	-
77311	257	5.077	289	3.915	151	4.542	FALSE	F	-0.76722	0.169301	0.936521	-	-	-	-	-	-	-	-	Avin_00840	8558	zinc uptake transcriptional regulator, Fur family
77595	1	0	19	0.916	38	2.523	FALSE	R	5.24793	4.24793	-1	Avin_00750	352	transposase, IS891/IS1136/IS1341/IS605	Avin_00760	77521	77961	-1	hypothetical protein	-	-	-
77695	1	0	1	0	36	0.857	FALSE	F	5.16993	0	-5.16993	-	-	-	Avin_00760	77521	77961	-1	hypothetical protein	Avin_00840	8174	zinc uptake transcriptional regulator, Fur family
78025	118	1.947	98	1.761	126	2.694	FALSE	R	0.0946369	-0.267933	-0.36257	Avin_00760	64	hypothetical protein	-	-	-	-	-	-	-	-
78501	1	0	19	0.916	22	1.706	FALSE	F	4.45943	4.24793	-0.211504	-	-	-	Avin_00770	78132	78530	-1	hypothetical protein	Avin_00840	7368	zinc uptake transcriptional regulator, Fur family
78676	21	1.399	30	1.604	61	0.635	FALSE	R	1.53842	0.514573	-1.02385	Avin_00770	146	hypothetical protein	-	-	-	-	-	-	-	-
79554	43	2.469	29	1.553	48	2.868	FALSE	R	0.158698	-0.568284	-0.726982	Avin_00780	451	hypothetical protein	-	-	-	-	-	-	-	-
80357	22	1.469	29	1.553	23	1.773	FALSE	F	0.0641303	0.398549	0.334419	-	-	-	Avin_00790	80124	80687	-1	Isochorismatase hydrolase	Avin_00840	5512	zinc uptake transcriptional regulator, Fur family
80426	17	0.077	23	1.205	51	1.372	FALSE	F	1.58496	0.436099	-1.14886	-	-	-	Avin_00790	80124	80687	-1	Isochorismatase hydrolase	Avin_00840	5443	zinc uptake transcriptional regulator, Fur family
80667	18	1.164	48	1.3	41	2.635	FALSE	F	1.18763	1.41504	0.22741	-	-	-	Avin_00790	80124	80687	-1	Isochorismatase hydrolase	Avin_00840	5202	zinc uptake transcriptional regulator, Fur family
80714	1	0	26	1.39	18	1.401	FALSE	F	4.16993	4.70044	0.530515	-	-	-	-	-	-	-	-	Avin_00840	5155	zinc uptake transcriptional regulator, Fur family
80849	452	3.572	464	4.6	293	3.918	FALSE	R	-0.625422	0.037802	0.663224	Avin_00790	162	Isochorismatase hydrolase	-	-	-	-	-	-	-	-
81194	43	1.469	75	2.955	79	0.598	FALSE	F	0.877516	0.802554	-0.0749621	-	-	-	Avin_00800	80924	81607	-1	hypothetical protein	Avin_00840	4675	zinc uptake transcriptional regulator, Fur family
81349	36	0.206	19	0.916	24	1.837	FALSE	F	-0.584963	-0.921997	-0.337035	-	-	-	Avin_00800	80924	81607	-1	hypothetical protein	Avin_00840	4520	zinc uptake transcriptional regulator, Fur family
81605	92	1.584	141	3.875	56	1.509	FALSE	F	-0.716207	0.615989	1.3322	-	-	-	Avin_00800	80924	81607	-1	hypothetical protein	Avin_00840	4264	zinc uptake transcriptional regulator, Fur family
81674	33	2.077	26	0.389	55	0.26	FALSE	R	0.736966	-0.343954	-1.08092	Avin_00800	67	hypothetical protein	Avin_00810	81671	83812	-1	ribonucleotide-diphosphate reductase, adenosylcobalamin-dependent	-	-	-
81698	57	2.884	40	2.031	41	2.635	FALSE	F	-0.475338	-0.510962	-0.0356239	-	-	-	Avin_00810	81671	83812	-1	ribonucleotide-diphosphate reductase, adenosylcobalamin-dependent	Avin_00840	4171	zinc uptake transcriptional regulator, Fur family
82730	49	2.662	42	2.104	28	2.068	FALSE	F	-0.807355	-0.222392	0.584963	-	-	-	Avin_00810	81671	83812	-1	ribonucleotide-diphosphate reductase, adenosylcobalamin-dependent	Avin_00840	3139	zinc uptake transcriptional regulator, Fur family
84429	73	0.246	69	0.511	97	0.898	FALSE	F	0.410088	-0.0813001	-0.491388	-	-	-	Avin_00820	83843	84784	-1	transglutaminase	Avin_00840	1440	zinc uptake transcriptional regulator, Fur family
84459	1	0	19	0.916	18	1.401	FALSE	R	4.16993	4.24793	0.0780025	Avin_00810	647	ribonucleotide-diphosphate reductase, adenosylcobalamin-dependent	Avin_00820	83843	84784	-1	transglutaminase	-	-	-
84470	546	1.359	883	1.321	395	0.847	FALSE	R	-0.467048	0.693512	1.16056	Avin_00810	658	ribonucleotide-diphosphate reductase, adenosylcobalamin-dependent	Avin_00820	83843	84784	-1	transglutaminase	-	-	-
84506	1	0	1	0	23	1.773	FALSE	F	4.52356	0	-4.52356	-	-	-	Avin_00820	83843	84784	-1	transglutaminase	Avin_00840	1363	zinc uptake transcriptional regulator, Fur family
85829	153	2.003	48	2.301	120	0.886	FALSE	R	-0.350497	-1.67243	-1.32193	Avin_00830	23	ABC transporter substrate-binding protein	-	-	-	-	-	-	-	-
85848	80	3.381	39	1.994	55	3.069	FALSE	F	-0.540568	-1.03653	-0.495957	-	-	-	-	-	-	-	-	Avin_00840	21	zinc uptake transcriptional regulator, Fur family
87377	154	4.334	132	2.779	144	3.472	FALSE	F	-0.0968615	-0.222392	-0.125531	-	-	-	Avin_00860	87117	87905	1	zinc ABC transporter permease	Avin_00870	616	lipoprotein
87965	2160	1.963	1684	2.418	1104	1.443	FALSE	F	-0.968291	-0.359139	0.609152	-	-	-	-	-	-	-	-	Avin_00870	28	lipoprotein
89673	22	0.469	25	1.331	92	2.82	FALSE	F	2.06413	0.184425	-1.87971	-	-	-	-	-	-	-	-	Avin_00890	325	gluconate dehydrogenase small subunit
91444	26	0.135	1	0	1	0	FALSE	R	-4.70044	-4.70044	0	Avin_00880	1929	Zinc-containing alcohol dehydrogenase superfamily protein	Avin_00900	90711	92486	1	gluconate dehydrogenase flavoprotein subunit	-	-	-
92103	22	0.469	17	0.746	1	0	FALSE	R	-4.45943	-0.371969	4.08746	Avin_00880	2588	Zinc-containing alcohol dehydrogenase superfamily protein	Avin_00900	90711	92486	1	gluconate dehydrogenase flavoprotein subunit	-	-	-
92148	19	1.247	17	0.746	1	0	FALSE	F	-4.24793	-0.160465	4.08746	-	-	-	Avin_00900	90711	92486	1	gluconate dehydrogenase flavoprotein subunit	Avin_00910	350	gluconate dehydrogenase cytochrome c subunit
92369	18	1.164	20	0.994	1	0	FALSE	R	-4.16993	0.152003	4.32193	Avin_00880	2854	Zinc-containing alcohol dehydrogenase superfamily protein	Avin_00900	90711	92486	1	gluconate dehydrogenase flavoprotein subunit	-	-	-
92781	32	0.031	25	1.331	1	0	FALSE	R	-5	-0.356144	4.64386	Avin_00880	3266	Zinc-containing alcohol dehydrogenase superfamily protein	Avin_00910	92498	93817	1	gluconate dehydrogenase cytochrome c subunit	-	-	-
95918	52	2.749	23	1.205	1	0	FALSE	R	-5.70044	-1.17688	4.52356	Avin_00930	26	electron transport protein SCO1/SenC	-	-	-	-	-	-	-	-
95936	20	1.325	1	0	1	0	FALSE	F	-4.32193	-4.32193	0	-	-	-	-	-	-	-	-	Avin_00980	3697	hypothetical protein
96168	70	3.186	76	2.975	53	3.014	FALSE	F	-0.401363	0.118644	0.520007	-	-	-	-	-	-	-	-	Avin_00980	3465	hypothetical protein
96186	84	2.452	102	1.819	66	1.013	TRUE	R	-0.347923	0.280108	0.628031	Avin_00930	294	electron transport protein SCO1/SenC	Avin_00940	96177	97076	-1	protoheme IX farnesyltransferase	-	-	-
96277	68	3.143	87	3.172	92	1.499	FALSE	R	0.436099	0.355481	-0.0806185	Avin_00930	385	electron transport protein SCO1/SenC	Avin_00940	96177	97076	-1	protoheme IX farnesyltransferase	-	-	-
97076	17	1.077	1	0	1	0	FALSE	F	-4.08746	-4.08746	0	-	-	-	-	-	-	-	-	Avin_00980	2557	hypothetical protein
99605	206	0.949	130	1.435	239	1.301	FALSE	F	0.214366	-0.664133	-0.878499	-	-	-	-	-	-	-	-	Avin_00980	28	hypothetical protein
101970	53	2.777	44	2.172	47	0.836	FALSE	F	-0.173332	-0.268489	-0.0951572	-	-	-	Avin_01010	101490	103082	-1	cytochrome c oxidase subunit I	Avin_01030	2274	hypothetical protein
102110	111	0.688	142	1.078	137	0.941	FALSE	F	0.303616	0.355331	0.051715	-	-	-	Avin_01010	101490	103082	-1	cytochrome c oxidase subunit I	Avin_01030	2134	hypothetical protein
102414	1	0	19	0.916	1	0	FALSE	F	0	4.24793	4.24793	-	-	-	Avin_01010	101490	103082	-1	cytochrome c oxidase subunit I	Avin_01030	1830	hypothetical protein
102907	1	0	17	0.746	1	0	FALSE	R	0	4.08746	4.08746	Avin_01000	1445	cytochrome C oxidase assembly protein	Avin_01010	101490	103082	-1	cytochrome c oxidase subunit I	-	-	-
104280	18	1.164	1	0	1	0	FALSE	F	-4.16993	-4.16993	0	-	-	-	Avin_01030	104244	104549	1	hypothetical protein	Avin_01040	1080	hypothetical protein
104468	200	2.713	371	2.955	233	1.47	FALSE	R	0.22033	0.891419	0.671089	Avin_01020	213	cytochrome c oxidase subunit II	Avin_01030	104244	104549	1	hypothetical protein	-	-	-
105119	32	2.031	49	1.33	46	0.482	FALSE	F	0.523562	0.61471	0.0911479	-	-	-	-	-	-	-	-	Avin_01040	241	hypothetical protein
105303	372	2.804	184	1.676	189	2.867	FALSE	F	-0.976916	-1.0156	-0.0386805	-	-	-	-	-	-	-	-	Avin_01040	57	hypothetical protein
107708	1	0	16	0.653	1	0	FALSE	F	0	4	4	-	-	-	-	-	-	-	-	Avin_01070	1443	hypothetical protein
107757	38	0.701	48	0.715	33	2.313	FALSE	F	-0.203533	0.337035	0.540568	-	-	-	Avin_01060	107745	108491	-1	carbonic anhydrase	Avin_01070	1394	hypothetical protein
107873	89	1.536	97	3.331	69	0.815	FALSE	F	-0.367209	0.124179	0.491388	-	-	-	Avin_01060	107745	108491	-1	carbonic anhydrase	Avin_01070	1278	hypothetical protein
108224	29	1.884	28	1.501	21	1.635	FALSE	F	-0.465664	-0.0506261	0.415037	-	-	-	Avin_01060	107745	108491	-1	carbonic anhydrase	Avin_01070	927	hypothetical protein
108505	422	4.209	414	5.436	514	4.315	FALSE	F	0.284525	-0.0276122	-0.312138	-	-	-	-	-	-	-	-	Avin_01070	646	hypothetical protein
108606	147	0.807	214	2.48	236	1.867	FALSE	R	0.682971	0.541795	-0.141176	Avin_01060	115	carbonic anhydrase	-	-	-	-	-	-	-	-
108680	64	3.054	86	3.155	73	3.483	FALSE	F	0.189825	0.426265	0.23644	-	-	-	-	-	-	-	-	Avin_01070	471	hypothetical protein
108911	20	1.325	44	2.172	53	3.014	FALSE	R	1.40599	1.1375	-0.268489	Avin_01060	420	carbonic anhydrase	-	-	-	-	-	-	-	-
108919	1	0	1	0	21	1.635	FALSE	R	4.39232	0	-4.39232	Avin_01060	428	carbonic anhydrase	-	-	-	-	-	-	-	-
108932	51	0.135	46	0.238	35	0.4	FALSE	F	-0.543142	-0.148863	0.394279	-	-	-	-	-	-	-	-	Avin_01070	219	hypothetical protein
109115	38	2.287	24	1.27	1	0	FALSE	R	-5.24793	-0.662965	4.58496	Avin_01060	624	carbonic anhydrase	-	-	-	-	-	-	-	-
109133	33	2.077	35	1.833	20	1.561	FALSE	R	-0.722466	0.0848889	0.807355	Avin_01060	642	carbonic anhydrase	-	-	-	-	-	-	-	-
110062	104	0.956	108	3.487	71	2.442	FALSE	F	-0.550693	0.0544478	0.60514	-	-	-	Avin_01090	109811	111856	-1	oligopeptidase A	Avin_01100	2004	FecI family ECF sigma factor
110074	157	4.362	166	4.112	144	4.473	FALSE	F	-0.124696	0.0804187	0.205114	-	-	-	Avin_01090	109811	111856	-1	oligopeptidase A	Avin_01100	1992	FecI family ECF sigma factor
111882	115	3.91	128	2.734	151	3.541	FALSE	R	0.392915	0.15451	-0.238405	Avin_01090	26	oligopeptidase A	-	-	-	-	-	-	-	-
111898	17	1.077	25	1.331	16	0.219	TRUE	F	-0.0874628	0.556393	0.643856	-	-	-	-	-	-	-	-	Avin_01100	168	FecI family ECF sigma factor
112024	90	3.553	37	0.915	22	1.706	FALSE	F	-2.03242	-1.2824	0.750022	-	-	-	-	-	-	-	-	Avin_01100	42	FecI family ECF sigma factor
112373	22	1.469	1	0	25	1.898	FALSE	R	0.184425	-4.45943	-4.64386	Avin_01090	517	oligopeptidase A	Avin_01100	112066	112596	1	FecI family ECF sigma factor	-	-	-
115194	1	0	17	0.746	1	0	FALSE	R	0	4.08746	4.08746	Avin_01090	3338	oligopeptidase A	Avin_01120	113685	116066	1	TonB-dependent siderophore receptor	-	-	-
115289	172	1.494	194	2.753	78	1.579	FALSE	R	-1.14086	0.173648	1.31451	Avin_01090	3433	oligopeptidase A	Avin_01120	113685	116066	1	TonB-dependent siderophore receptor	-	-	-
115324	34	2.121	38	1.955	26	0.372	FALSE	R	-0.387023	0.160465	0.547488	Avin_01090	3468	oligopeptidase A	Avin_01120	113685	116066	1	TonB-dependent siderophore receptor	-	-	-
115374	461	2.462	396	0.912	418	1.262	FALSE	R	-0.141264	-0.219266	-0.0780025	Avin_01090	3518	oligopeptidase A	Avin_01120	113685	116066	1	TonB-dependent siderophore receptor	-	-	-
115394	40	2.362	44	2.172	61	3.22	FALSE	R	0.608809	0.137504	-0.471306	Avin_01090	3538	oligopeptidase A	Avin_01120	113685	116066	1	TonB-dependent siderophore receptor	-	-	-
115991	36	2.206	59	2.604	27	2.014	FALSE	F	-0.415037	0.712718	1.12776	-	-	-	Avin_01120	113685	116066	1	TonB-dependent siderophore receptor	Avin_01130	198	Trimeric LpxA-like superfamily protein
116166	170	2.156	53	2.447	150	1.362	FALSE	F	-0.180572	-1.68147	-1.5009	-	-	-	-	-	-	-	-	Avin_01130	23	Trimeric LpxA-like superfamily protein
116791	24	1.601	20	0.994	35	2.401	FALSE	R	0.544321	-0.263034	-0.807355	Avin_01090	4935	oligopeptidase A	-	-	-	-	-	-	-	-
116804	18	1.164	31	0.652	29	2.121	FALSE	F	0.688056	0.784271	0.0962153	-	-	-	-	-	-	-	-	Avin_01160	1818	hypothetical protein
116846	1	0	17	0.746	1	0	FALSE	R	0	4.08746	4.08746	Avin_01090	4990	oligopeptidase A	-	-	-	-	-	-	-	-
116864	33	2.077	133	3.79	143	0.655	FALSE	F	2.11548	2.01089	-0.104589	-	-	-	-	-	-	-	-	Avin_01160	1758	hypothetical protein
118397	1	0	1	0	20	1.561	FALSE	R	4.32193	0	-4.32193	Avin_01140	1054	hypothetical protein	Avin_01150	117340	118407	-1	hypothetical protein	-	-	-
118421	1493	3.035	2100	3.974	1717	2.385	FALSE	F	0.201676	0.492175	0.290499	-	-	-	-	-	-	-	-	Avin_01160	201	hypothetical protein
118427	1	0	20	0.994	35	2.401	FALSE	R	5.12928	4.32193	-0.807355	Avin_01150	20	hypothetical protein	-	-	-	-	-	-	-	-
118443	83	3.435	120	3.641	63	3.268	FALSE	F	-0.39776	0.531851	0.929611	-	-	-	-	-	-	-	-	Avin_01160	179	hypothetical protein
118507	609	0.517	1	0	881	0.366	FALSE	R	0.5327	-9.2503	-9.783	Avin_01150	100	hypothetical protein	-	-	-	-	-	-	-	-
118942	79	3.362	80	2.049	44	2.74	FALSE	F	-0.844349	0.0181473	0.862496	-	-	-	Avin_01160	118622	119041	1	hypothetical protein	Avin_01170	132	hypothetical protein
119407	96	3.647	81	3.068	67	2.357	FALSE	R	-0.518873	-0.245112	0.273761	Avin_01150	1000	hypothetical protein	Avin_01170	119074	119490	1	hypothetical protein	-	-	-
120603	1	0	34	0.79	1	0	FALSE	F	0	5.08746	5.08746	-	-	-	-	-	-	-	-	Avin_01190	69	1-(5-phosphoribosyl)-5-amino-4-imidazole- carboxylate (AIR) carboxylase
120607	32	0.445	1	0	1	0	FALSE	F	-5	-5	0	-	-	-	-	-	-	-	-	Avin_01190	65	1-(5-phosphoribosyl)-5-amino-4-imidazole- carboxylate (AIR) carboxylase
120609	155	1.343	175	0.729	85	0.898	FALSE	R	-0.866733	0.175087	1.04182	Avin_01180	103	L-Asparaginase, type I	-	-	-	-	-	-	-	-
122365	60	0.959	126	2.711	67	0.772	FALSE	F	0.159199	1.07039	0.911191	-	-	-	-	-	-	-	-	Avin_01210	43	hypothetical protein
122380	170	0.39	1	0	1	0	FALSE	F	-7.40939	-7.40939	0	-	-	-	-	-	-	-	-	Avin_01210	28	hypothetical protein
123644	1	0	21	1.068	1	0	FALSE	F	0	4.39232	4.39232	-	-	-	-	-	-	-	-	Avin_01230	94	hypothetical protein
123694	116	2.923	141	2.875	75	2.522	FALSE	R	-0.629162	0.28157	0.910733	Avin_01220	103	penicillin-binding protein 7	-	-	-	-	-	-	-	-
123746	441	1.858	334	1.424	251	1.031	FALSE	F	-0.813091	-0.400931	0.412161	-	-	-	Avin_01230	123738	124325	1	hypothetical protein	Avin_01310	5424	hemerythrin-like, metal binding protein
124063	1	0	1	0	16	1.22	FALSE	F	4	0	-4	-	-	-	Avin_01230	123738	124325	1	hypothetical protein	Avin_01310	5107	hemerythrin-like, metal binding protein
124241	38	0.286	38	0.955	54	0.233	TRUE	F	0.50696	0	-0.50696	-	-	-	Avin_01230	123738	124325	1	hypothetical protein	Avin_01310	4929	hemerythrin-like, metal binding protein
124534	30	1.935	32	1.7	54	1.456	FALSE	F	0.847997	0.0931094	-0.754888	-	-	-	Avin_01240	124402	125724	-1	OprE-like outer membrane porin	Avin_01310	4636	hemerythrin-like, metal binding protein
124734	1	0	1	0	16	1.22	FALSE	F	4	0	-4	-	-	-	Avin_01240	124402	125724	-1	OprE-like outer membrane porin	Avin_01310	4436	hemerythrin-like, metal binding protein
124736	22	1.469	1	0	1	0	FALSE	R	-4.45943	-4.45943	0	Avin_01220	1145	penicillin-binding protein 7	Avin_01240	124402	125724	-1	OprE-like outer membrane porin	-	-	-
125047	40	2.362	64	2.723	52	2.986	FALSE	F	0.378512	0.678072	0.29956	-	-	-	Avin_01240	124402	125724	-1	OprE-like outer membrane porin	Avin_01310	4123	hemerythrin-like, metal binding protein
125613	58	2.91	76	2.975	48	2.868	TRUE	F	-0.273018	0.389947	0.662965	-	-	-	Avin_01240	124402	125724	-1	OprE-like outer membrane porin	Avin_01310	3557	hemerythrin-like, metal binding protein
125625	76	1.305	69	0.248	57	1.12	FALSE	F	-0.415037	-0.139403	0.275634	-	-	0	Avin_01240	124402	125724	-1	OprE-like outer membrane porin	Avin_01310	3545	hemerythrin-like, metal binding protein
125634	36	2.206	27	1.446	37	2.483	FALSE	F	0.0395284	-0.415037	-0.454566	-	-	-	Avin_01240	124402	125724	-1	OprE-like outer membrane porin	Avin_01310	3536	hemerythrin-like, metal binding protein
125740	79	1.362	309	2.69	150	1.21	FALSE	F	0.925038	1.96768	1.04264	-	-	-	-	-	-	-	-	Avin_01310	3430	hemerythrin-like, metal binding protein
125748	1	0	1	0	23	1.773	FALSE	F	4.52356	0	-4.52356	-	-	-	-	-	-	-	-	Avin_01310	3422	hemerythrin-like, metal binding protein
125774	19	1.247	17	0.746	19	1.483	FALSE	F	0	-0.160465	-0.160465	-	-	-	-	-	-	-	-	Avin_01310	3396	hemerythrin-like, metal binding protein
125939	23	1.536	712	3.412	97	2.313	FALSE	F	2.07635	4.95217	2.87582	-	-	-	Avin_01250	125814	126032	-1	hypothetical protein	Avin_01310	3231	hemerythrin-like, metal binding protein
126008	1	0	1	0	17	1.313	FALSE	R	4.08746	0	-4.08746	Avin_01240	284	OprE-like outer membrane porin	Avin_01250	125814	126032	-1	hypothetical protein	-	-	-
126026	1	0	19	0.916	1	0	FALSE	R	0	4.24793	4.24793	Avin_01240	302	OprE-like outer membrane porin	Avin_01250	125814	126032	-1	hypothetical protein	-	-	-
126049	3082	5.496	55262	5.641	41932	4.392	FALSE	R	3.76611	4.16435	0.398236	Avin_01250	17	hypothetical protein	-	-	-	-	-	-	-	-
126061	1	0	1	0	17	0.312	FALSE	R	4.08746	0	-4.08746	Avin_01250	29	hypothetical protein	-	-	-	-	-	-	-	-
126076	1	0	1	0	22	1.706	FALSE	R	4.45943	0	-4.45943	Avin_01250	44	hypothetical protein	-	-	-	-	-	-	-	-
126087	86	3.486	184	4.262	185	1.836	FALSE	R	1.10512	1.0973	-0.0078195	Avin_01250	55	hypothetical protein	-	-	-	-	-	-	-	-
126094	67	0.799	234	1.025	1	0	FALSE	F	-6.06609	1.80428	7.87036	-	-	-	-	-	-	-	-	Avin_01310	3076	hemerythrin-like, metal binding protein
126100	1	0	1	0	17	1.313	FALSE	R	4.08746	0	-4.08746	Avin_01250	68	hypothetical protein	-	-	-	-	-	-	-	-
126114	77	2.325	77	1.993	74	0.695	FALSE	F	-0.0573332	0	0.0573332	-	-	-	-	-	-	-	-	Avin_01310	3056	hemerythrin-like, metal binding protein
126140	1	0	51	2.39	65	3.314	FALSE	R	6.02237	5.67243	-0.349942	Avin_01250	108	hypothetical protein	-	-	-	-	-	-	-	-
126165	1	0	47	2.27	41	2.635	FALSE	R	5.35755	5.55459	0.197037	Avin_01250	133	hypothetical protein	-	-	-	-	-	-	-	-
126174	1	0	51	2.39	52	1.985	FALSE	R	5.70044	5.67243	-0.0280144	Avin_01250	142	hypothetical protein	-	-	-	-	-	-	-	-
128777	1	0	18	0.833	29	2.121	TRUE	F	4.85798	4.16993	-0.688056	-	-	-	Avin_01300	128111	128869	-1	periplasmic molybdate-binding protein, ModA2	Avin_01310	393	hemerythrin-like, metal binding protein
128897	64	3.054	165	4.103	139	2.421	FALSE	F	1.11894	1.36632	0.247381	-	-	-	-	-	-	-	-	Avin_01310	273	hemerythrin-like, metal binding protein
128900	1	0	1	0	6514	0.301	FALSE	R	12.6693	0	-12.6693	Avin_01300	31	periplasmic molybdate-binding protein, ModA2	-	-	-	-	-	-	-	-
129143	19	1.247	17	0.746	24	1.837	FALSE	F	0.337035	-0.160465	-0.4975	-	-	-	-	-	-	-	-	Avin_01310	27	hemerythrin-like, metal binding protein
129411	87	1.918	56	2.527	45	2.773	FALSE	R	-0.95109	-0.635589	0.315502	Avin_01300	542	periplasmic molybdate-binding protein, ModA2	Avin_01310	129170	129574	1	hemerythrin-like, metal binding protein	-	-	-
129821	18	1.164	20	0.994	1	0	FALSE	R	-4.16993	0.152003	4.32193	Avin_01300	952	periplasmic molybdate-binding protein, ModA2	-	-	-	-	-	-	-	-
130005	25	1.662	1	0	1	0	FALSE	R	-4.64386	-4.64386	0	Avin_01300	1136	periplasmic molybdate-binding protein, ModA2	-	-	-	-	-	-	-	-
131351	49	0.077	17	0.746	1	0	TRUE	F	-5.61471	-1.52725	4.08746	-	-	-	Avin_01330	130376	131737	-1	major facilitator superfamily (MFS_1) protein	Avin_01350	2634	XRE family transcriptional regulator
133886	139	4.185	32	1.7	16	0.219	FALSE	R	-3.11894	-2.11894	1	Avin_01340	20	AAS bifunctional protein	-	-	-	-	-	-	-	-
134823	124	3.019	196	3.353	207	2.999	FALSE	F	0.739291	0.660514	-0.0787771	-	-	-	-	-	-	-	-	Avin_01380	1936	nitrogenase iron protein
135019	1	0	26	1.39	23	1.773	FALSE	F	4.52356	4.70044	0.176878	-	-	-	Avin_01360	134845	135408	-1	hypothetical protein	Avin_01380	1740	nitrogenase iron protein
135029	19	1.247	53	2.447	21	1.635	FALSE	F	0.14439	1.47999	1.3356	-	-	-	Avin_01360	134845	135408	-1	hypothetical protein	Avin_01380	1730	nitrogenase iron protein
135403	98	1.676	126	2.126	112	2.107	FALSE	F	0.192645	0.36257	0.169925	-	-	-	Avin_01360	134845	135408	-1	hypothetical protein	Avin_01380	1356	nitrogenase iron protein
136261	54	2.805	21	1.068	25	1.898	FALSE	F	-1.11103	-1.36257	-0.251539	-	-	-	Avin_01370	135442	136305	-1	hypothetical protein	Avin_01380	498	nitrogenase iron protein
136295	1	0	22	1.138	18	1.401	FALSE	R	4.16993	4.45943	0.289507	Avin_01360	887	hypothetical protein	Avin_01370	135442	136305	-1	hypothetical protein	-	-	-
136336	1186	1.429	400	2.578	1085	0.722	FALSE	R	-0.128409	-1.56803	-1.43962	Avin_01370	31	hypothetical protein	-	-	-	-	-	-	-	-
136694	13741	3.834	905	4.981	2421	3.553	FALSE	F	-2.50481	-3.92443	-1.41961	-	-	-	-	-	-	-	-	Avin_01380	65	nitrogenase iron protein
136766	27	1.778	28	1.501	1	0	FALSE	F	-4.75489	0.0524674	4.80735	-	-	-	Avin_01380	136759	137631	1	nitrogenase iron protein	Avin_01390	992	nitrogenase molybdenum-iron protein alpha chain:nitrogenase component I, alpha chain
136809	71	1.621	43	1.137	1	0	FALSE	F	-6.14975	-0.723482	5.42626	-	-	-	Avin_01380	136759	137631	1	nitrogenase iron protein	Avin_01390	949	nitrogenase molybdenum-iron protein alpha chain:nitrogenase component I, alpha chain
136975	25	1.662	30	1.604	19	1.483	FALSE	F	-0.395929	0.263034	0.658963	-	-	-	Avin_01380	136759	137631	1	nitrogenase iron protein	Avin_01390	783	nitrogenase molybdenum-iron protein alpha chain:nitrogenase component I, alpha chain
137076	1	0	1	0	16	1.22	FALSE	F	4	0	-4	-	-	-	Avin_01380	136759	137631	1	nitrogenase iron protein	Avin_01390	682	nitrogenase molybdenum-iron protein alpha chain:nitrogenase component I, alpha chain
137120	50	2.692	82	3.086	95	2.867	FALSE	R	0.925999	0.713696	-0.212304	Avin_01370	815	hypothetical protein	Avin_01380	136759	137631	1	nitrogenase iron protein	-	-	-
137191	28	1.832	34	1.79	39	2.561	FALSE	R	0.478047	0.280108	-0.197939	Avin_01370	886	hypothetical protein	Avin_01380	136759	137631	1	nitrogenase iron protein	-	-	-
137261	1	0	139	0.395	88	2.171	FALSE	R	6.45943	7.11894	0.659509	Avin_01370	956	hypothetical protein	Avin_01380	136759	137631	1	nitrogenase iron protein	-	-	-
137279	107	0.483	119	1.306	125	0.945	FALSE	R	0.224317	0.153351	-0.0709665	Avin_01370	974	hypothetical protein	Avin_01380	136759	137631	1	nitrogenase iron protein	-	-	-
137429	1	0	22	1.138	1	0	FALSE	R	0	4.45943	4.45943	Avin_01370	1124	hypothetical protein	Avin_01380	136759	137631	1	nitrogenase iron protein	-	-	-
137803	386	4.08	960	3.651	858	2.596	FALSE	R	1.15238	1.31443	0.162057	Avin_01370	1498	hypothetical protein	Avin_01390	137758	139236	1	nitrogenase molybdenum-iron protein alpha chain:nitrogenase component I, alpha chain	-	-	-
138281	28	1.832	104	3.432	63	3.268	FALSE	R	1.16993	1.89308	0.72316	Avin_01370	1976	hypothetical protein	Avin_01390	137758	139236	1	nitrogenase molybdenum-iron protein alpha chain:nitrogenase component I, alpha chain	-	-	-
138422	37	2.247	68	2.812	94	1.267	FALSE	R	1.34514	0.878009	-0.467126	Avin_01370	2117	hypothetical protein	Avin_01390	137758	139236	1	nitrogenase molybdenum-iron protein alpha chain:nitrogenase component I, alpha chain	-	-	-
138610	1	0	31	1.653	26	1.957	FALSE	F	4.70044	4.9542	0.253757	-	-	-	Avin_01390	137758	139236	1	nitrogenase molybdenum-iron protein alpha chain:nitrogenase component I, alpha chain	Avin_01400	727	nitrogenase molybdenum-iron protein subunit beta
138613	18	0.164	1	0	1	0	FALSE	R	-4.16993	-4.16993	0	Avin_01370	2308	hypothetical protein	Avin_01390	137758	139236	1	nitrogenase molybdenum-iron protein alpha chain:nitrogenase component I, alpha chain	-	-	-
138969	20	1.325	37	0.915	24	1.837	FALSE	F	0.263034	0.887525	0.624491	-	-	-	Avin_01390	137758	139236	1	nitrogenase molybdenum-iron protein alpha chain:nitrogenase component I, alpha chain	Avin_01400	368	nitrogenase molybdenum-iron protein subunit beta
139239	1	0	24	1.27	1	0	FALSE	R	0	4.58496	4.58496	Avin_01370	2934	hypothetical protein	-	-	-	-	-	-	-	-
139454	1	0	30	0.019	1	0	FALSE	R	0	4.90689	4.90689	Avin_01370	3149	hypothetical protein	Avin_01400	139337	140908	1	nitrogenase molybdenum-iron protein subunit beta	-	-	-
139772	35	0.579	1	0	96	0.423	FALSE	R	1.45568	-5.12928	-6.58496	Avin_01370	3467	hypothetical protein	Avin_01400	139337	140908	1	nitrogenase molybdenum-iron protein subunit beta	-	-	-
139973	1	0	42	2.104	55	1.067	FALSE	R	5.78136	5.39232	-0.389042	Avin_01370	3668	hypothetical protein	Avin_01400	139337	140908	1	nitrogenase molybdenum-iron protein subunit beta	-	-	-
140387	17	1.077	39	0.993	38	2.523	FALSE	R	1.16046	1.19794	0.0374747	Avin_01370	4082	hypothetical protein	Avin_01400	139337	140908	1	nitrogenase molybdenum-iron protein subunit beta	-	-	-
140522	40	1.362	164	3.094	84	2.688	FALSE	F	1.07039	2.03562	0.965235	-	-	-	Avin_01400	139337	140908	1	nitrogenase molybdenum-iron protein subunit beta	Avin_01410	518	nitrogen fixation protein
140605	26	1.721	32	0.115	1	0	FALSE	F	-4.70044	0.29956	5	-	-	-	Avin_01400	139337	140908	1	nitrogenase molybdenum-iron protein subunit beta	Avin_01410	435	nitrogen fixation protein
140674	73	1.246	166	4.112	104	1.999	FALSE	R	0.510615	1.18521	0.6746	Avin_01370	4369	hypothetical protein	Avin_01400	139337	140908	1	nitrogenase molybdenum-iron protein subunit beta	-	-	-
140691	383	3.069	829	3.854	535	2.051	FALSE	F	0.482194	1.11403	0.631833	-	-	-	Avin_01400	139337	140908	1	nitrogenase molybdenum-iron protein subunit beta	Avin_01410	349	nitrogen fixation protein
140911	89	2.536	147	1.35	112	1.785	FALSE	F	0.331621	0.723939	0.392317	-	-	-	-	-	-	-	-	Avin_01410	129	nitrogen fixation protein
141652	494	2.115	822	0.449	429	0.732	FALSE	R	-0.203533	0.734627	0.938161	Avin_01370	5347	hypothetical protein	Avin_01420	141263	141991	1	nitrogenase iron molybdenum cofactor biosynthesis protein	-	-	-
141667	41	2.399	39	1.994	22	1.706	FALSE	R	-0.89812	-0.0721498	0.825971	Avin_01370	5362	hypothetical protein	Avin_01420	141263	141991	1	nitrogenase iron molybdenum cofactor biosynthesis protein	-	-	-
142310	1	0	17	0.746	1	0	FALSE	F	0	4.08746	4.08746	-	-	-	Avin_01440	142292	143026	1	nitrogen fixing leucine rich variant repeat 4Fe-4S cluster protein	Avin_01450	975	nitrogenase MoFe cofactor biosynthesis protein NifE
143144	18	1.164	1	0	1	0	FALSE	R	-4.16993	-4.16993	0	Avin_01370	6839	hypothetical protein	-	-	-	-	-	-	-	-
143251	499	4.036	162	2.491	1032	4.323	FALSE	F	1.04833	-1.62305	-2.67138	-	-	-	-	-	-	-	-	Avin_01450	34	nitrogenase MoFe cofactor biosynthesis protein NifE
143287	39	2.325	49	2.331	19	1.483	FALSE	R	-1.03747	0.329308	1.36678	Avin_01370	6982	hypothetical protein	Avin_01450	143285	144712	1	nitrogenase MoFe cofactor biosynthesis protein NifE	-	-	-
145945	33	2.077	57	2.553	32	2.268	FALSE	F	-0.0443941	0.788496	0.83289	-	-	-	Avin_01470	144724	146100	1	nitrogenase molybdenum-cofactor biosynthesis protein NifN	Avin_01480	160	nitrogenase MoFe cofactor biosynthesis protein NifX
146056	31	0.984	50	2.361	33	0.728	FALSE	F	0.0901978	0.68966	0.599462	-	-	-	Avin_01470	144724	146100	1	nitrogenase molybdenum-cofactor biosynthesis protein NifN	Avin_01480	49	nitrogenase MoFe cofactor biosynthesis protein NifX
146814	1	0	42	2.104	22	1.706	FALSE	R	4.45943	5.39232	0.932886	Avin_01370	10509	hypothetical protein	Avin_01490	146612	147094	1	hypothetical protein	-	-	-
146999	17	0.077	1	0	1	0	FALSE	F	-4.08746	-4.08746	0	-	-	-	Avin_01490	146612	147094	1	hypothetical protein	Avin_01500	115	hypothetical protein
148524	1	0	51	2.39	87	1.739	FALSE	F	6.44294	5.67243	-0.770518	-	-	-	Avin_01530	148104	148604	1	hypothetical protein	Avin_01540	77	hypothetical protein
148583	1	0	25	1.331	1	0	FALSE	R	0	4.64386	4.64386	Avin_01370	12278	hypothetical protein	Avin_01530	148104	148604	1	hypothetical protein	-	-	-
149563	194	3.669	292	3.93	296	2.71	FALSE	R	0.609541	0.589912	-0.0196288	Avin_01370	13258	hypothetical protein	Avin_01550	148984	149733	1	hypothetical protein	-	-	-
149760	23	1.536	45	2.205	42	1.085	FALSE	R	0.868755	0.968291	0.0995357	Avin_01370	13455	hypothetical protein	Avin_01560	149757	150164	1	hypothetical protein	-	-	-
150441	33	2.077	33	1.746	23	0.772	FALSE	F	-0.520832	0	0.520832	-	-	-	-	-	-	-	-	Avin_01600	1612	hypothetical protein
150476	33710	5.988	13731	5.536	1377	5.154	FALSE	R	-4.61358	-1.29574	3.31784	Avin_01570	51	hypothetical protein	-	-	-	-	-	-	-	-
150611	42	1.434	28	1.501	40	1.598	FALSE	F	-0.0703893	-0.584963	-0.514573	-	-	-	Avin_01580	150605	151681	-1	ABC transporter ATP-binding protein	Avin_01600	1442	hypothetical protein
150709	110	3.845	189	4.301	97	1.897	FALSE	F	-0.181447	0.780883	0.96233	-	-	-	Avin_01580	150605	151681	-1	ABC transporter ATP-binding protein	Avin_01600	1344	hypothetical protein
151913	139	3.185	111	3.527	37	2.483	FALSE	R	-1.90949	-0.324525	1.58496	Avin_01580	232	ABC transporter ATP-binding protein	-	-	-	-	-	-	-	-
151957	1	0	148	3.946	1552	3.211	FALSE	F	10.5999	7.20945	-3.39046	-	-	-	-	-	-	-	-	Avin_01600	96	hypothetical protein
152083	18	1.164	1	0	1	0	FALSE	R	-4.16993	-4.16993	0	Avin_01580	402	ABC transporter ATP-binding protein	Avin_01600	152053	152814	1	hypothetical protein	-	-	-
152846	1	0	19	0.916	16	0.219	FALSE	F	4	4.24793	0.247928	-	-	-	-	-	-	-	-	Avin_01610	191	nitrogen fixation Fe-S cluster assembly protein IscAnif
152991	8226	3.027	4854	3.375	13314	2.275	FALSE	F	0.694681	-0.761017	-1.4557	-	-	-	-	-	-	-	-	Avin_01610	46	nitrogen fixation Fe-S cluster assembly protein IscAnif
153053	24	1.601	21	1.068	1	0	FALSE	F	-4.58496	-0.192645	4.39232	-	-	-	Avin_01610	153037	153360	1	nitrogen fixation Fe-S cluster assembly protein IscAnif	Avin_01620	372	nitrogen fixation Fe-S cluster scaffold protein
153366	102	1.735	371	1.692	1	0	FALSE	F	-6.67243	1.86285	8.53528	-	-	-	-	-	-	-	-	Avin_01620	59	nitrogen fixation Fe-S cluster scaffold protein
153414	1	0	1	0	18	1.401	FALSE	R	4.16993	0	-4.16993	Avin_01580	1733	ABC transporter ATP-binding protein	-	-	-	-	-	-	-	-
153440	190	2.639	277	2.532	270	1.684	FALSE	F	0.50696	0.543887	0.0369266	-	-	-	Avin_01620	153425	154363	1	nitrogen fixation Fe-S cluster scaffold protein	Avin_01630	925	nitrogen fixation cysteine desulfurase, nifS
153852	75	3.286	86	1.155	30	0.17	FALSE	R	-1.32193	0.197446	1.51937	Avin_01580	2171	ABC transporter ATP-binding protein	Avin_01620	153425	154363	1	nitrogen fixation Fe-S cluster scaffold protein	-	-	-
153860	24	1.601	30	1.604	29	0.535	FALSE	R	0.273018	0.321928	0.0489096	Avin_01580	2179	ABC transporter ATP-binding protein	Avin_01620	153425	154363	1	nitrogen fixation Fe-S cluster scaffold protein	-	-	-
153883	236	3.953	255	3.734	194	2.098	FALSE	F	-0.28273	0.11171	0.394441	-	-	-	Avin_01620	153425	154363	1	nitrogen fixation Fe-S cluster scaffold protein	Avin_01630	482	nitrogen fixation cysteine desulfurase, nifS
154234	1	0	27	1.446	1	0	FALSE	F	0	4.75489	4.75489	-	-	-	Avin_01620	153425	154363	1	nitrogen fixation Fe-S cluster scaffold protein	Avin_01630	131	nitrogen fixation cysteine desulfurase, nifS
154838	1	0	1	0	20	1.561	FALSE	F	4.32193	0	-4.32193	-	-	-	Avin_01630	154365	155573	1	nitrogen fixation cysteine desulfurase, nifS	Avin_01640	808	nitrogen fixation homocitrate synthase
155403	1	0	21	1.068	1	0	FALSE	F	0	4.39232	4.39232	-	-	-	Avin_01630	154365	155573	1	nitrogen fixation cysteine desulfurase, nifS	Avin_01640	243	nitrogen fixation homocitrate synthase
155669	217	3.246	227	2.244	154	2.248	FALSE	F	-0.494765	0.0649973	0.559762	-	-	-	Avin_01640	155646	156800	1	nitrogen fixation homocitrate synthase	Avin_01650	1128	nitrogen fixation serine O-acetyltransferase CysE1
155679	27	1.778	26	1.39	1	0	FALSE	F	-4.75489	-0.0544478	4.70044	-	-	-	Avin_01640	155646	156800	1	nitrogen fixation homocitrate synthase	Avin_01650	1118	nitrogen fixation serine O-acetyltransferase CysE1
157462	92	1	159	0.59	41	1.634	FALSE	R	-1.16601	0.789321	1.95533	Avin_01580	5781	ABC transporter ATP-binding protein	Avin_01650	156797	157594	1	nitrogen fixation serine O-acetyltransferase CysE1	-	-	-
158297	58	1.91	94	3.285	81	1.634	FALSE	R	0.481869	0.696608	0.214739	Avin_01580	6616	ABC transporter ATP-binding protein	Avin_01670	158159	158506	1	nitrogen fixation protein NifW	-	-	-
158315	45	2.536	104	3.432	82	1.652	FALSE	F	0.865699	1.20859	0.342888	-	-	-	Avin_01670	158159	158506	1	nitrogen fixation protein NifW	Avin_01680	211	nitrogen fixation protein NifZ
158498	32	2.031	35	1.833	31	0.635	FALSE	R	-0.0458037	0.129283	0.175087	Avin_01580	6817	ABC transporter ATP-binding protein	Avin_01670	158159	158506	1	nitrogen fixation protein NifW	-	-	-
158555	30	0.935	31	1.653	32	2.268	FALSE	F	0.0931094	0.0473057	-0.0458037	-	-	-	Avin_01680	158526	159005	1	nitrogen fixation protein NifZ	Avin_01690	440	nitrogen fixation cis-trans peptidyl prolyl isomerase, NifM
158912	33	2.077	31	0.652	21	1.635	FALSE	F	-0.652077	-0.0901978	0.561879	-	-	-	Avin_01680	158526	159005	1	nitrogen fixation protein NifZ	Avin_01690	83	nitrogen fixation cis-trans peptidyl prolyl isomerase, NifM
161020	60	2.96	36	1.875	23	1.773	FALSE	F	-1.38333	-0.736966	0.646363	-	-	-	Avin_01700	159869	161191	1	ATP-dependent protease ATP-binding subunit ClpX	Avin_01710	416	Flavodoxin, nifF
161062	200	2.713	216	4.494	108	4.055	FALSE	F	-0.888969	0.111031	1	-	-	-	Avin_01700	159869	161191	1	ATP-dependent protease ATP-binding subunit ClpX	Avin_01710	374	Flavodoxin, nifF
161325	101	3.721	94	3.285	29	2.121	FALSE	F	-1.80023	-0.103623	1.69661	-	-	-	-	-	-	-	-	Avin_01710	111	Flavodoxin, nifF
161363	27	1.778	1	0	1	0	FALSE	F	-4.75489	-4.75489	0	-	-	-	-	-	-	-	-	Avin_01710	73	Flavodoxin, nifF
161418	20	1.325	27	1.446	17	0.312	FALSE	R	-0.234465	0.432959	0.667425	Avin_01580	9737	ABC transporter ATP-binding protein	-	-	-	-	-	-	-	-
161759	61	2.984	26	1.39	1	0	FALSE	F	-5.93074	-1.2303	4.70044	-	-	-	Avin_01710	161436	161978	1	Flavodoxin, nifF	Avin_01740	1660	hypothetical protein
161766	22	1.469	29	1.553	17	1.313	FALSE	R	-0.371969	0.398549	0.770518	Avin_01580	10085	ABC transporter ATP-binding protein	Avin_01710	161436	161978	1	Flavodoxin, nifF	-	-	-
161800	35	1.164	69	2.833	21	1.635	FALSE	R	-0.736966	0.979241	1.71621	Avin_01580	10119	ABC transporter ATP-binding protein	Avin_01710	161436	161978	1	Flavodoxin, nifF	-	-	-
161816	1	0	27	1.446	1	0	FALSE	F	0	4.75489	4.75489	-	-	-	Avin_01710	161436	161978	1	Flavodoxin, nifF	Avin_01740	1603	hypothetical protein
161910	23	1.536	21	1.068	1	0	FALSE	F	-4.52356	-0.131245	4.39232	-	-	-	Avin_01710	161436	161978	1	Flavodoxin, nifF	Avin_01740	1509	hypothetical protein
162082	21	0.399	1	0	1	0	FALSE	F	-4.39232	-4.39232	0	-	-	-	-	-	-	-	-	Avin_01740	1337	hypothetical protein
162128	110	3.845	125	1.378	1	0	FALSE	R	-6.78136	0.184425	6.96578	Avin_01580	10447	ABC transporter ATP-binding protein	-	-	-	-	-	-	-	-
162705	7207	2.644	8422	2.334	29907	1.276	FALSE	R	2.05301	0.224764	-1.82825	Avin_01720	30	hypothetical protein	-	-	-	-	-	-	-	-
162822	1	0	27	1.446	1	0	FALSE	F	0	4.75489	4.75489	-	-	-	-	-	-	-	-	Avin_01740	597	hypothetical protein
162854	1	0	67	0.205	1	0	FALSE	F	0	6.06609	6.06609	-	-	-	-	-	-	-	-	Avin_01740	565	hypothetical protein
162859	1	0	1	0	19	1.483	FALSE	R	4.24793	0	-4.24793	Avin_01720	184	hypothetical protein	-	-	-	-	-	-	-	-
162866	1	0	1	0	18	1.401	FALSE	F	4.16993	0	-4.16993	-	-	-	-	-	-	-	-	Avin_01740	553	hypothetical protein
162898	17	0.077	17	0.746	1	0	FALSE	F	-4.08746	0	4.08746	-	-	-	-	-	-	-	-	Avin_01740	521	hypothetical protein
162932	1	0	1	0	23	0.772	FALSE	F	4.52356	0	-4.52356	-	-	-	-	-	-	-	-	Avin_01740	487	hypothetical protein
162941	1	0	34	1.79	96	1.882	FALSE	F	6.58496	5.08746	-1.4975	-	-	-	-	-	-	-	-	Avin_01740	478	hypothetical protein
163151	157	4.362	210	4.453	150	1.947	FALSE	F	-0.0658021	0.419625	0.485427	-	-	-	-	-	-	-	-	Avin_01740	268	hypothetical protein
163177	35	0.579	34	1.79	22	0.705	FALSE	F	-0.669851	-0.0418202	0.628031	-	-	-	-	-	-	-	-	Avin_01740	242	hypothetical protein
163417	1	0	1	0	67	0.035	FALSE	F	6.06609	0	-6.06609	-	-	-	-	-	-	-	-	Avin_01740	2	hypothetical protein
164619	163	0.509	124	0.366	141	0.354	FALSE	F	-0.209177	-0.394532	-0.185355	-	-	-	Avin_01750	164615	165022	-1	hypothetical protein	Avin_55000	12803	16S ribosomal RNA
164773	55	2.832	28	1.501	23	1.773	FALSE	F	-1.2578	-0.974005	0.283793	-	-	-	Avin_01750	164615	165022	-1	hypothetical protein	Avin_55000	12649	16S ribosomal RNA
165033	266	4.127	455	4.572	418	3.209	FALSE	F	0.652077	0.77444	0.122364	-	-	-	-	-	-	-	-	Avin_55000	12389	16S ribosomal RNA
165037	75	0.964	57	2.553	22	1.706	FALSE	R	-1.76939	-0.395929	1.37346	Avin_01750	15	hypothetical protein	-	-	-	-	-	-	-	-
165042	1	0	1	0	16	1.22	FALSE	F	4	0	-4	-	-	-	-	-	-	-	-	Avin_55000	12380	16S ribosomal RNA
165049	479	3.17	526	3.197	523	3.341	FALSE	R	0.126785	0.135037	0.00825185	Avin_01750	27	hypothetical protein	-	-	-	-	-	-	-	-
165066	50	1.692	69	1.833	55	0.26	FALSE	F	0.137504	0.464668	0.327165	-	-	-	-	-	-	-	-	Avin_55000	12356	16S ribosomal RNA
165125	93	3.601	81	3.068	117	4.171	FALSE	R	0.331206	-0.199309	-0.530515	Avin_01750	103	hypothetical protein	Avin_01760	165103	165594	-1	Thioesterase superfamily protein	-	-	-
165139	18	1.164	1	0	1	0	FALSE	R	-4.16993	-4.16993	0	Avin_01750	117	hypothetical protein	Avin_01760	165103	165594	-1	Thioesterase superfamily protein	-	-	-
165276	602	3.308	1263	4.047	1402	3.241	FALSE	F	1.21965	1.06902	-0.150632	-	-	-	Avin_01760	165103	165594	-1	Thioesterase superfamily protein	Avin_55000	12146	16S ribosomal RNA
165306	1	0	18	0.833	1	0	FALSE	F	0	4.16993	4.16993	-	-	-	Avin_01760	165103	165594	-1	Thioesterase superfamily protein	Avin_55000	12116	16S ribosomal RNA
165350	4350	2.639	6285	2.286	6080	1.882	FALSE	R	0.483056	0.530897	0.0478414	Avin_01750	328	hypothetical protein	Avin_01760	165103	165594	-1	Thioesterase superfamily protein	-	-	-
165367	19	1.247	1	0	28	2.068	FALSE	F	0.559427	-4.24793	-4.80735	-	-	-	Avin_01760	165103	165594	-1	Thioesterase superfamily protein	Avin_55000	12055	16S ribosomal RNA
165371	1	0	19	0.916	1	0	FALSE	F	0	4.24793	4.24793	-	-	-	Avin_01760	165103	165594	-1	Thioesterase superfamily protein	Avin_55000	12051	16S ribosomal RNA
165578	20	1.325	25	1.331	1	0	FALSE	R	-4.32193	0.321928	4.64386	Avin_01750	556	hypothetical protein	Avin_01760	165103	165594	-1	Thioesterase superfamily protein	-	-	-
165592	20	1.325	32	1.7	26	1.957	FALSE	F	0.378512	0.678072	0.29956	-	-	-	Avin_01760	165103	165594	-1	Thioesterase superfamily protein	Avin_55000	11830	16S ribosomal RNA
165624	20	1.325	1	0	1	0	FALSE	F	-4.32193	-4.32193	0	-	-	-	-	-	-	-	-	Avin_55000	11798	16S ribosomal RNA
165633	4967	1.895	2451	2.05	4963	1.689	FALSE	R	-0.00116229	-1.019	-1.01784	Avin_01760	39	Thioesterase superfamily protein	-	-	-	-	-	-	-	-
165686	537	6.143	264	4.785	194	3.905	FALSE	R	-1.46887	-1.02438	0.444481	Avin_01760	92	Thioesterase superfamily protein	-	-	-	-	-	-	-	-
165701	448	3.296	291	4.926	337	3.12	FALSE	F	-0.41075	-0.62248	-0.211729	-	-	-	-	-	-	-	-	Avin_55000	11721	16S ribosomal RNA
165731	87	3.503	67	2.79	70	3.422	FALSE	R	-0.31366	-0.376854	-0.0631938	Avin_01760	137	Thioesterase superfamily protein	-	-	-	-	-	-	-	-
165843	72	3.227	51	2.39	44	2.74	FALSE	F	-0.710493	-0.4975	0.212994	-	-	-	Avin_01770	165742	166755	-1	hypothetical protein	Avin_55000	11579	16S ribosomal RNA
166261	383	2.484	434	1.416	396	1.851	FALSE	F	0.048156	0.180351	0.132195	-	-	-	Avin_01770	165742	166755	-1	hypothetical protein	Avin_55000	11161	16S ribosomal RNA
166285	17	1.077	19	0.916	27	1.013	FALSE	F	0.667425	0.160465	-0.50696	-	-	-	Avin_01770	165742	166755	-1	hypothetical protein	Avin_55000	11137	16S ribosomal RNA
166786	1	0	30	1.604	185	1.136	FALSE	R	7.53138	4.90689	-2.62449	Avin_01770	31	hypothetical protein	-	-	-	-	-	-	-	-
168549	26	1.721	20	0.994	17	1.313	FALSE	R	-0.612977	-0.378512	0.234465	Avin_01770	1794	hypothetical protein	Avin_01780	166855	168561	-1	Na/Pi cotransporter II protein	-	-	-
168607	28	1.832	1	0	1	0	FALSE	R	-4.80735	-4.80735	0	Avin_01780	46	Na/Pi cotransporter II protein	-	-	-	-	-	-	-	-
168638	174	4.512	220	1.935	1	0	FALSE	R	-7.44294	0.338416	7.78136	Avin_01780	77	Na/Pi cotransporter II protein	-	-	-	-	-	-	-	-
168643	1	0	1	0	225	1.213	FALSE	R	7.81378	0	-7.81378	Avin_01780	82	Na/Pi cotransporter II protein	-	-	-	-	-	-	-	-
169597	1	0	1	0	30	2.171	FALSE	F	4.90689	0	-4.90689	-	-	-	Avin_01790	168730	169632	-1	hypothetical protein	Avin_55000	7825	16S ribosomal RNA
169625	1	0	19	0.916	1	0	FALSE	R	0	4.24793	4.24793	Avin_01780	1064	Na/Pi cotransporter II protein	Avin_01790	168730	169632	-1	hypothetical protein	-	-	-
169654	21	1.399	26	1.39	47	2.837	FALSE	R	1.16227	0.308122	-0.854149	Avin_01790	22	hypothetical protein	-	-	-	-	-	-	-	-
169671	33	2.077	44	2.172	21	1.635	FALSE	F	-0.652077	0.415037	1.06711	-	-	-	-	-	-	-	-	Avin_55000	7751	16S ribosomal RNA
170020	55	2.832	94	3.285	118	3.183	FALSE	R	1.10128	0.773229	-0.328054	Avin_01790	388	hypothetical protein	Avin_01800	169809	170234	-1	OsmC-like protein	-	-	-
170186	1	0	21	1.068	1	0	FALSE	F	0	4.39232	4.39232	-	-	-	Avin_01800	169809	170234	-1	OsmC-like protein	Avin_55000	7236	16S ribosomal RNA
170189	157	0.362	173	1.364	140	0.344	FALSE	R	-0.165338	0.140007	0.305345	Avin_01790	557	hypothetical protein	Avin_01800	169809	170234	-1	OsmC-like protein	-	-	-
171048	354	0.896	333	1.42	251	0.819	FALSE	R	-0.496062	-0.0882272	0.407835	Avin_01800	814	OsmC-like protein	Avin_01810	170265	172259	-1	hypothetical protein	-	-	-
172597	1	0	18	0.833	21	1.635	FALSE	F	4.39232	4.16993	-0.222392	-	-	-	-	-	-	-	-	Avin_55000	4825	16S ribosomal RNA
172672	18	1.164	1	0	1	0	FALSE	R	-4.16993	-4.16993	0	Avin_01820	102	hypothetical protein	-	-	-	-	-	-	-	-
172719	40	2.362	46	2.238	36	2.443	FALSE	F	-0.152003	0.201634	0.353637	-	-	-	-	-	-	-	-	Avin_55000	4703	16S ribosomal RNA
172866	138	2.589	154	1.681	100	0.772	FALSE	F	-0.464668	0.158262	0.62293	-	-	-	Avin_01830	172786	173103	-1	hypothetical protein	Avin_55000	4556	16S ribosomal RNA
172946	85	2.469	72	1.31	117	1.849	FALSE	R	0.460974	-0.239466	-0.70044	Avin_01820	376	hypothetical protein	Avin_01830	172786	173103	-1	hypothetical protein	-	-	-
172953	22	1.469	21	1.068	1	0	FALSE	F	-4.45943	-0.0671142	4.39232	-	-	-	Avin_01830	172786	173103	-1	hypothetical protein	Avin_55000	4469	16S ribosomal RNA
172964	42	0.849	55	2.501	45	2.773	FALSE	F	0.0995357	0.389042	0.289507	-	-	-	Avin_01830	172786	173103	-1	hypothetical protein	Avin_55000	4458	16S ribosomal RNA
173062	1	0	17	0.746	1	0	FALSE	F	0	4.08746	4.08746	-	-	-	Avin_01830	172786	173103	-1	hypothetical protein	Avin_55000	4360	16S ribosomal RNA
173156	25	1.662	19	0.916	22	1.706	FALSE	R	-0.184425	-0.395929	-0.211504	Avin_01830	53	hypothetical protein	-	-	-	-	-	-	-	-
173231	33	2.077	41	1.067	36	2.443	FALSE	R	0.125531	0.313158	0.187627	Avin_01830	128	hypothetical protein	-	-	-	-	-	-	-	-
173283	85	2.469	152	3.984	122	1.647	FALSE	R	0.521346	0.838537	0.31719	Avin_01830	180	hypothetical protein	Avin_01840	173241	174674	-1	NAD(P) transhydrogenase subunit beta	-	-	-
173302	124	4.019	149	1.955	172	2.146	FALSE	F	0.472068	0.264972	-0.207096	-	-	-	Avin_01840	173241	174674	-1	NAD(P) transhydrogenase subunit beta	Avin_55000	4120	16S ribosomal RNA
173307	514	1.992	660	1.586	819	2.288	FALSE	R	0.672095	0.360698	-0.311397	Avin_01830	204	hypothetical protein	Avin_01840	173241	174674	-1	NAD(P) transhydrogenase subunit beta	-	-	-
173327	288	5.242	248	3.694	152	2.966	FALSE	F	-0.921997	-0.215729	0.706269	-	-	-	Avin_01840	173241	174674	-1	NAD(P) transhydrogenase subunit beta	Avin_55000	4095	16S ribosomal RNA
173522	1442	3.569	1279	4.258	827	3.003	FALSE	F	-0.802112	-0.173055	0.629057	-	-	-	Avin_01840	173241	174674	-1	NAD(P) transhydrogenase subunit beta	Avin_55000	3900	16S ribosomal RNA
173529	1	0	1	0	16	1.22	FALSE	R	4	0	-4	Avin_01830	426	hypothetical protein	Avin_01840	173241	174674	-1	NAD(P) transhydrogenase subunit beta	-	-	-
173863	32	1.031	20	0.994	22	1.706	FALSE	R	-0.540568	-0.678072	-0.137504	Avin_01830	760	hypothetical protein	Avin_01840	173241	174674	-1	NAD(P) transhydrogenase subunit beta	-	-	-
174321	24	1.601	39	1.994	34	2.358	FALSE	F	0.5025	0.70044	0.197939	-	-	-	Avin_01840	173241	174674	-1	NAD(P) transhydrogenase subunit beta	Avin_55000	3101	16S ribosomal RNA
174955	252	3.048	270	3.817	207	2.677	FALSE	F	-0.283793	0.0995357	0.383329	-	-	-	Avin_01850	174677	174985	-1	NAD(P) transhydrogenase subunit alpha part 2	Avin_55000	2467	16S ribosomal RNA
174991	88	3.52	96	3.316	89	2.187	FALSE	F	0.0163018	0.125531	0.109229	-	-	-	-	-	-	-	-	Avin_55000	2431	16S ribosomal RNA
175280	324	4.412	402	5.393	328	3.344	FALSE	F	0.017702	0.311202	0.2935	-	-	-	Avin_01860	174996	176168	-1	NAD(P) transhydrogenase subunit alpha part 1	Avin_55000	2142	16S ribosomal RNA
175352	20	1.325	34	1.79	22	1.706	FALSE	F	0.137504	0.765535	0.628031	-	-	-	Avin_01860	174996	176168	-1	NAD(P) transhydrogenase subunit alpha part 1	Avin_55000	2070	16S ribosomal RNA
175858	93	3.601	108	2.487	77	3.561	FALSE	R	-0.272372	0.215729	0.488101	Avin_01850	873	NAD(P) transhydrogenase subunit alpha part 2	Avin_01860	174996	176168	-1	NAD(P) transhydrogenase subunit alpha part 1	-	-	-
175877	1	0	36	1.875	16	1.22	FALSE	F	4	5.16993	1.16993	-	-	-	Avin_01860	174996	176168	-1	NAD(P) transhydrogenase subunit alpha part 1	Avin_55000	1545	16S ribosomal RNA
175886	20	1.325	21	1.068	17	1.313	FALSE	F	-0.234465	0.0703893	0.304855	-	-	-	Avin_01860	174996	176168	-1	NAD(P) transhydrogenase subunit alpha part 1	Avin_55000	1536	16S ribosomal RNA
176131	27	0.778	27	1.446	17	1.313	FALSE	R	-0.667425	0	0.667425	Avin_01850	1146	NAD(P) transhydrogenase subunit alpha part 2	Avin_01860	174996	176168	-1	NAD(P) transhydrogenase subunit alpha part 1	-	-	-
176150	62	0.2	1	0	129	0.991	FALSE	R	1.05703	-5.9542	-7.01123	Avin_01850	1165	NAD(P) transhydrogenase subunit alpha part 2	Avin_01860	174996	176168	-1	NAD(P) transhydrogenase subunit alpha part 1	-	-	-
176359	2984	1.724	1774	1.162	1192	1.341	FALSE	R	-1.32386	-0.750242	0.573622	Avin_01860	191	NAD(P) transhydrogenase subunit alpha part 1	-	-	-	-	-	-	-	-
176376	101	2.721	96	3.316	69	2.4	FALSE	F	-0.549687	-0.073249	0.476438	-	-	-	-	-	-	-	-	Avin_55000	1046	16S ribosomal RNA
176382	26	0.135	36	1.875	29	1.12	FALSE	R	0.157541	0.469485	0.311944	Avin_01860	214	NAD(P) transhydrogenase subunit alpha part 1	-	-	-	-	-	-	-	-
176391	385	1.854	344	2.167	232	1.995	FALSE	F	-0.730734	-0.16245	0.568284	-	-	-	-	-	-	-	-	Avin_55000	1031	16S ribosomal RNA
176435	51	2.721	80	3.05	65	2.313	FALSE	F	0.349942	0.649503	0.29956	-	-	-	-	-	-	-	-	Avin_55000	987	16S ribosomal RNA
176606	1	0	1	0	22	1.706	FALSE	F	4.45943	0	-4.45943	-	-	-	-	-	-	-	-	Avin_55000	816	16S ribosomal RNA
176793	17	1.077	48	2.301	113	0.798	TRUE	F	2.73272	1.4975	-1.23522	-	-	-	-	-	-	-	-	Avin_55000	629	16S ribosomal RNA
176918	1	0	17	0.746	1	0	FALSE	R	0	4.08746	4.08746	Avin_01860	750	NAD(P) transhydrogenase subunit alpha part 1	-	-	-	-	-	-	-	-
176940	1	0	17	0.746	1	0	FALSE	F	0	4.08746	4.08746	-	-	-	-	-	-	-	-	Avin_55000	482	16S ribosomal RNA
176967	216	1.825	81	3.068	39	1.56	FALSE	F	-2.46949	-1.41504	1.05445	-	-	-	-	-	-	-	-	Avin_55000	455	16S ribosomal RNA
176981	47	2.601	24	1.27	19	1.483	FALSE	R	-1.30666	-0.969626	0.337035	Avin_01860	813	NAD(P) transhydrogenase subunit alpha part 1	-	-	-	-	-	-	-	-
177001	285	1.526	152	1.662	63	0.46	FALSE	F	-2.17754	-0.906891	1.27065	-	-	-	-	-	-	-	-	Avin_55000	421	16S ribosomal RNA
177009	26	0.721	1	0	1	0	FALSE	F	-4.70044	-4.70044	0	-	-	-	-	-	-	-	-	Avin_55000	413	16S ribosomal RNA
177086	27	1.778	28	1.501	30	2.171	FALSE	R	0.152003	0.0524674	-0.0995357	Avin_01860	918	NAD(P) transhydrogenase subunit alpha part 1	-	-	-	-	-	-	-	-
177106	488	2.834	218	3.507	30	1.17	FALSE	F	-4.02385	-1.16255	2.86129	-	-	-	-	-	-	-	-	Avin_55000	316	16S ribosomal RNA
177241	216	0.577	1	0	45	0.45	FALSE	F	-2.26303	-7.75489	-5.49185	-	-	-	-	-	-	-	-	Avin_55000	181	16S ribosomal RNA
177246	1	0	49	2.331	1	0	FALSE	F	0	5.61471	5.61471	-	-	-	-	-	-	-	-	Avin_55000	176	16S ribosomal RNA
177415	234	1.133	269	0.905	293	1.11	FALSE	F	0.324392	0.201098	-0.123294	-	-	-	-	-	-	-	-	Avin_55000	7	16S ribosomal RNA
177573	1	0	1	0	33	2.313	FALSE	F	5.04439	0	-5.04439	-	-	-	Avin_55000	177422	178956	1	16S ribosomal RNA	Avin_60000	1475	tRNA-Ile
177761	1	0	16	0.653	1	0	FALSE	F	0	4	4	-	-	-	Avin_55000	177422	178956	1	16S ribosomal RNA	Avin_60000	1287	tRNA-Ile
177957	281	1.621	92	1.668	37	2.483	FALSE	F	-2.92497	-1.61086	1.31411	-	-	-	Avin_55000	177422	178956	1	16S ribosomal RNA	Avin_60000	1091	tRNA-Ile
178077	57	2.884	52	1.418	37	2.483	FALSE	F	-0.623437	-0.13245	0.490986	-	-	-	Avin_55000	177422	178956	1	16S ribosomal RNA	Avin_60000	971	tRNA-Ile
178117	58	0.588	127	1.723	137	1.078	FALSE	F	1.24005	1.1307	-0.109347	-	-	-	Avin_55000	177422	178956	1	16S ribosomal RNA	Avin_60000	931	tRNA-Ile
178171	1014	1.776	1090	2.664	569	1.762	FALSE	F	-0.833557	0.10427	0.937828	-	-	-	Avin_55000	177422	178956	1	16S ribosomal RNA	Avin_60000	877	tRNA-Ile
178227	18	1.164	1	0	1	0	FALSE	F	-4.16993	-4.16993	0	-	-	-	Avin_55000	177422	178956	1	16S ribosomal RNA	Avin_60000	821	tRNA-Ile
178381	14931	4.639	16350	4.283	10519	3.945	FALSE	F	-0.505313	0.13098	0.636293	-	-	-	Avin_55000	177422	178956	1	16S ribosomal RNA	Avin_60000	667	tRNA-Ile
178439	91	1.983	100	3.375	199	2.135	FALSE	F	1.12883	0.136062	-0.992768	-	-	-	Avin_55000	177422	178956	1	16S ribosomal RNA	Avin_60000	609	tRNA-Ile
178570	22	1.469	30	0.603	17	1.313	FALSE	F	-0.371969	0.447459	0.819428	-	-	-	Avin_55000	177422	178956	1	16S ribosomal RNA	Avin_60000	478	tRNA-Ile
178661	13568	2.874	25941	2.687	30388	2.368	FALSE	F	1.16329	0.935026	-0.228268	-	-	-	Avin_55000	177422	178956	1	16S ribosomal RNA	Avin_60000	387	tRNA-Ile
178671	53	2.777	62	2.677	50	1.342	FALSE	F	-0.0840643	0.226276	0.31034	-	-	-	Avin_55000	177422	178956	1	16S ribosomal RNA	Avin_60000	377	tRNA-Ile
178850	1	0	1	0	22	1.706	FALSE	F	4.45943	0	-4.45943	-	-	-	Avin_55000	177422	178956	1	16S ribosomal RNA	Avin_60000	198	tRNA-Ile
178866	1	0	55	2.501	36	2.443	FALSE	F	5.16993	5.78136	0.611435	-	-	-	Avin_55000	177422	178956	1	16S ribosomal RNA	Avin_60000	182	tRNA-Ile
178904	1	0	1	0	17	1.313	FALSE	F	4.08746	0	-4.08746	-	-	-	Avin_55000	177422	178956	1	16S ribosomal RNA	Avin_60000	144	tRNA-Ile
178985	105	0.192	302	1.072	265	0.657	FALSE	F	1.3356	1.52416	0.188556	-	-	-	-	-	-	-	-	Avin_60000	63	tRNA-Ile
179053	1	0	28	1.501	17	1.313	FALSE	F	4.08746	4.80735	0.719892	-	-	-	Avin_60000	179048	179121	1	tRNA-Ile	Avin_60010	116	tRNA-Ala
179291	131	2.514	69	1.248	70	0.836	FALSE	F	-0.90414	-0.924899	-0.0207586	-	-	-	-	-	-	-	-	Avin_55010	199	23S ribosomal RNA
179317	24	1.601	1	0	1	0	FALSE	F	-4.58496	-4.58496	0	-	-	-	-	-	-	-	-	Avin_55010	173	23S ribosomal RNA
179349	1	0	1	0	19	0.482	FALSE	F	4.24793	0	-4.24793	-	-	-	-	-	-	-	-	Avin_55010	141	23S ribosomal RNA
179355	298	4.291	87	3.172	1	0	FALSE	F	-8.21917	-1.77623	6.44294	-	-	-	-	-	-	-	-	Avin_55010	135	23S ribosomal RNA
179359	1	0	62	2.677	189	3.867	FALSE	R	7.56224	5.9542	-1.60805	Avin_01860	3191	NAD(P) transhydrogenase subunit alpha part 1	-	-	-	-	-	-	-	-
179405	26	1.721	1	0	1	0	FALSE	F	-4.70044	-4.70044	0	-	-	-	-	-	-	-	-	Avin_55010	85	23S ribosomal RNA
179562	121	0.983	297	0.707	210	0.698	FALSE	F	0.795382	1.29546	0.500074	-	-	-	Avin_55010	179490	182381	1	23S ribosomal RNA	Avin_55020	2979	5S ribosomal RNA
179648	42	0.849	1	0	1	0	FALSE	F	-5.39232	-5.39232	0	-	-	-	Avin_55010	179490	182381	1	23S ribosomal RNA	Avin_55020	2893	5S ribosomal RNA
179949	33	2.077	52	1.418	44	2.74	FALSE	F	0.415037	0.656046	0.241008	-	-	-	Avin_55010	179490	182381	1	23S ribosomal RNA	Avin_55020	2592	5S ribosomal RNA
180061	21	1.399	37	0.331	40	1.598	FALSE	F	0.929611	0.817136	-0.112475	-	-	-	Avin_55010	179490	182381	1	23S ribosomal RNA	Avin_55020	2480	5S ribosomal RNA
180081	43	2.469	116	2.591	98	1.591	FALSE	F	1.18845	1.43172	0.243271	-	-	-	Avin_55010	179490	182381	1	23S ribosomal RNA	Avin_55020	2460	5S ribosomal RNA
180227	18	1.164	1	0	1	0	FALSE	F	-4.16993	-4.16993	0	-	-	-	Avin_55010	179490	182381	1	23S ribosomal RNA	Avin_55020	2314	5S ribosomal RNA
180385	23	0.536	1	0	1	0	FALSE	F	-4.52356	-4.52356	0	-	-	-	Avin_55010	179490	182381	1	23S ribosomal RNA	Avin_55020	2156	5S ribosomal RNA
180398	97	3.662	113	3.553	64	1.705	FALSE	F	-0.599913	0.220266	0.820179	-	-	-	Avin_55010	179490	182381	1	23S ribosomal RNA	Avin_55020	2143	5S ribosomal RNA
180449	351	2.72	420	3.871	272	2.073	FALSE	F	-0.367864	0.258918	0.626783	-	-	-	Avin_55010	179490	182381	1	23S ribosomal RNA	Avin_55020	2092	5S ribosomal RNA
180489	1	0	1	0	17	1.313	FALSE	F	4.08746	0	-4.08746	-	-	-	Avin_55010	179490	182381	1	23S ribosomal RNA	Avin_55020	2052	5S ribosomal RNA
180509	28	1.832	1	0	31	0.635	FALSE	F	0.146841	-4.80735	-4.9542	-	-	-	Avin_55010	179490	182381	1	23S ribosomal RNA	Avin_55020	2032	5S ribosomal RNA
180528	1	0	26	1.39	1	0	FALSE	F	0	4.70044	4.70044	-	-	-	Avin_55010	179490	182381	1	23S ribosomal RNA	Avin_55020	2013	5S ribosomal RNA
180741	34	0.536	120	0.833	1	0	TRUE	F	-5.08746	1.81943	6.90689	-	-	-	Avin_55010	179490	182381	1	23S ribosomal RNA	Avin_55020	1800	5S ribosomal RNA
180758	111	1.858	240	1.646	140	0.731	FALSE	F	0.334867	1.11247	0.777608	-	-	-	Avin_55010	179490	182381	1	23S ribosomal RNA	Avin_55020	1783	5S ribosomal RNA
180878	1223	1.808	2357	1.644	1205	1.337	FALSE	F	-0.0213913	0.946527	0.967919	-	-	-	Avin_55010	179490	182381	1	23S ribosomal RNA	Avin_55020	1663	5S ribosomal RNA
181069	49	2.662	88	1.603	81	3.635	FALSE	F	0.72514	0.844722	0.119582	-	-	-	Avin_55010	179490	182381	1	23S ribosomal RNA	Avin_55020	1472	5S ribosomal RNA
181166	60	2.96	95	3.301	46	2.805	FALSE	F	-0.383329	0.662965	1.04629	-	-	-	Avin_55010	179490	182381	1	23S ribosomal RNA	Avin_55020	1375	5S ribosomal RNA
181214	18	1.164	1	0	1	0	FALSE	F	-4.16993	-4.16993	0	-	-	-	Avin_55010	179490	182381	1	23S ribosomal RNA	Avin_55020	1327	5S ribosomal RNA
181440	29	0.298	1	0	1	0	FALSE	F	-4.85798	-4.85798	0	-	-	-	Avin_55010	179490	182381	1	23S ribosomal RNA	Avin_55020	1101	5S ribosomal RNA
181601	226	2.568	522	1.683	257	1.313	FALSE	F	0.185446	1.20773	1.02228	-	-	-	Avin_55010	179490	182381	1	23S ribosomal RNA	Avin_55020	940	5S ribosomal RNA
181671	1	0	46	0.652	1	0	FALSE	F	0	5.52356	5.52356	-	-	-	Avin_55010	179490	182381	1	23S ribosomal RNA	Avin_55020	870	5S ribosomal RNA
181722	18	0.164	43	0.138	1	0	FALSE	F	-4.16993	1.25634	5.42626	-	-	-	Avin_55010	179490	182381	1	23S ribosomal RNA	Avin_55020	819	5S ribosomal RNA
181812	1	0	92	0.931	127	4.291	FALSE	F	6.98868	6.52356	-0.465123	-	-	-	Avin_55010	179490	182381	1	23S ribosomal RNA	Avin_55020	729	5S ribosomal RNA
182059	1	0	51	0.067	1	0	FALSE	F	0	5.67243	5.67243	-	-	-	Avin_55010	179490	182381	1	23S ribosomal RNA	Avin_55020	482	5S ribosomal RNA
182073	130	0.503	1	0	1	0	FALSE	F	-7.02237	-7.02237	0	-	-	-	Avin_55010	179490	182381	1	23S ribosomal RNA	Avin_55020	468	5S ribosomal RNA
182542	1	0	16	0.653	48	2.868	FALSE	R	5.58496	4	-1.58496	Avin_01860	6374	NAD(P) transhydrogenase subunit alpha part 1	Avin_55020	182541	182658	1	5S ribosomal RNA	-	-	-
182628	1	0	20	0.994	16	1.22	FALSE	F	4	4.32193	0.321928	-	-	-	Avin_55020	182541	182658	1	5S ribosomal RNA	Avin_01880	241	secretion protein HlyD
182703	55	2.832	1	0	1	0	FALSE	F	-5.78136	-5.78136	0	-	-	-	-	-	-	-	-	Avin_01880	166	secretion protein HlyD
182844	1	0	1	0	23	1.773	FALSE	F	4.52356	0	-4.52356	-	-	-	-	-	-	-	-	Avin_01880	25	secretion protein HlyD
182858	18	1.164	1	0	1	0	FALSE	R	-4.16993	-4.16993	0	Avin_01860	6690	NAD(P) transhydrogenase subunit alpha part 1	-	-	-	-	-	-	-	-
183087	48	2.632	55	2.501	32	2.268	FALSE	R	-0.584963	0.196397	0.78136	Avin_01860	6919	NAD(P) transhydrogenase subunit alpha part 1	Avin_01880	182869	184020	1	secretion protein HlyD	-	-	-
183110	327	3.103	325	3.5	256	3.722	FALSE	F	-0.353147	-0.00885092	0.344296	-	-	-	Avin_01880	182869	184020	1	secretion protein HlyD	Avin_01890	936	Hydrophobe/amphiphile efflux-1 HAE1
183167	97	2.076	121	1.652	222	2.293	FALSE	R	1.1945	0.31895	-0.875553	Avin_01860	6999	NAD(P) transhydrogenase subunit alpha part 1	Avin_01880	182869	184020	1	secretion protein HlyD	-	-	-
183372	110	1.523	97	2.33	179	2.204	FALSE	F	0.702456	-0.181447	-0.883903	-	-	-	Avin_01880	182869	184020	1	secretion protein HlyD	Avin_01890	674	Hydrophobe/amphiphile efflux-1 HAE1
183517	29	1.884	31	1.653	53	3.014	FALSE	F	0.869939	0.0962153	-0.773724	-	-	-	Avin_01880	182869	184020	1	secretion protein HlyD	Avin_01890	529	Hydrophobe/amphiphile efflux-1 HAE1
183564	30	1.935	16	0.653	24	0.836	FALSE	F	-0.321928	-0.906891	-0.584963	-	-	-	Avin_01880	182869	184020	1	secretion protein HlyD	Avin_01890	482	Hydrophobe/amphiphile efflux-1 HAE1
183568	500	2.232	563	2.558	614	2.25	FALSE	R	0.296311	0.171207	-0.125104	Avin_01860	7400	NAD(P) transhydrogenase subunit alpha part 1	Avin_01880	182869	184020	1	secretion protein HlyD	-	-	-
183594	227	4.897	188	3.292	327	5.662	FALSE	F	0.526598	-0.27196	-0.798558	-	-	-	Avin_01880	182869	184020	1	secretion protein HlyD	Avin_01890	452	Hydrophobe/amphiphile efflux-1 HAE1
183621	60	0.959	1	0	49	0.576	FALSE	F	-0.292181	-5.90689	-5.61471	-	-	-	Avin_01880	182869	184020	1	secretion protein HlyD	Avin_01890	425	Hydrophobe/amphiphile efflux-1 HAE1
183800	60	0.637	1	0	1	0	FALSE	R	-5.90689	-5.90689	0	Avin_01860	7632	NAD(P) transhydrogenase subunit alpha part 1	Avin_01880	182869	184020	1	secretion protein HlyD	-	-	-
183940	41	2.399	59	2.604	39	2.561	FALSE	F	-0.0721498	0.525091	0.597241	-	-	-	Avin_01880	182869	184020	1	secretion protein HlyD	Avin_01890	106	Hydrophobe/amphiphile efflux-1 HAE1
184257	1	0	1	0	21	1.635	FALSE	R	4.39232	0	-4.39232	Avin_01860	8089	NAD(P) transhydrogenase subunit alpha part 1	Avin_01890	184046	187186	1	Hydrophobe/amphiphile efflux-1 HAE1	-	-	-
184315	18	1.164	1	0	1	0	FALSE	F	-4.16993	-4.16993	0	-	-	-	Avin_01890	184046	187186	1	Hydrophobe/amphiphile efflux-1 HAE1	Avin_01900	3018	hypothetical protein
184479	24	1.601	45	2.205	36	2.443	FALSE	R	0.584963	0.906891	0.321928	Avin_01860	8311	NAD(P) transhydrogenase subunit alpha part 1	Avin_01890	184046	187186	1	Hydrophobe/amphiphile efflux-1 HAE1	-	-	-
184498	1	0	21	0.067	21	1.635	FALSE	F	4.39232	4.39232	0	-	-	-	Avin_01890	184046	187186	1	Hydrophobe/amphiphile efflux-1 HAE1	Avin_01900	2835	hypothetical protein
184504	282	3.211	291	3.925	153	4.561	TRUE	R	-0.882164	0.045324	0.927488	Avin_01860	8336	NAD(P) transhydrogenase subunit alpha part 1	Avin_01890	184046	187186	1	Hydrophobe/amphiphile efflux-1 HAE1	-	-	-
184518	36	2.206	79	3.031	47	2.837	FALSE	R	0.384664	1.13386	0.749192	Avin_01860	8350	NAD(P) transhydrogenase subunit alpha part 1	Avin_01890	184046	187186	1	Hydrophobe/amphiphile efflux-1 HAE1	-	-	-
184578	54	2.805	68	2.812	109	3.067	FALSE	R	1.0133	0.332575	-0.680721	Avin_01860	8410	NAD(P) transhydrogenase subunit alpha part 1	Avin_01890	184046	187186	1	Hydrophobe/amphiphile efflux-1 HAE1	-	-	-
184769	1122	1.057	1312	0.854	430	1.058	FALSE	R	-1.38366	0.225695	1.60936	Avin_01860	8601	NAD(P) transhydrogenase subunit alpha part 1	Avin_01890	184046	187186	1	Hydrophobe/amphiphile efflux-1 HAE1	-	-	-
184800	38	0.286	58	0.579	46	1.22	FALSE	F	0.275634	0.610053	0.334419	-	-	-	Avin_01890	184046	187186	1	Hydrophobe/amphiphile efflux-1 HAE1	Avin_01900	2533	hypothetical protein
184810	1	0	24	0.269	1	0	FALSE	F	0	4.58496	4.58496	-	-	-	Avin_01890	184046	187186	1	Hydrophobe/amphiphile efflux-1 HAE1	Avin_01900	2523	hypothetical protein
185228	1	0	21	1.068	16	0.219	FALSE	R	4	4.39232	0.392317	Avin_01860	9060	NAD(P) transhydrogenase subunit alpha part 1	Avin_01890	184046	187186	1	Hydrophobe/amphiphile efflux-1 HAE1	-	-	-
185450	165	0.434	245	1.676	562	0.985	FALSE	F	1.7681	0.570316	-1.19779	-	-	-	Avin_01890	184046	187186	1	Hydrophobe/amphiphile efflux-1 HAE1	Avin_01900	1883	hypothetical protein
185621	1	0	16	0.653	1	0	FALSE	F	0	4	4	-	-	-	Avin_01890	184046	187186	1	Hydrophobe/amphiphile efflux-1 HAE1	Avin_01900	1712	hypothetical protein
185646	48	1.046	63	2.7	75	0.715	FALSE	R	0.643856	0.392317	-0.251539	Avin_01860	9478	NAD(P) transhydrogenase subunit alpha part 1	Avin_01890	184046	187186	1	Hydrophobe/amphiphile efflux-1 HAE1	-	-	-
185663	1	0	20	0.994	34	1.357	FALSE	F	5.08746	4.32193	-0.765535	-	-	-	Avin_01890	184046	187186	1	Hydrophobe/amphiphile efflux-1 HAE1	Avin_01900	1670	hypothetical protein
186049	578	3.249	558	2.697	514	3.508	FALSE	F	-0.169301	-0.0508044	0.118497	-	-	-	Avin_01890	184046	187186	1	Hydrophobe/amphiphile efflux-1 HAE1	Avin_01900	1284	hypothetical protein
186505	1	0	29	1.553	1	0	FALSE	F	0	4.85798	4.85798	-	-	-	Avin_01890	184046	187186	1	Hydrophobe/amphiphile efflux-1 HAE1	Avin_01900	828	hypothetical protein
186870	28	0.832	39	1.994	32	2.268	FALSE	R	0.192645	0.478047	0.285402	Avin_01860	10702	NAD(P) transhydrogenase subunit alpha part 1	Avin_01890	184046	187186	1	Hydrophobe/amphiphile efflux-1 HAE1	-	-	-
187106	344	3.913	225	2.968	177	3.772	FALSE	R	-0.958659	-0.612484	0.346176	Avin_01860	10938	NAD(P) transhydrogenase subunit alpha part 1	Avin_01890	184046	187186	1	Hydrophobe/amphiphile efflux-1 HAE1	-	-	-
187124	1	0	19	0.916	1	0	FALSE	F	0	4.24793	4.24793	-	-	-	Avin_01890	184046	187186	1	Hydrophobe/amphiphile efflux-1 HAE1	Avin_01900	209	hypothetical protein
187245	1	0	21	1.068	1	0	FALSE	R	0	4.39232	4.39232	Avin_01860	11077	NAD(P) transhydrogenase subunit alpha part 1	-	-	-	-	-	-	-	-
187269	243	2.674	214	2.158	150	1.362	FALSE	F	-0.695994	-0.183346	0.512648	-	-	-	-	-	-	-	-	Avin_01900	64	hypothetical protein
187289	45	2.536	64	0.723	76	1.22	TRUE	F	0.756074	0.508147	-0.247928	-	-	-	-	-	-	-	-	Avin_01900	44	hypothetical protein
187540	1	0	23	1.205	1	0	FALSE	F	0	4.52356	4.52356	-	-	-	Avin_01900	187333	187596	1	hypothetical protein	Avin_01910	408	hypothetical protein
187668	27	1.778	60	2.629	27	2.014	FALSE	F	0	1.152	1.152	-	-	-	-	-	-	-	-	Avin_01910	280	hypothetical protein
187681	21	1.399	1	0	18	1.401	FALSE	R	-0.222392	-4.39232	-4.16993	Avin_01860	11513	NAD(P) transhydrogenase subunit alpha part 1	-	-	-	-	-	-	-	-
187786	7613	1.424	6528	1.493	7776	1.333	FALSE	F	0.0305631	-0.221824	-0.252387	-	-	-	-	-	-	-	-	Avin_01910	162	hypothetical protein
187922	1	0	1	0	26	0.956	FALSE	F	4.70044	0	-4.70044	-	-	-	-	-	-	-	-	Avin_01910	26	hypothetical protein
187954	1	0	1	0	47	1.836	FALSE	F	5.55459	0	-5.55459	-	-	-	Avin_01910	187948	188121	1	hypothetical protein	Avin_01920	387	lipidA 3-O-deacylase
188146	340	3.16	161	4.068	109	3.067	FALSE	F	-1.64121	-1.07847	0.562733	-	-	-	-	-	-	-	-	Avin_01920	195	lipidA 3-O-deacylase
188152	429	0.864	929	1.796	2548	0.955	FALSE	R	2.57032	1.1147	-1.45561	Avin_01860	11984	NAD(P) transhydrogenase subunit alpha part 1	-	-	-	-	-	-	-	-
188170	50	2.692	109	3.501	164	2.339	FALSE	F	1.7137	1.12433	-0.589368	-	-	-	-	-	-	-	-	Avin_01920	171	lipidA 3-O-deacylase
188181	354	1.955	169	2.138	79	0.276	FALSE	F	-2.16382	-1.06673	1.0971	-	-	-	-	-	-	-	-	Avin_01920	160	lipidA 3-O-deacylase
188242	48	2.632	46	1.237	20	1.561	FALSE	F	-1.26303	-0.0614005	1.20163	-	-	-	-	-	-	-	-	Avin_01920	99	lipidA 3-O-deacylase
188300	1	0	21	1.068	29	2.121	FALSE	R	4.85798	4.39232	-0.465664	Avin_01860	12132	NAD(P) transhydrogenase subunit alpha part 1	-	-	-	-	-	-	-	-
188317	3693	4.02	2511	3.515	1793	2.565	FALSE	F	-1.04242	-0.556531	0.485887	-	-	-	-	-	-	-	-	Avin_01920	24	lipidA 3-O-deacylase
188322	21	1.399	22	1.138	19	1.483	FALSE	R	-0.14439	0.0671142	0.211504	Avin_01860	12154	NAD(P) transhydrogenase subunit alpha part 1	-	-	-	-	-	-	-	-
188348	42	1.434	71	2.875	72	0.878	FALSE	F	0.777608	0.75743	-0.0201779	-	-	-	Avin_01920	188341	188874	1	lipidA 3-O-deacylase	Avin_01960	2709	cytochrome c family protein
188357	546	1.774	711	1.263	337	1.005	FALSE	F	-0.696152	0.380949	1.0771	-	-	-	Avin_01920	188341	188874	1	lipidA 3-O-deacylase	Avin_01960	2700	cytochrome c family protein
188454	250	3.036	266	4.796	222	3.516	FALSE	F	-0.171368	0.0894982	0.260867	-	-	-	Avin_01920	188341	188874	1	lipidA 3-O-deacylase	Avin_01960	2603	cytochrome c family protein
188554	1	0	19	0.916	24	1.837	FALSE	F	4.58496	4.24793	-0.337035	-	-	-	Avin_01920	188341	188874	1	lipidA 3-O-deacylase	Avin_01960	2503	cytochrome c family protein
189588	1	0	1	0	25	1.898	FALSE	R	4.64386	0	-4.64386	Avin_01860	13420	NAD(P) transhydrogenase subunit alpha part 1	Avin_01930	189002	189865	-1	metallo-beta-lactamase family protein	-	-	-
189902	1	0	35	0.833	1	0	FALSE	F	0	5.12928	5.12928	-	-	-	-	-	-	-	-	Avin_01960	1155	cytochrome c family protein
189967	26	1.721	35	1.833	30	2.171	FALSE	R	0.206451	0.428843	0.222392	Avin_01930	102	metallo-beta-lactamase family protein	-	-	-	-	-	-	-	-
190026	1	0	26	1.39	1	0	FALSE	F	0	4.70044	4.70044	-	-	-	-	-	-	-	-	Avin_01960	1031	cytochrome c family protein
190982	39	2.325	44	2.172	34	2.358	FALSE	F	-0.197939	0.174029	0.371969	-	-	-	-	-	-	-	-	Avin_01960	75	cytochrome c family protein
191043	210	1.462	239	0.94	1	0	FALSE	R	-7.71425	0.186621	7.90087	Avin_01950	121	YeeE/YedE family protein	-	-	-	-	-	-	-	-
191102	1	0	1	0	18	1.401	FALSE	R	4.16993	0	-4.16993	Avin_01950	180	YeeE/YedE family protein	Avin_01960	191057	191623	1	cytochrome c family protein	-	-	-
191529	45	2.536	33	1.746	24	1.837	FALSE	F	-0.906891	-0.447459	0.459432	-	-	-	Avin_01960	191057	191623	1	cytochrome c family protein	Avin_02010	3724	ribosome biogenesis GTP-binding protein YsxC
192498	1	0	19	0.916	1	0	FALSE	R	0	4.24793	4.24793	Avin_01970	64	N-acetylmuramoyl-L-alanine amidase protein	-	-	-	-	-	-	-	-
193435	48	0.631	52	2.418	42	1.67	FALSE	F	-0.192645	0.115477	0.308122	-	-	-	-	-	-	-	-	Avin_02010	1818	ribosome biogenesis GTP-binding protein YsxC
193546	33	2.077	1	0	24	1.837	FALSE	F	-0.459432	-5.04439	-4.58496	-	-	-	Avin_01990	193448	194092	-1	Thiol:disulfide interchange protein DsbA	Avin_02010	1707	ribosome biogenesis GTP-binding protein YsxC
193747	89	3.536	138	3.844	75	3.523	FALSE	F	-0.246915	0.632791	0.879706	-	-	-	Avin_01990	193448	194092	-1	Thiol:disulfide interchange protein DsbA	Avin_02010	1506	ribosome biogenesis GTP-binding protein YsxC
193904	1	0	1	0	29	1.12	FALSE	R	4.85798	0	-4.85798	Avin_01980	475	endonuclease/exonuclease/phosphatase family protein	Avin_01990	193448	194092	-1	Thiol:disulfide interchange protein DsbA	-	-	-
193996	24	1.601	20	0.994	1	0	FALSE	F	-4.58496	-0.263034	4.32193	-	-	-	Avin_01990	193448	194092	-1	Thiol:disulfide interchange protein DsbA	Avin_02010	1257	ribosome biogenesis GTP-binding protein YsxC
194055	1	0	17	0.746	1	0	FALSE	R	0	4.08746	4.08746	Avin_01980	626	endonuclease/exonuclease/phosphatase family protein	Avin_01990	193448	194092	-1	Thiol:disulfide interchange protein DsbA	-	-	-
194073	17	0.077	1	0	1	0	FALSE	R	-4.08746	-4.08746	0	Avin_01980	644	endonuclease/exonuclease/phosphatase family protein	Avin_01990	193448	194092	-1	Thiol:disulfide interchange protein DsbA	-	-	-
194074	1	0	1	0	19	1.483	FALSE	F	4.24793	0	-4.24793	-	-	-	Avin_01990	193448	194092	-1	Thiol:disulfide interchange protein DsbA	Avin_02010	1179	ribosome biogenesis GTP-binding protein YsxC
194166	379	1.115	624	0.781	388	0.236	FALSE	R	0.0338588	0.719348	0.685489	Avin_01990	74	Thiol:disulfide interchange protein DsbA	-	-	-	-	-	-	-	-
194869	1	0	16	0.653	1	0	FALSE	R	0	4	4	Avin_01990	777	Thiol:disulfide interchange protein DsbA	Avin_02000	194244	194876	-1	cytochrome c4	-	-	-
195167	16036	1.427	11128	2.143	3896	0.05	FALSE	R	-2.04125	-0.52712	1.51413	Avin_02000	291	cytochrome c4	-	-	-	-	-	-	-	-
195185	1	0	1	0	42	2.671	FALSE	F	5.39232	0	-5.39232	-	-	-	-	-	-	-	-	Avin_02010	68	ribosome biogenesis GTP-binding protein YsxC
197420	539	0.826	471	2.815	303	0.507	FALSE	F	-0.830967	-0.194558	0.636409	-	-	-	-	-	-	-	-	Avin_02030	43	transcriptional regulatory protein HexR
197434	189	4.632	90	1.636	88	2.755	FALSE	R	-1.10281	-1.07039	0.0324215	Avin_02020	59	glucose-6-phosphate 1-dehydrogenase	-	-	-	-	-	-	-	-
197471	186	3.023	276	4.849	355	4.195	FALSE	R	0.932516	0.569366	-0.363151	Avin_02020	96	glucose-6-phosphate 1-dehydrogenase	Avin_02030	197463	198329	1	transcriptional regulatory protein HexR	-	-	-
197568	36	1.206	1	0	1	0	FALSE	R	-5.16993	-5.16993	0	Avin_02020	193	glucose-6-phosphate 1-dehydrogenase	Avin_02030	197463	198329	1	transcriptional regulatory protein HexR	-	-	-
197573	149	4.286	265	4.79	156	2.589	FALSE	F	0.0662337	0.83068	0.764446	-	-	-	Avin_02030	197463	198329	1	transcriptional regulatory protein HexR	Avin_02050	2197	pyruvate carboxylase subunit A
197604	32	2.031	30	1.604	1	0	FALSE	R	-5	-0.0931094	4.90689	Avin_02020	229	glucose-6-phosphate 1-dehydrogenase	Avin_02030	197463	198329	1	transcriptional regulatory protein HexR	-	-	-
198557	1	0	26	1.39	1	0	FALSE	R	0	4.70044	4.70044	Avin_02020	1182	glucose-6-phosphate 1-dehydrogenase	-	-	-	-	-	-	-	-
198719	33	2.077	27	1.446	20	1.561	FALSE	R	-0.722466	-0.289507	0.432959	Avin_02020	1344	glucose-6-phosphate 1-dehydrogenase	Avin_02040	198601	199548	-1	LysR family transcriptional regulator	-	-	-
199645	42	2.434	36	1.875	30	2.171	FALSE	R	-0.485427	-0.222392	0.263034	Avin_02040	97	LysR family transcriptional regulator	-	-	-	-	-	-	-	-
199669	30	0.349	43	2.138	61	1.635	FALSE	F	1.02385	0.519374	-0.504473	-	-	-	-	-	-	-	-	Avin_02050	101	pyruvate carboxylase subunit A
199717	68285	3.483	45792	3.999	34021	3.084	FALSE	F	-1.00514	-0.576473	0.42867	-	-	-	-	-	-	-	-	Avin_02050	53	pyruvate carboxylase subunit A
200731	18	1.164	1	0	1	0	FALSE	R	-4.16993	-4.16993	0	Avin_02040	1183	LysR family transcriptional regulator	Avin_02050	199770	201185	1	pyruvate carboxylase subunit A	-	-	-
201310	1	0	19	0.916	1	0	FALSE	R	0	4.24793	4.24793	Avin_02040	1762	LysR family transcriptional regulator	Avin_02060	201237	203036	1	pyruvate carboxylase subunit B	-	-	-
202324	29	1.884	34	1.79	21	0.634	FALSE	R	-0.465664	0.229482	0.695145	Avin_02040	2776	LysR family transcriptional regulator	Avin_02060	201237	203036	1	pyruvate carboxylase subunit B	-	-	-
204164	19	1.247	24	1.27	1	0	FALSE	R	-4.24793	0.337035	4.58496	Avin_02070	42	Luciferase-like flavin monooxygenase	-	-	-	-	-	-	-	-
205870	29	1.884	26	1.39	28	1.067	FALSE	R	-0.0506261	-0.157541	-0.106915	Avin_02090	1295	hypothetical protein	Avin_02110	204950	205906	-1	LysR family transcriptional regulator	-	-	-
205922	361	3.983	402	3.808	294	3.507	FALSE	F	-0.296183	0.155197	0.451379	-	-	-	-	-	-	-	-	Avin_02120	59	tryptophan synthase subunit beta
206232	35	2.164	56	2.527	38	2.523	FALSE	R	0.118644	0.678072	0.559427	Avin_02110	326	LysR family transcriptional regulator	Avin_02120	205981	207201	1	tryptophan synthase subunit beta	-	-	-
206313	1	0	49	0.745	1	0	FALSE	R	0	5.61471	5.61471	Avin_02110	407	LysR family transcriptional regulator	Avin_02120	205981	207201	1	tryptophan synthase subunit beta	-	-	-
206594	18	1.164	1	0	1	0	FALSE	R	-4.16993	-4.16993	0	Avin_02110	688	LysR family transcriptional regulator	Avin_02120	205981	207201	1	tryptophan synthase subunit beta	-	-	-
206958	1	0	25	1.331	49	2.898	FALSE	F	5.61471	4.64386	-0.970854	-	-	-	Avin_02120	205981	207201	1	tryptophan synthase subunit beta	Avin_02130	240	tryptophan synthase subunit alpha
207530	134	0.81	155	2.012	1	0	FALSE	F	-7.06609	0.210035	7.27612	-	-	-	Avin_02130	207198	208007	1	tryptophan synthase subunit alpha	Avin_02150	1396	hypothetical protein
208016	28	1.832	43	2.138	33	2.313	FALSE	F	0.237039	0.61891	0.381871	-	-	-	-	-	-	-	-	Avin_02150	910	hypothetical protein
208235	1	0	1	0	35	2.401	FALSE	F	5.12928	0	-5.12928	-	-	-	Avin_02140	208136	208861	-1	glycosyl transferase protein	Avin_02150	691	hypothetical protein
208272	19	1.247	23	1.205	57	3.121	FALSE	F	1.58496	0.275634	-1.30933	-	-	-	Avin_02140	208136	208861	-1	glycosyl transferase protein	Avin_02150	654	hypothetical protein
208304	1	0	1	0	23	1.773	FALSE	R	4.52356	0	-4.52356	Avin_02110	2398	LysR family transcriptional regulator	Avin_02140	208136	208861	-1	glycosyl transferase protein	-	-	-
208355	21	1.399	22	1.138	29	2.121	FALSE	F	0.465664	0.0671142	-0.398549	-	-	-	Avin_02140	208136	208861	-1	glycosyl transferase protein	Avin_02150	571	hypothetical protein
208711	32	2.031	39	1.994	69	1.815	FALSE	F	1.10852	0.285402	-0.823122	-	-	-	Avin_02140	208136	208861	-1	glycosyl transferase protein	Avin_02150	215	hypothetical protein
208728	1	0	1	0	22	1.706	FALSE	F	4.45943	0	-4.45943	-	-	-	Avin_02140	208136	208861	-1	glycosyl transferase protein	Avin_02150	198	hypothetical protein
208968	24	0.601	38	1.955	33	2.313	FALSE	R	0.459432	0.662965	0.203533	Avin_02140	107	glycosyl transferase protein	Avin_02150	208926	209015	1	hypothetical protein	-	-	-
208982	78	2.344	82	2.085	114	1.133	FALSE	F	0.547488	0.0721498	-0.475338	-	-	-	Avin_02150	208926	209015	1	hypothetical protein	Avin_02170	599	hypothetical protein
209023	62	3.008	27	1.446	53	3.014	FALSE	R	-0.226276	-1.19931	-0.973033	Avin_02140	162	glycosyl transferase protein	Avin_02160	209021	209113	-1	hypothetical protein	-	-	-
209170	517	0.088	430	0.168	607	0.289	FALSE	R	0.231532	-0.265828	-0.49736	Avin_02160	57	hypothetical protein	-	-	-	-	-	-	-	-
209202	134	4.132	98	1.761	227	5.134	FALSE	R	0.760459	-0.451379	-1.21184	Avin_02160	89	hypothetical protein	-	-	-	-	-	-	-	-
209326	1	0	1	0	22	1.706	FALSE	F	4.45943	0	-4.45943	-	-	-	-	-	-	-	-	Avin_02170	255	hypothetical protein
209334	193	2.34	122	3.665	179	1.981	FALSE	F	-0.108641	-0.66172	-0.553078	-	-	-	-	-	-	-	-	Avin_02170	247	hypothetical protein
209410	21	1.399	1	0	1	0	FALSE	F	-4.39232	-4.39232	0	-	-	-	-	-	-	-	-	Avin_02170	171	hypothetical protein
209582	20	1.325	32	1.7	30	2.171	FALSE	F	0.584963	0.678072	0.0931094	-	-	-	Avin_02170	209581	210345	1	hypothetical protein	Avin_02190	1355	Chaperone protein CbpA
209780	60	2.96	32	1.7	44	2.74	TRUE	F	-0.447459	-0.906891	-0.459432	-	-	-	Avin_02170	209581	210345	1	hypothetical protein	Avin_02190	1157	Chaperone protein CbpA
209783	32	1.031	49	2.331	56	3.095	FALSE	R	0.807355	0.61471	-0.192645	Avin_02160	670	hypothetical protein	Avin_02170	209581	210345	1	hypothetical protein	-	-	-
209802	29	1.884	51	1.389	80	2.616	FALSE	F	1.46395	0.814444	-0.649503	-	-	-	Avin_02170	209581	210345	1	hypothetical protein	Avin_02190	1135	Chaperone protein CbpA
209950	25	1.662	36	1.875	54	3.041	FALSE	F	1.11103	0.526069	-0.584963	-	-	-	Avin_02170	209581	210345	1	hypothetical protein	Avin_02190	987	Chaperone protein CbpA
210053	48	2.632	41	1.067	48	2.868	FALSE	F	0	-0.22741	-0.22741	-	-	-	Avin_02170	209581	210345	1	hypothetical protein	Avin_02190	884	Chaperone protein CbpA
210758	1507	2.633	1253	2.036	1440	1.804	FALSE	R	-0.0656106	-0.266293	-0.200682	Avin_02180	30	hypothetical protein	-	-	-	-	-	-	-	-
210777	83	1.849	76	2.975	87	2.154	FALSE	R	0.0679041	-0.127112	-0.195016	Avin_02180	49	hypothetical protein	-	-	-	-	-	-	-	-
210914	54	2.805	68	2.812	43	2.706	FALSE	F	-0.328623	0.332575	0.661198	-	-	-	-	-	-	-	-	Avin_02190	23	Chaperone protein CbpA
212782	53	1.192	36	1.875	37	0.161	FALSE	F	-0.518467	-0.557995	-0.0395284	-	-	-	Avin_02210	212345	213148	-1	hypothetical protein	Avin_02220	481	AraC family transcriptional regulator
212790	49	2.662	41	2.068	61	3.22	FALSE	R	0.316027	-0.257158	-0.573185	Avin_02180	2062	hypothetical protein	Avin_02210	212345	213148	-1	hypothetical protein	-	-	-
212807	18	1.164	1	0	1	0	FALSE	R	-4.16993	-4.16993	0	Avin_02180	2079	hypothetical protein	Avin_02210	212345	213148	-1	hypothetical protein	-	-	-
212927	458	1.913	449	2.553	707	2.317	FALSE	R	0.626363	-0.0286322	-0.654995	Avin_02180	2199	hypothetical protein	Avin_02210	212345	213148	-1	hypothetical protein	-	-	-
212945	1096	2.173	969	1.62	875	1.692	FALSE	F	-0.324893	-0.177679	0.147214	-	-	-	Avin_02210	212345	213148	-1	hypothetical protein	Avin_02220	318	AraC family transcriptional regulator
212953	1	0	1	0	17	1.313	FALSE	R	4.08746	0	-4.08746	Avin_02180	2225	hypothetical protein	Avin_02210	212345	213148	-1	hypothetical protein	-	-	-
212972	60	1.96	57	0.968	51	0.149	FALSE	F	-0.234465	-0.0740006	0.160465	-	-	-	Avin_02210	212345	213148	-1	hypothetical protein	Avin_02220	291	AraC family transcriptional regulator
213125	60	1.374	81	3.068	92	1.499	FALSE	R	0.616671	0.432959	-0.183712	Avin_02180	2397	hypothetical protein	Avin_02210	212345	213148	-1	hypothetical protein	-	-	-
213138	131	3.099	185	2.684	218	1.267	FALSE	R	0.734761	0.497958	-0.236803	Avin_02180	2410	hypothetical protein	Avin_02210	212345	213148	-1	hypothetical protein	-	-	-
213143	237	0.052	1	0	161	0.111	FALSE	F	-0.557826	-7.88874	-7.33092	-	-	-	Avin_02210	212345	213148	-1	hypothetical protein	Avin_02220	120	AraC family transcriptional regulator
213251	1	0	1	0	28	2.068	FALSE	F	4.80735	0	-4.80735	-	-	-	-	-	-	-	-	Avin_02220	12	AraC family transcriptional regulator
213255	26	0.721	1	0	27	0.013	FALSE	R	0.0544478	-4.70044	-4.75489	Avin_02210	107	hypothetical protein	-	-	-	-	-	-	-	-
213279	33	2.077	60	2.629	56	3.095	FALSE	F	0.762961	0.862496	0.0995357	-	-	-	Avin_02220	213263	214153	1	AraC family transcriptional regulator	Avin_02260	5573	hypothetical protein
213286	1	0	1	0	24	1.837	FALSE	F	4.58496	0	-4.58496	-	-	-	Avin_02220	213263	214153	1	AraC family transcriptional regulator	Avin_02260	5566	hypothetical protein
214035	1	0	17	0.746	23	1.773	FALSE	R	4.52356	4.08746	-0.436099	Avin_02210	887	hypothetical protein	Avin_02220	213263	214153	1	AraC family transcriptional regulator	-	-	-
214213	1	0	25	1.331	1	0	FALSE	R	0	4.64386	4.64386	Avin_02210	1065	hypothetical protein	Avin_02230	214173	216542	-1	outer membrane ferripyoverdine receptor	-	-	-
214231	19	1.247	71	2.875	76	1.957	FALSE	R	2	1.90182	-0.0981804	Avin_02210	1083	hypothetical protein	Avin_02230	214173	216542	-1	outer membrane ferripyoverdine receptor	-	-	-
214276	1	0	23	1.205	24	1.837	FALSE	R	4.58496	4.52356	-0.0614005	Avin_02210	1128	hypothetical protein	Avin_02230	214173	216542	-1	outer membrane ferripyoverdine receptor	-	-	-
214294	141	2.621	76	2.975	256	1.848	FALSE	F	0.860449	-0.891624	-1.75207	-	-	-	Avin_02230	214173	216542	-1	outer membrane ferripyoverdine receptor	Avin_02260	4558	hypothetical protein
214426	17	1.077	1	0	1	0	FALSE	R	-4.08746	-4.08746	0	Avin_02210	1278	hypothetical protein	Avin_02230	214173	216542	-1	outer membrane ferripyoverdine receptor	-	-	-
214675	17	1.077	1	0	1	0	FALSE	R	-4.08746	-4.08746	0	Avin_02210	1527	hypothetical protein	Avin_02230	214173	216542	-1	outer membrane ferripyoverdine receptor	-	-	-
215515	42	2.434	63	2.7	51	2.957	FALSE	R	0.280108	0.584963	0.304855	Avin_02210	2367	hypothetical protein	Avin_02230	214173	216542	-1	outer membrane ferripyoverdine receptor	-	-	-
215725	72	1.641	42	2.104	64	0.705	FALSE	F	-0.169925	-0.777608	-0.607683	-	-	-	Avin_02230	214173	216542	-1	outer membrane ferripyoverdine receptor	Avin_02260	3127	hypothetical protein
215755	1	0	1	0	30	2.171	FALSE	F	4.90689	0	-4.90689	-	-	-	Avin_02230	214173	216542	-1	outer membrane ferripyoverdine receptor	Avin_02260	3097	hypothetical protein
215851	19	1.247	17	0.746	1	0	FALSE	R	-4.24793	-0.160465	4.08746	Avin_02210	2703	hypothetical protein	Avin_02230	214173	216542	-1	outer membrane ferripyoverdine receptor	-	-	-
216050	27	1.778	34	1.79	63	3.268	FALSE	F	1.22239	0.332575	-0.889817	-	-	-	Avin_02230	214173	216542	-1	outer membrane ferripyoverdine receptor	Avin_02260	2802	hypothetical protein
216480	1	0	25	1.331	1	0	FALSE	R	0	4.64386	4.64386	Avin_02210	3332	hypothetical protein	Avin_02230	214173	216542	-1	outer membrane ferripyoverdine receptor	-	-	-
217877	21	1.399	26	0.389	24	1.837	FALSE	F	0.192645	0.308122	0.115477	-	-	-	Avin_02250	217624	218127	-1	FecI family RNA polymerase sigma factor	Avin_02260	975	hypothetical protein
217942	26	1.721	1	0	1	0	FALSE	F	-4.70044	-4.70044	0	-	-	-	Avin_02250	217624	218127	-1	FecI family RNA polymerase sigma factor	Avin_02260	910	hypothetical protein
218152	92	1.999	107	3.474	51	2.957	FALSE	R	-0.851137	0.217905	1.06904	Avin_02250	25	FecI family RNA polymerase sigma factor	-	-	-	-	-	-	-	-
218357	20	1.325	47	2.27	1	0	FALSE	R	-4.32193	1.23266	5.55459	Avin_02250	230	FecI family RNA polymerase sigma factor	-	-	-	-	-	-	-	-
218387	1	0	21	1.068	1	0	FALSE	R	0	4.39232	4.39232	Avin_02250	260	FecI family RNA polymerase sigma factor	-	-	-	-	-	-	-	-
218551	73	2.247	56	2.527	58	3.146	FALSE	R	-0.331844	-0.38247	-0.0506261	Avin_02250	424	FecI family RNA polymerase sigma factor	-	-	-	-	-	-	-	-
218570	38	0.286	24	0.269	33	1.312	TRUE	F	-0.203533	-0.662965	-0.459432	-	-	-	-	-	-	-	-	Avin_02260	282	hypothetical protein
218574	128	2.48	129	1.746	256	1.607	FALSE	R	1	0.0112273	-0.988773	Avin_02250	447	FecI family RNA polymerase sigma factor	-	-	-	-	-	-	-	-
218686	79	1.362	73	2.916	83	1.085	FALSE	R	0.0712587	-0.113956	-0.185215	Avin_02250	559	FecI family RNA polymerase sigma factor	-	-	-	-	-	-	-	-
218695	1	0	18	0.833	22	1.706	FALSE	F	4.45943	4.16993	-0.289507	-	-	-	-	-	-	-	-	Avin_02260	157	hypothetical protein
218697	18	0.164	44	2.172	65	3.314	FALSE	R	1.85244	1.28951	-0.562936	Avin_02250	570	FecI family RNA polymerase sigma factor	-	-	-	-	-	-	-	-
218704	1	0	1	0	42	2.671	FALSE	F	5.39232	0	-5.39232	-	-	-	-	-	-	-	-	Avin_02260	148	hypothetical protein
218715	29	1.884	31	1.653	37	2.483	FALSE	F	0.351472	0.0962153	-0.255257	-	-	-	-	-	-	-	-	Avin_02260	137	hypothetical protein
218767	1	0	1	0	39	1.56	FALSE	R	5.2854	0	-5.2854	Avin_02250	640	FecI family RNA polymerase sigma factor	-	-	-	-	-	-	-	-
218790	165	1.264	196	1.353	288	1.308	FALSE	F	0.803603	0.248388	-0.555215	-	-	-	-	-	-	-	-	Avin_02260	62	hypothetical protein
218797	42	2.434	1	0	1	0	FALSE	F	-5.39232	-5.39232	0	-	-	-	-	-	-	-	-	Avin_02260	55	hypothetical protein
218964	18	1.164	1	0	1	0	FALSE	R	-4.16993	-4.16993	0	Avin_02250	837	FecI family RNA polymerase sigma factor	Avin_02260	218852	219121	1	hypothetical protein	-	-	-
219109	1	0	29	1.553	22	1.706	FALSE	F	4.45943	4.85798	0.398549	-	-	-	Avin_02260	218852	219121	1	hypothetical protein	Avin_02280	1439	hypothetical protein
219277	1	0	16	0.653	1	0	FALSE	F	0	4	4	-	-	-	-	-	-	-	-	Avin_02280	1271	hypothetical protein
220639	429	0.326	680	0.023	1	0	FALSE	R	-8.74483	0.664557	9.40939	Avin_02270	235	hypothetical protein	Avin_02280	220548	220784	1	hypothetical protein	-	-	-
221176	31	1.984	22	1.138	35	0.815	FALSE	F	0.175087	-0.494765	-0.669851	-	-	-	Avin_02290	220846	221274	-1	clp protease	Avin_02320	2034	hypothetical protein
221205	96	1.324	48	2.301	54	0.719	FALSE	F	-0.830075	-1	-0.169925	-	-	-	Avin_02290	220846	221274	-1	clp protease	Avin_02320	2005	hypothetical protein
221228	133	2.121	167	1.536	240	0.821	FALSE	R	0.851608	0.328422	-0.523186	Avin_02270	824	hypothetical protein	Avin_02290	220846	221274	-1	clp protease	-	-	-
221265	19	1.247	60	2.629	86	3.723	FALSE	R	2.17834	1.65896	-0.519374	Avin_02270	861	hypothetical protein	Avin_02290	220846	221274	-1	clp protease	-	-	-
221314	24	1.601	1	0	22	0.12	FALSE	F	-0.125531	-4.58496	-4.45943	-	-	-	-	-	-	-	-	Avin_02320	1896	hypothetical protein
221349	80	3.381	41	2.068	40	2.599	FALSE	R	-1	-0.964376	0.0356239	Avin_02290	75	clp protease	-	-	-	-	-	-	-	-
221392	52	1.164	45	2.205	41	2.635	FALSE	F	-0.342888	-0.208587	0.134301	-	-	-	-	-	-	-	-	Avin_02320	1818	hypothetical protein
221414	34	2.121	16	0.653	1	0	FALSE	F	-5.08746	-1.08746	4	-	-	-	-	-	-	-	-	Avin_02320	1796	hypothetical protein
221434	31	0.984	1	0	1	0	FALSE	F	-4.9542	-4.9542	0	-	-	-	-	-	-	-	-	Avin_02320	1776	hypothetical protein
221898	305	2.155	309	2.427	139	1.099	FALSE	R	-1.13372	0.0187976	1.15252	Avin_02290	624	clp protease	Avin_02300	221650	221937	-1	hypothetical protein	-	-	-
221916	1061	0.804	1074	0.882	2100	0.56	FALSE	F	0.984965	0.0175693	-0.967395	-	-	-	Avin_02300	221650	221937	-1	hypothetical protein	Avin_02320	1294	hypothetical protein
221924	24	1.601	28	1.501	27	2.014	FALSE	R	0.169925	0.222392	0.0524674	Avin_02290	650	clp protease	Avin_02300	221650	221937	-1	hypothetical protein	-	-	-
221931	35	2.164	62	2.677	105	2.428	FALSE	F	1.58496	0.824913	-0.760049	-	-	-	Avin_02300	221650	221937	-1	hypothetical protein	Avin_02320	1279	hypothetical protein
222001	50	1.692	40	1.031	40	2.599	FALSE	F	-0.321928	-0.321928	0	-	-	-	-	-	-	-	-	Avin_02320	1209	hypothetical protein
222014	340	1.089	531	0.666	491	0.757	FALSE	F	0.530188	0.643177	0.112989	-	-	-	-	-	-	-	-	Avin_02320	1196	hypothetical protein
222138	198	2.699	216	2.494	242	2.904	FALSE	R	0.289507	0.125531	-0.163976	Avin_02300	201	hypothetical protein	-	-	-	-	-	-	-	-
223173	46	2.569	31	1.653	28	2.068	FALSE	F	-0.716207	-0.569366	0.146841	-	-	-	-	-	-	-	-	Avin_02320	37	hypothetical protein
223988	27	1.778	52	2.418	41	2.635	FALSE	F	0.602665	0.945552	0.342888	-	-	-	-	-	-	-	-	Avin_02360	1300	hypothetical protein
224184	1	0	27	1.446	25	0.313	FALSE	R	4.64386	4.75489	0.111031	Avin_02310	1200	Deoxyribonuclease I	-	-	-	-	-	-	-	-
224635	17	1.077	18	0.833	22	1.706	FALSE	F	0.371969	0.0824622	-0.289507	-	-	-	Avin_02350	224578	225048	-1	MerR family transcriptional regulator	Avin_02360	653	hypothetical protein
225047	21	0.399	22	1.138	20	1.561	FALSE	R	-0.0703893	0.0671142	0.137504	Avin_02340	444	carboxymuconolactone decarboxylase	Avin_02350	224578	225048	-1	MerR family transcriptional regulator	-	-	-
231062	40	2.362	1	0	1	0	FALSE	F	-5.32193	-5.32193	0	-	-	-	Avin_02410	230727	231734	-1	ABC transporter ATP-binding protein	Avin_02450	2811	hypothetical protein
233605	1	0	2754	0.878	3616	0.244	FALSE	R	11.8202	11.4273	-0.392866	Avin_02430	118	hypothetical protein	-	-	-	-	-	-	-	-
233846	1	0	356	2.632	731	2.737	FALSE	F	9.51373	8.47573	-1.03799	-	-	-	Avin_02440	233614	233874	-1	hypothetical protein	Avin_02450	27	hypothetical protein
235208	41	2.399	42	2.104	52	1.985	FALSE	F	0.342888	0.0347654	-0.308122	-	-	-	Avin_02460	234144	235361	-1	hypothetical protein	Avin_02480	2610	cation-translocating P-type ATPase with extended N-terminal transmembrane region
235354	41	2.399	49	1.33	118	1.183	TRUE	R	1.52509	0.257158	-1.26793	Avin_02440	1480	hypothetical protein	Avin_02460	234144	235361	-1	hypothetical protein	-	-	-
236180	1	0	16	0.653	1	0	FALSE	F	0	4	4	-	-	-	Avin_02470	235416	237146	-1	alpha-glucosidase	Avin_02480	1638	cation-translocating P-type ATPase with extended N-terminal transmembrane region
237148	1	0	1	0	22	1.706	FALSE	F	4.45943	0	-4.45943	-	-	-	-	-	-	-	-	Avin_02480	670	cation-translocating P-type ATPase with extended N-terminal transmembrane region
237528	1187	1.201	1463	2.215	933	1.177	FALSE	R	-0.347371	0.30161	0.648981	Avin_02470	382	alpha-glucosidase	-	-	-	-	-	-	-	-
237627	20	1.325	1	0	21	1.635	FALSE	R	0.0703893	-4.32193	-4.39232	Avin_02470	481	alpha-glucosidase	-	-	-	-	-	-	-	-
237786	1	0	21	0.067	41	2.635	FALSE	F	5.35755	4.39232	-0.965235	-	-	-	-	-	-	-	-	Avin_02480	32	cation-translocating P-type ATPase with extended N-terminal transmembrane region
240762	100	3.706	50	2.361	33	2.313	FALSE	R	-1.59946	-1	0.599462	Avin_02470	3616	alpha-glucosidase	Avin_02480	237818	241405	1	cation-translocating P-type ATPase with extended N-terminal transmembrane region	-	-	-
240807	44	1.503	26	0.389	1	0	FALSE	R	-5.45943	-0.758992	4.70044	Avin_02470	3661	alpha-glucosidase	Avin_02480	237818	241405	1	cation-translocating P-type ATPase with extended N-terminal transmembrane region	-	-	-
241841	76	0.135	61	0.067	55	1.067	FALSE	F	-0.466568	-0.31719	0.149378	-	-	-	Avin_02500	241749	242177	-1	Nucleotidyltransferase substrate binding protein, HI0074	Avin_02520	1301	hypothetical protein
241942	1	0	22	1.138	1	0	FALSE	F	0	4.45943	4.45943	-	-	-	Avin_02500	241749	242177	-1	Nucleotidyltransferase substrate binding protein, HI0074	Avin_02520	1200	hypothetical protein
241988	23	1.536	27	1.446	35	0.4	FALSE	F	0.605721	0.231326	-0.374396	-	-	-	Avin_02500	241749	242177	-1	Nucleotidyltransferase substrate binding protein, HI0074	Avin_02520	1154	hypothetical protein
242022	177	2.536	251	4.712	219	3.496	FALSE	R	0.307182	0.503938	0.196756	Avin_02490	270	nucleotidyltransferase	Avin_02500	241749	242177	-1	Nucleotidyltransferase substrate binding protein, HI0074	-	-	-
242277	17	1.077	1	0	1	0	FALSE	R	-4.08746	-4.08746	0	Avin_02500	100	Nucleotidyltransferase substrate binding protein, HI0074	-	-	-	-	-	-	-	-
243209	18	1.164	1	0	1	0	FALSE	R	-4.16993	-4.16993	0	Avin_02510	345	thymidylate kinase	Avin_02520	243142	243354	1	hypothetical protein	-	-	-
243229	29	1.884	22	1.138	27	2.014	TRUE	F	-0.103093	-0.398549	-0.295456	-	-	-	Avin_02520	243142	243354	1	hypothetical protein	Avin_02620	8077	hypothetical protein
243298	18	1.164	1	0	25	1.898	FALSE	R	0.473931	-4.16993	-4.64386	Avin_02510	434	thymidylate kinase	Avin_02520	243142	243354	1	hypothetical protein	-	-	-
243676	1	0	21	0.067	1	0	FALSE	F	0	4.39232	4.39232	-	-	-	-	-	-	-	-	Avin_02620	7630	hypothetical protein
245409	30	1.935	32	1.7	16	1.22	FALSE	F	-0.906891	0.0931094	1	-	-	-	Avin_02560	245408	246157	-1	ABC transporter	Avin_02620	5897	hypothetical protein
246393	1	0	18	0.833	1	0	FALSE	R	0	4.16993	4.16993	Avin_02560	236	ABC transporter	Avin_02570	246253	246738	-1	nitrogen fixation-like protein, vnfY	-	-	-
247980	1	0	23	0.205	1	0	FALSE	R	0	4.52356	4.52356	Avin_02580	274	hypothetical protein	Avin_02590	247952	249379	-1	vanadium nitrogenase subunit beta, vnfK	-	-	-
248582	57	0.884	44	2.172	53	2.013	FALSE	F	-0.10497	-0.373458	-0.268489	-	-	-	Avin_02590	247952	249379	-1	vanadium nitrogenase subunit beta, vnfK	Avin_02620	2724	hypothetical protein
250554	18	0.164	20	0.994	1	0	FALSE	R	-4.16993	0.152003	4.32193	Avin_02600	778	vanadium nitrogenase subunit delta, VnfG	Avin_02610	249776	251200	-1	vanadium nitrogenase subunit alpha, vnfD	-	-	-
250573	140	1.195	81	3.068	72	0.141	FALSE	F	-0.959358	-0.789433	0.169925	-	-	-	Avin_02610	249776	251200	-1	vanadium nitrogenase subunit alpha, vnfD	Avin_02620	733	hypothetical protein
250603	1	0	1	0	16	1.22	FALSE	F	4	0	-4	-	-	-	Avin_02610	249776	251200	-1	vanadium nitrogenase subunit alpha, vnfD	Avin_02620	703	hypothetical protein
250657	20	0.325	24	0.269	1	0	FALSE	F	-4.32193	0.263034	4.58496	-	-	-	Avin_02610	249776	251200	-1	vanadium nitrogenase subunit alpha, vnfD	Avin_02620	649	hypothetical protein
250855	1	0	40	2.031	39	2.561	FALSE	F	5.2854	5.32193	0.0365259	-	-	-	Avin_02610	249776	251200	-1	vanadium nitrogenase subunit alpha, vnfD	Avin_02620	451	hypothetical protein
250860	46	2.569	1	0	1	0	FALSE	F	-5.52356	-5.52356	0	-	-	-	Avin_02610	249776	251200	-1	vanadium nitrogenase subunit alpha, vnfD	Avin_02620	446	hypothetical protein
250936	31	1.984	20	0.994	1	0	TRUE	F	-4.9542	-0.632268	4.32193	-	-	-	Avin_02610	249776	251200	-1	vanadium nitrogenase subunit alpha, vnfD	Avin_02620	370	hypothetical protein
251200	1	0	1	0	62	0.436	FALSE	F	5.9542	0	-5.9542	-	-	-	-	-	-	-	-	Avin_02620	106	hypothetical protein
251948	57	1.884	42	2.104	25	1.898	TRUE	F	-1.18903	-0.440573	0.748461	-	-	-	Avin_02640	251769	251987	1	hypothetical protein	Avin_02670	1482	hypothetical protein
251998	78	3.344	50	2.361	34	2.358	FALSE	F	-1.19794	-0.641546	0.556393	-	-	-	-	-	-	-	-	Avin_02670	1432	hypothetical protein
252308	28	0.832	1	0	1	0	FALSE	F	-4.80735	-4.80735	0	-	-	-	Avin_02650	252192	252389	-1	vanadium nitrogenase ferredoxin, vnfF	Avin_02670	1122	hypothetical protein
252547	42	0.849	1	0	1	0	FALSE	R	-5.39232	-5.39232	0	Avin_02650	158	vanadium nitrogenase ferredoxin, vnfF	Avin_02660	252507	253379	-1	vanadium nitrogenase iron protein	-	-	-
252857	75	0.116	49	1.33	28	1.067	FALSE	F	-1.42146	-0.614109	0.807355	-	-	-	Avin_02660	252507	253379	-1	vanadium nitrogenase iron protein	Avin_02670	573	hypothetical protein
252945	49	2.662	1	0	23	0.772	FALSE	F	-1.09115	-5.61471	-4.52356	-	-	-	Avin_02660	252507	253379	-1	vanadium nitrogenase iron protein	Avin_02670	485	hypothetical protein
252952	1	0	16	0.653	1	0	FALSE	F	0	4	4	-	-	-	Avin_02660	252507	253379	-1	vanadium nitrogenase iron protein	Avin_02670	478	hypothetical protein
253284	66	3.099	1	0	1	0	FALSE	F	-6.04439	-6.04439	0	-	-	-	Avin_02660	252507	253379	-1	vanadium nitrogenase iron protein	Avin_02670	146	hypothetical protein
253335	1	0	18	0.833	1	0	FALSE	R	0	4.16993	4.16993	Avin_02650	946	vanadium nitrogenase ferredoxin, vnfF	Avin_02660	252507	253379	-1	vanadium nitrogenase iron protein	-	-	-
253366	234	2.941	146	3.926	99	2.343	FALSE	F	-1.24101	-0.68054	0.560468	-	-	-	Avin_02660	252507	253379	-1	vanadium nitrogenase iron protein	Avin_02670	64	hypothetical protein
253420	1	0	1423	1.153	1937	0.524	FALSE	R	10.9196	10.4747	-0.444888	Avin_02660	41	vanadium nitrogenase iron protein	-	-	-	-	-	-	-	-
254206	1	0	20	0.994	16	1.22	FALSE	F	4	4.32193	0.321928	-	-	-	Avin_02690	253818	255194	1	4-hydroxybenzoate transporter PcaK	Avin_02700	1529	molybdopterin biosynthesis protein MoeB
255366	138	4.175	99	3.361	181	1.997	FALSE	F	0.391321	-0.479168	-0.870489	-	-	-	-	-	-	-	-	Avin_02700	369	molybdopterin biosynthesis protein MoeB
255383	520	1.289	248	1.887	325	0.068	FALSE	F	-0.678072	-1.06817	-0.3901	-	-	-	-	-	-	-	-	Avin_02700	352	molybdopterin biosynthesis protein MoeB
255671	17	1.077	1	0	1	0	FALSE	F	-4.08746	-4.08746	0	-	-	-	-	-	-	-	-	Avin_02700	64	molybdopterin biosynthesis protein MoeB
255682	5660	0.899	450	1.469	1	0	FALSE	F	-12.4666	-3.65281	8.81378	-	-	-	-	-	-	-	-	Avin_02700	53	molybdopterin biosynthesis protein MoeB
255692	1	0	1	0	25	0.313	FALSE	F	4.64386	0	-4.64386	-	-	-	-	-	-	-	-	Avin_02700	43	molybdopterin biosynthesis protein MoeB
255697	369	0.278	1	0	1	0	FALSE	F	-8.52748	-8.52748	0	-	-	-	-	-	-	-	-	Avin_02700	38	molybdopterin biosynthesis protein MoeB
256079	20	1.325	1	0	1	0	FALSE	F	-4.32193	-4.32193	0	-	-	-	Avin_02700	255735	256868	1	molybdopterin biosynthesis protein MoeB	Avin_02710	920	molybdopterin biosynthesis protein
256963	33	0.491	1	0	1	0	FALSE	F	-5.04439	-5.04439	0	-	-	-	-	-	-	-	-	Avin_02710	36	molybdopterin biosynthesis protein
256976	1	0	20	0.994	19	1.483	FALSE	R	4.24793	4.32193	0.0740006	Avin_02660	3597	vanadium nitrogenase iron protein	-	-	-	-	-	-	-	-
262068	1	0	241	0.565	120	1.886	FALSE	R	6.90689	7.91289	1.006	Avin_02770	86	nitrogenase vanadium iron cofactor biosynthesis protein vnfE	-	-	-	-	-	-	-	-
262591	43	2.469	1	0	45	0.45	FALSE	F	0.0655883	-5.42626	-5.49185	-	-	-	Avin_02780	262210	263778	-1	vanadium nitrogenase sigma54-dependent transcriptional activator, VnfA	Avin_02850	6925	ribonuclease PH
263148	20	1.325	22	1.138	18	1.401	FALSE	F	-0.152003	0.137504	0.289507	-	-	-	Avin_02780	262210	263778	-1	vanadium nitrogenase sigma54-dependent transcriptional activator, VnfA	Avin_02850	6368	ribonuclease PH
263157	22	1.469	1	0	1	0	FALSE	F	-4.45943	-4.45943	0	-	-	-	Avin_02780	262210	263778	-1	vanadium nitrogenase sigma54-dependent transcriptional activator, VnfA	Avin_02850	6359	ribonuclease PH
264320	1	0	1083	3.655	401	1.202	FALSE	R	8.64746	10.0808	1.43336	Avin_02790	202	NifU C-terminal domain-containing protein VnfU	-	-	-	-	-	-	-	-
264349	1	0	55	2.501	23	0.187	TRUE	R	4.52356	5.78136	1.2578	Avin_02790	231	NifU C-terminal domain-containing protein VnfU	-	-	-	-	-	-	-	-
265627	77	1.324	93	3.269	58	3.146	FALSE	F	-0.408806	0.272372	0.681178	-	-	-	Avin_02810	264847	266955	-1	guanosine 3,5-bis-pyrophosphate (ppGpp) synthetase, RelA/SpoT protein	Avin_02850	3889	ribonuclease PH
265752	71	3.206	50	2.361	43	2.706	FALSE	R	-0.723482	-0.505891	0.217591	Avin_02800	950	endoribonuclease L-PSP family protein	Avin_02810	264847	266955	-1	guanosine 3,5-bis-pyrophosphate (ppGpp) synthetase, RelA/SpoT protein	-	-	-
265803	24	1.601	1	0	21	1.635	FALSE	R	-0.192645	-4.58496	-4.39232	Avin_02800	1001	endoribonuclease L-PSP family protein	Avin_02810	264847	266955	-1	guanosine 3,5-bis-pyrophosphate (ppGpp) synthetase, RelA/SpoT protein	-	-	-
266227	20	1.325	17	0.746	16	1.22	TRUE	F	-0.321928	-0.234465	0.0874628	-	-	-	Avin_02810	264847	266955	-1	guanosine 3,5-bis-pyrophosphate (ppGpp) synthetase, RelA/SpoT protein	Avin_02850	3289	ribonuclease PH
266238	18	1.164	1	0	1	0	FALSE	F	-4.16993	-4.16993	0	-	-	-	Avin_02810	264847	266955	-1	guanosine 3,5-bis-pyrophosphate (ppGpp) synthetase, RelA/SpoT protein	Avin_02850	3278	ribonuclease PH
266882	33	0.076	46	1.237	35	2.401	FALSE	F	0.0848889	0.479168	0.394279	-	-	-	Avin_02810	264847	266955	-1	guanosine 3,5-bis-pyrophosphate (ppGpp) synthetase, RelA/SpoT protein	Avin_02850	2634	ribonuclease PH
267324	27	1.778	1	0	16	1.22	FALSE	F	-0.754888	-4.75489	-4	-	-	-	-	-	-	-	-	Avin_02850	2192	ribonuclease PH
267328	300	2.979	109	3.501	138	1.826	FALSE	R	-1.12029	-1.46063	-0.34034	Avin_02820	49	DNA-directed RNA polymerase subunit omega	-	-	-	-	-	-	-	-
267501	1	0	30	1.604	28	2.068	FALSE	R	4.80735	4.90689	0.0995357	Avin_02820	222	DNA-directed RNA polymerase subunit omega	-	-	-	-	-	-	-	-
267516	1	0	1	0	18	1.401	FALSE	F	4.16993	0	-4.16993	-	-	-	-	-	-	-	-	Avin_02850	2000	ribonuclease PH
268453	71	1.206	58	2.579	30	2.171	TRUE	F	-1.24286	-0.291766	0.95109	-	-	-	Avin_02830	267854	268471	-1	guanylate kinase	Avin_02850	1063	ribonuclease PH
269403	183	3.585	26	1.39	53	2.013	FALSE	R	-1.78778	-2.81526	-1.02748	Avin_02840	30	hypothetical protein	-	-	-	-	-	-	-	-
269484	1466	1.978	1274	1.633	1519	1.95	FALSE	F	0.0512368	-0.20252	-0.253757	-	-	-	-	-	-	-	-	Avin_02850	32	ribonuclease PH
270320	25	1.662	20	0.994	32	2.268	FALSE	F	0.356144	-0.321928	-0.678072	-	-	-	Avin_02860	270255	270623	1	hypothetical protein	Avin_02880	1219	orotate phosphoribosyltransferase
271364	1	0	25	1.331	30	2.171	FALSE	F	4.90689	4.64386	-0.263034	-	-	-	Avin_02870	270679	271458	-1	catabolite repression control protein Crc	Avin_02880	175	orotate phosphoribosyltransferase
271438	1	0	1	0	21	1.635	FALSE	F	4.39232	0	-4.39232	-	-	-	Avin_02870	270679	271458	-1	catabolite repression control protein Crc	Avin_02880	101	orotate phosphoribosyltransferase
271440	1	0	1	0	18	1.401	FALSE	R	4.16993	0	-4.16993	Avin_02840	2067	hypothetical protein	Avin_02870	270679	271458	-1	catabolite repression control protein Crc	-	-	-
271458	1	0	29	1.553	46	0.804	FALSE	F	5.52356	4.85798	-0.665581	-	-	-	-	-	-	-	-	Avin_02880	81	orotate phosphoribosyltransferase
271478	4762	0.855	2528	0.541	2391	0.996	FALSE	R	-0.993953	-0.913571	0.0803823	Avin_02870	20	catabolite repression control protein Crc	-	-	-	-	-	-	-	-
271495	1	3.241	22	2.269	1	2.852	FALSE	R	0	4.45943	4.45943	Avin_02870	37	catabolite repression control protein Crc	-	-	-	-	-	-	-	-
271495	288	0	139	1.138	94	0	FALSE	F	-1.61534	-1.05098	0.564352	-	-	-	-	-	-	-	-	Avin_02880	44	orotate phosphoribosyltransferase
272169	29	1.884	22	1.138	18	1.401	FALSE	F	-0.688056	-0.398549	0.289507	-	-	-	Avin_02880	271539	272180	1	orotate phosphoribosyltransferase	Avin_02890	438	hypothetical protein
272597	20	1.325	21	1.068	1	0	FALSE	F	-4.32193	0.0703893	4.39232	-	-	-	-	-	-	-	-	Avin_02890	10	hypothetical protein
272895	20	1.325	19	0.916	1	0	FALSE	F	-4.32193	-0.0740006	4.24793	-	-	-	Avin_02900	272800	273702	-1	acetylglutamate kinase	Avin_02940	4325	DNA repair protein RadC
272947	28	1.832	51	2.39	38	2.523	FALSE	F	0.440573	0.86507	0.424498	-	-	-	Avin_02900	272800	273702	-1	acetylglutamate kinase	Avin_02940	4273	DNA repair protein RadC
274096	1	0	16	0.653	1	0	FALSE	F	0	4	4	-	-	-	Avin_02910	273820	275286	-1	phosphomannomutase	Avin_02940	3124	DNA repair protein RadC
274829	138	0.853	145	0.33	72	0.463	FALSE	R	-0.938599	0.0713846	1.00998	Avin_02900	1127	acetylglutamate kinase	Avin_02910	273820	275286	-1	phosphomannomutase	-	-	-
275145	21	0.399	1	0	1	0	FALSE	F	-4.39232	-4.39232	0	-	-	-	Avin_02910	273820	275286	-1	phosphomannomutase	Avin_02940	2075	DNA repair protein RadC
275458	24	1.601	27	1.446	17	1.313	FALSE	R	-0.4975	0.169925	0.667425	Avin_02910	172	phosphomannomutase	Avin_02920	275395	275850	-1	deoxyuridine 5'-triphosphate nucleotidohydrolase	-	-	-
276145	1	0	16	0.653	17	1.313	FALSE	F	4.08746	4	-0.0874628	-	-	-	Avin_02930	275855	277063	-1	bifunctional phosphopantothenoylcysteine decarboxylase/phosphopantothenate synthase	Avin_02940	1075	DNA repair protein RadC
277157	1038	0.313	1336	0.02	2031	0.066	FALSE	R	0.968384	0.364114	-0.60427	Avin_02930	94	bifunctional phosphopantothenoylcysteine decarboxylase/phosphopantothenate synthase	-	-	-	-	-	-	-	-
278143	103	3.749	20	0.994	1	0	FALSE	F	-6.6865	-2.36457	4.32193	-	-	-	Avin_02950	277907	278653	-1	monofunctional biosynthetic peptidoglycan transglycosylase	Avin_02960	547	hypothetical protein
278422	18	1.164	1	0	1	0	FALSE	F	-4.16993	-4.16993	0	-	-	-	Avin_02950	277907	278653	-1	monofunctional biosynthetic peptidoglycan transglycosylase	Avin_02960	268	hypothetical protein
278644	52	0.749	66	2.768	1	0	FALSE	R	-5.70044	0.343954	6.04439	Avin_02930	1581	bifunctional phosphopantothenoylcysteine decarboxylase/phosphopantothenate synthase	Avin_02950	277907	278653	-1	monofunctional biosynthetic peptidoglycan transglycosylase	-	-	-
279263	78	3.344	98	2.345	137	4.401	FALSE	R	0.81263	0.329308	-0.483322	Avin_02950	610	monofunctional biosynthetic peptidoglycan transglycosylase	Avin_02970	279154	279354	1	thiamine biosynthesis protein ThiS	-	-	-
281078	26	1.721	20	0.994	21	0.05	FALSE	F	-0.308122	-0.378512	-0.0703893	-	-	-	-	-	-	-	-	Avin_03090	6810	Pilus retraction protein
282272	1	0	1	0	19	1.483	FALSE	F	4.24793	0	-4.24793	-	-	-	Avin_03000	281236	282357	-1	coproporphyrinogen III oxidase	Avin_03090	5616	Pilus retraction protein
285258	577	1.723	326	1.92	393	2.605	FALSE	R	-0.554042	-0.823699	-0.269657	Avin_03040	20	homoserine O-acetyltransferase	-	-	-	-	-	-	-	-
285896	1	0	16	0.653	1	0	FALSE	F	0	4	4	-	-	-	Avin_03060	285666	286259	-1	hypothetical protein	Avin_03090	1992	Pilus retraction protein
286138	1	0	16	0.653	1	0	FALSE	R	0	4	4	Avin_03050	472	hypothetical protein	Avin_03060	285666	286259	-1	hypothetical protein	-	-	-
287803	63	3.031	76	2.975	108	4.055	FALSE	F	0.777608	0.270648	-0.50696	-	-	-	Avin_03080	287111	287815	-1	alanine racemase domain-containing protein	Avin_03090	85	Pilus retraction protein
287847	188	3.624	96	1.315	174	1.578	FALSE	R	-0.111645	-0.969626	-0.857981	Avin_03080	32	alanine racemase domain-containing protein	-	-	-	-	-	-	-	-
288039	19	1.247	20	0.994	1	0	FALSE	R	-4.24793	0.0740006	4.32193	Avin_03080	224	alanine racemase domain-containing protein	Avin_03090	287888	288922	1	Pilus retraction protein	-	-	-
289506	1161	3.009	630	3.042	1031	1.999	FALSE	F	-0.171324	-0.881944	-0.710621	-	-	-	-	-	-	-	-	Avin_03100	17	hypothetical protein
292588	678	2.479	506	2.726	337	2.898	FALSE	R	-1.00854	-0.422148	0.586389	Avin_03120	322	aspartate carbamoyltransferase catalytic subunit	Avin_03130	292549	293052	-1	bifunctional pyrimidine regulatory protein PyrR/uracil phosphoribosyltransferase	-	-	-
294092	436	3.841	318	5.054	875	3.499	FALSE	R	1.00495	-0.455301	-1.46026	Avin_03150	50	hypothetical protein	-	-	-	-	-	-	-	-
295097	209	0.97	164	0.924	281	1.354	FALSE	R	0.427067	-0.349807	-0.776874	Avin_03160	23	TonB protein	-	-	-	-	-	-	-	-
295638	67	0.536	103	0.833	32	2.268	FALSE	R	-1.06609	0.620411	1.6865	Avin_03160	564	TonB protein	Avin_03170	295168	296124	-1	glutathione synthetase	-	-	-
295882	18	1.164	25	1.331	1	0	FALSE	F	-4.16993	0.473931	4.64386	-	-	-	Avin_03170	295168	296124	-1	glutathione synthetase	Avin_03180	470	type IV pili response regulator, PilG
296177	44	0.918	1	0	1	0	FALSE	R	-5.45943	-5.45943	0	Avin_03170	53	glutathione synthetase	-	-	-	-	-	-	-	-
296660	172	1.172	238	3.634	279	1.344	FALSE	R	0.697857	0.468553	-0.229304	Avin_03170	536	glutathione synthetase	Avin_03180	296352	296759	1	type IV pili response regulator, PilG	-	-	-
296812	107	3.805	117	3.604	117	4.171	FALSE	R	0.128898	0.128898	0	Avin_03170	688	glutathione synthetase	-	-	-	-	-	-	-	-
300012	860	0.575	469	0.758	413	0.141	FALSE	R	-1.05819	-0.874749	0.183446	Avin_03210	20	adenosylmethionine-8-amino-7-oxononanoate aminotransferase	-	-	-	-	-	-	-	-
301824	199	3.121	298	1.79	212	1.712	FALSE	F	0.0912958	0.582544	0.491248	-	-	-	-	-	-	-	-	Avin_03240	26	cytochrome b561
301971	30	1.935	54	2.474	41	2.635	TRUE	R	0.450661	0.847997	0.397335	Avin_03210	1979	adenosylmethionine-8-amino-7-oxononanoate aminotransferase	Avin_03240	301850	302404	1	cytochrome b561	-	-	-
302759	28	1.832	36	0.875	1	0	FALSE	R	-4.80735	0.36257	5.16993	Avin_03210	2767	adenosylmethionine-8-amino-7-oxononanoate aminotransferase	Avin_03250	302416	302994	1	YceI-like protein	-	-	-
303089	25	1.662	1	0	19	1.483	FALSE	R	-0.395929	-4.64386	-4.24793	Avin_03210	3097	adenosylmethionine-8-amino-7-oxononanoate aminotransferase	-	-	-	-	-	-	-	-
303704	678	0.988	1022	1.697	1492	1.347	FALSE	R	1.13789	0.592038	-0.545852	Avin_03260	64	hypothetical protein	-	-	-	-	-	-	-	-
303888	1249	4.04	1087	5.83	1163	2.366	FALSE	F	-0.102922	-0.200422	-0.0974992	-	-	-	Avin_03270	303851	303982	-1	hypothetical protein	Avin_03280	77	hybrid sensory histidine protein kinase
303925	136	4.154	126	3.712	178	1.458	FALSE	F	0.388271	-0.110183	-0.498454	-	-	-	Avin_03270	303851	303982	-1	hypothetical protein	Avin_03280	40	hybrid sensory histidine protein kinase
304316	19	0.247	42	2.104	25	1.898	FALSE	F	0.395929	1.14439	0.748461	-	-	-	Avin_03280	303965	306838	1	hybrid sensory histidine protein kinase	Avin_03290	2759	hypothetical protein
307039	5267	1.378	4905	2.074	1337	0.62	FALSE	F	-1.97798	-0.102728	1.87525	-	-	-	-	-	-	-	-	Avin_03290	36	hypothetical protein
307059	39	2.325	61	2.653	50	1.927	FALSE	R	0.358454	0.645335	0.286881	Avin_03270	3077	hypothetical protein	-	-	-	-	-	-	-	-
307062	1	0	1	0	22	0.705	FALSE	F	4.45943	0	-4.45943	-	-	-	-	-	-	-	-	Avin_03290	13	hypothetical protein
307082	1	0	1	0	16	1.22	FALSE	F	4	0	-4	-	-	-	Avin_03290	307075	307353	1	hypothetical protein	Avin_03400	10666	formamidopyrimidine-DNA glycosylase
307234	119	3.96	100	2.375	87	1.417	FALSE	R	-0.451874	-0.250962	0.200913	Avin_03270	3252	hypothetical protein	Avin_03290	307075	307353	1	hypothetical protein	-	-	-
308628	19	1.247	23	1.205	23	0.772	FALSE	F	0.275634	0.275634	0	-	-	-	Avin_03310	308264	310102	-1	Dihydroxy-acid dehydratase	Avin_03400	9120	formamidopyrimidine-DNA glycosylase
309112	38	2.287	38	1.955	20	1.561	FALSE	F	-0.925999	0	0.925999	-	-	-	Avin_03310	308264	310102	-1	Dihydroxy-acid dehydratase	Avin_03400	8636	formamidopyrimidine-DNA glycosylase
309160	1	0	1	0	18	1.401	FALSE	R	4.16993	0	-4.16993	Avin_03300	1164	phosphoesterase	Avin_03310	308264	310102	-1	Dihydroxy-acid dehydratase	-	-	-
309271	19	0.247	16	0.653	1	0	FALSE	F	-4.24793	-0.247928	4	-	-	-	Avin_03310	308264	310102	-1	Dihydroxy-acid dehydratase	Avin_03400	8477	formamidopyrimidine-DNA glycosylase
309404	39	2.325	45	2.205	1	0	FALSE	F	-5.2854	0.206451	5.49185	-	-	-	Avin_03310	308264	310102	-1	Dihydroxy-acid dehydratase	Avin_03400	8344	formamidopyrimidine-DNA glycosylase
310134	26	0.721	1	0	1	0	FALSE	R	-4.70044	-4.70044	0	Avin_03310	32	Dihydroxy-acid dehydratase	-	-	-	-	-	-	-	-
310678	22	1.469	33	1.746	27	2.014	TRUE	R	0.295456	0.584963	0.289507	Avin_03310	576	Dihydroxy-acid dehydratase	Avin_03320	310311	311534	-1	hypothetical protein	-	-	-
310723	19	1.247	17	0.746	1	0	FALSE	R	-4.24793	-0.160465	4.08746	Avin_03310	621	Dihydroxy-acid dehydratase	Avin_03320	310311	311534	-1	hypothetical protein	-	-	-
310951	154	1.749	143	3.896	104	1.677	FALSE	F	-0.566347	-0.106915	0.459432	-	-	-	Avin_03320	310311	311534	-1	hypothetical protein	Avin_03400	6797	formamidopyrimidine-DNA glycosylase
311200	1	0	1	0	16	1.22	FALSE	R	4	0	-4	Avin_03310	1098	Dihydroxy-acid dehydratase	Avin_03320	310311	311534	-1	hypothetical protein	-	-	-
311201	17	1.077	1	0	1	0	FALSE	F	-4.08746	-4.08746	0	-	-	-	Avin_03320	310311	311534	-1	hypothetical protein	Avin_03400	6547	formamidopyrimidine-DNA glycosylase
311650	68	2.143	96	1.315	100	3.943	FALSE	R	0.556393	0.4975	-0.0588937	Avin_03320	116	hypothetical protein	Avin_03330	311534	311836	-1	XRE family transcriptional regulator	-	-	-
311747	20	1.325	23	1.205	24	0.251	FALSE	R	0.263034	0.201634	-0.0614005	Avin_03320	213	hypothetical protein	Avin_03330	311534	311836	-1	XRE family transcriptional regulator	-	-	-
311869	1	0	22	0.137	18	1.401	FALSE	R	4.16993	4.45943	0.289507	Avin_03330	33	XRE family transcriptional regulator	-	-	-	-	-	-	-	-
311925	48	1.632	84	1.536	75	1.937	FALSE	R	0.643856	0.807355	0.163499	Avin_03330	89	XRE family transcriptional regulator	-	-	-	-	-	-	-	-
311937	17	1.077	29	1.553	34	2.358	FALSE	F	1	0.770518	-0.229482	-	-	-	-	-	-	-	-	Avin_03400	5811	formamidopyrimidine-DNA glycosylase
312230	27	1.778	49	2.331	33	2.313	FALSE	R	0.289507	0.859822	0.570316	Avin_03340	122	hypothetical protein	-	-	-	-	-	-	-	-
313775	1	0	25	1.331	1	0	FALSE	R	0	4.64386	4.64386	Avin_03350	210	SAM-dependent methyltransferase	Avin_03360	313614	314375	-1	ABC transporter permease	-	-	-
313916	1	0	16	0.653	1	0	FALSE	F	0	4	4	-	-	-	Avin_03360	313614	314375	-1	ABC transporter permease	Avin_03400	3832	formamidopyrimidine-DNA glycosylase
314024	20	1.325	21	1.068	17	1.313	FALSE	F	-0.234465	0.0703893	0.304855	-	-	-	Avin_03360	313614	314375	-1	ABC transporter permease	Avin_03400	3724	formamidopyrimidine-DNA glycosylase
314549	92	1.999	74	1.935	99	2.343	FALSE	R	0.105795	-0.314109	-0.419903	Avin_03360	174	ABC transporter permease	Avin_03370	314372	315298	-1	ABC transporter ATP-binding protein	-	-	-
314567	24	0.601	36	1.875	31	2.22	FALSE	F	0.369234	0.584963	0.215729	-	-	-	Avin_03370	314372	315298	-1	ABC transporter ATP-binding protein	Avin_03400	3181	formamidopyrimidine-DNA glycosylase
314911	54	2.805	54	2.474	42	2.671	FALSE	F	-0.36257	0	0.36257	-	-	-	Avin_03370	314372	315298	-1	ABC transporter ATP-binding protein	Avin_03400	2837	formamidopyrimidine-DNA glycosylase
315319	733	2.892	395	2.198	407	1.334	FALSE	R	-0.848784	-0.891961	-0.0431761	Avin_03370	21	ABC transporter ATP-binding protein	-	-	-	-	-	-	-	-
317760	63	0.709	43	2.138	26	0.372	FALSE	F	-1.27684	-0.551015	0.725825	-	-	-	Avin_03400	317748	318596	1	formamidopyrimidine-DNA glycosylase	Avin_03420	1810	Na+/Pi-cotransporter
322868	1	0	21	1.068	1	0	FALSE	F	0	4.39232	4.39232	-	-	-	Avin_03440	322233	323300	-1	hypothetical protein	Avin_03480	4148	hypothetical protein
323442	512	1.319	372	0.959	1	0	FALSE	R	-9	-0.460841	8.53916	Avin_03440	142	hypothetical protein	-	-	-	-	-	-	-	-
324995	156	0.893	130	0.587	381	1.298	FALSE	R	1.28824	-0.263034	-1.55128	Avin_03450	101	hypothetical protein	-	-	-	-	-	-	-	-
326984	1	0	16	0.653	1	0	FALSE	R	0	4	4	Avin_03460	224	gamma-glutamyltranspeptidase	Avin_03470	326764	327015	-1	4Fe-4S ferredoxin	-	-	-
327059	307	3.749	160	1.473	100	3.943	FALSE	R	-1.61824	-0.940167	0.678072	Avin_03470	44	4Fe-4S ferredoxin	Avin_03480	327016	327195	1	hypothetical protein	-	-	-
327648	1	0	28	1.501	16	1.22	FALSE	R	4	4.80735	0.807355	Avin_03470	633	4Fe-4S ferredoxin	Avin_03490	327192	327671	-1	phosphopantetheine adenylyltransferase	-	-	-
327696	739	1.849	391	3.353	236	1.73	FALSE	R	-1.64679	-0.918406	0.728382	Avin_03490	25	phosphopantetheine adenylyltransferase	-	-	-	-	-	-	-	-
328880	1	0	26	1.39	19	1.483	FALSE	R	4.24793	4.70044	0.452512	Avin_03500	150	alpha/beta fold family hydrolase	Avin_03510	328780	329385	-1	methyltransferase	-	-	-
331943	26	1.721	21	0.067	1	0	TRUE	F	-4.70044	-0.308122	4.39232	-	-	-	Avin_03530	330863	332209	-1	peptidase M16-like protein	Avin_03560	3744	hypothetical protein
332257	30	0.349	1	0	1	0	FALSE	R	-4.90689	-4.90689	0	Avin_03530	48	peptidase M16-like protein	-	-	-	-	-	-	-	-
332277	559	1.879	560	1.785	352	1.598	FALSE	F	-0.667273	0.00257854	0.669851	-	-	-	-	-	-	-	-	Avin_03560	3410	hypothetical protein
334465	47	2.601	55	2.501	23	1.773	FALSE	F	-1.03103	0.226771	1.2578	-	-	-	Avin_03540	332909	334582	-1	DEAD/DEAH box helicase	Avin_03560	1222	hypothetical protein
334714	699	1.354	856	1.785	626	1.693	FALSE	R	-0.15913	0.292318	0.451448	Avin_03540	132	DEAD/DEAH box helicase	-	-	-	-	-	-	-	-
335143	29	1.884	26	1.39	22	1.706	FALSE	F	-0.398549	-0.157541	0.241008	-	-	-	Avin_03550	334820	335665	-1	5,10-methylenetetrahydrofolate reductase	Avin_03560	544	hypothetical protein
336105	1	0	25	1.331	20	1.561	FALSE	F	4.32193	4.64386	0.321928	-	-	-	Avin_03570	335785	337182	-1	S-adenosyl-L-homocysteine hydrolase	Avin_03580	1295	cytochrome C
336666	348	3.93	313	5.031	130	4.325	TRUE	F	-1.42058	-0.152925	1.26765	-	-	-	Avin_03570	335785	337182	-1	S-adenosyl-L-homocysteine hydrolase	Avin_03580	734	cytochrome C
336754	28	1.832	35	1.833	1	0	FALSE	F	-4.80735	0.321928	5.12928	-	-	-	Avin_03570	335785	337182	-1	S-adenosyl-L-homocysteine hydrolase	Avin_03580	646	cytochrome C
336766	1	0	22	1.138	1	0	FALSE	F	0	4.45943	4.45943	-	-	-	Avin_03570	335785	337182	-1	S-adenosyl-L-homocysteine hydrolase	Avin_03580	634	cytochrome C
337098	17	1.077	26	0.389	18	1.401	FALSE	R	0.0824622	0.612977	0.530515	Avin_03550	1433	5,10-methylenetetrahydrofolate reductase	Avin_03570	335785	337182	-1	S-adenosyl-L-homocysteine hydrolase	-	-	-
337117	49	2.662	29	1.553	39	2.561	FALSE	F	-0.329308	-0.756729	-0.427421	-	-	-	Avin_03570	335785	337182	-1	S-adenosyl-L-homocysteine hydrolase	Avin_03580	283	cytochrome C
337188	52	2.749	27	1.446	31	2.22	FALSE	F	-0.746243	-0.945552	-0.199309	-	-	-	-	-	-	-	-	Avin_03580	212	cytochrome C
337343	6482	2.75	9804	2.638	3689	1.991	FALSE	R	-0.813209	0.596931	1.41014	Avin_03570	161	S-adenosyl-L-homocysteine hydrolase	-	-	-	-	-	-	-	-
340351	21	1.399	23	1.205	25	1.898	FALSE	F	0.251539	0.131245	-0.120294	-	-	-	Avin_03600	339892	341220	-1	L-fucose: permease	Avin_03610	1260	ROK (Repressor, ORF, Kinase) domain-containing protein
341319	557	3.195	459	3.263	297	2.715	FALSE	R	-0.907214	-0.279183	0.628031	Avin_03600	99	L-fucose: permease	-	-	-	-	-	-	-	-
345818	41	1.399	28	0.5	1	0	FALSE	F	-5.35755	-0.550197	4.80735	-	-	-	Avin_03640	345295	345927	-1	TRAP dicarboxylic acid transporter, small integral-membrane component, DctQ	Avin_03660	1224	hypothetical protein
346232	38	1.287	49	2.331	1	0	FALSE	F	-5.24793	0.366782	5.61471	-	-	-	Avin_03650	346007	346999	-1	TRAP dicarboxylate transporter-periplasmic solute receptor subunit DctP	Avin_03660	810	hypothetical protein
346747	1	0	18	0.833	1	0	FALSE	F	0	4.16993	4.16993	-	-	-	Avin_03650	346007	346999	-1	TRAP dicarboxylate transporter-periplasmic solute receptor subunit DctP	Avin_03660	295	hypothetical protein
347061	1	0	17	0.746	18	1.401	FALSE	R	4.16993	4.08746	-0.0824622	Avin_03650	62	TRAP dicarboxylate transporter-periplasmic solute receptor subunit DctP	Avin_03660	347042	347281	1	hypothetical protein	-	-	-
347719	47	2.601	18	0.833	24	1.837	FALSE	R	-0.969626	-1.38466	-0.415037	Avin_03670	28	hypothetical protein	-	-	-	-	-	-	-	-
351071	28	1.832	46	1.237	1	0	FALSE	R	-4.80735	0.716207	5.52356	Avin_03690	29	C4-dicarboxylate sensory histidine protein kinase, two component DctB2	-	-	-	-	-	-	-	-
351207	77	3.325	37	1.916	27	2.014	FALSE	F	-1.5119	-1.05733	0.454566	-	-	-	-	-	-	-	-	Avin_03700	26	LysR family transcriptional regulator
357000	1	0	59	1.603	1	0	FALSE	R	0	5.88264	5.88264	Avin_03760	28	aliphatic sulfonate ABC transporter substrate-binding protein	-	-	-	-	-	-	-	-
359030	21	0.399	26	0.389	25	0.897	FALSE	F	0.251539	0.308122	0.0565835	-	-	-	Avin_03790	358794	359699	-1	LysR family transcriptional regulator	Avin_03800	1179	formate dehydrogenase family accessory protein FdhD
359720	20	1.325	1	0	1	0	FALSE	R	-4.32193	-4.32193	0	Avin_03790	21	LysR family transcriptional regulator	-	-	-	-	-	-	-	-
359902	17	1.077	1	0	1	0	FALSE	R	-4.08746	-4.08746	0	Avin_03790	203	LysR family transcriptional regulator	-	-	-	-	-	-	-	-
360180	1	0	35	0.833	26	1.957	FALSE	F	4.70044	5.12928	0.428843	-	-	-	-	-	-	-	-	Avin_03800	29	formate dehydrogenase family accessory protein FdhD
361709	21	1.399	1	0	1	0	FALSE	F	-4.39232	-4.39232	0	-	-	-	Avin_03810	361140	364196	1	formate dehydrogenase subunit alpha	Avin_03820	2501	formate dehydrogenase subunit beta
362754	32	2.031	35	1.833	40	2.599	FALSE	R	0.321928	0.129283	-0.192645	Avin_03790	3055	LysR family transcriptional regulator	Avin_03810	361140	364196	1	formate dehydrogenase subunit alpha	-	-	-
364180	21	0.399	1	0	1	0	FALSE	R	-4.39232	-4.39232	0	Avin_03790	4481	LysR family transcriptional regulator	Avin_03810	361140	364196	1	formate dehydrogenase subunit alpha	-	-	-
365449	20	1.325	23	1.205	17	1.313	TRUE	R	-0.234465	0.201634	0.436099	Avin_03790	5750	LysR family transcriptional regulator	Avin_03830	365100	365747	1	formate dehydrogenase subunit gamma	-	-	-
365467	19	0.247	27	1.446	1	0	FALSE	F	-4.24793	0.50696	4.75489	-	-	-	Avin_03830	365100	365747	1	formate dehydrogenase subunit gamma	Avin_03840	277	formate dehydrogenase accessory protein FdhE
368016	33	2.077	58	2.579	1	0	FALSE	F	-5.04439	0.813587	5.85798	-	-	-	-	-	-	-	-	Avin_03860	139	hypothetical protein
368043	102	3.735	181	4.238	194	3.905	FALSE	F	0.927488	0.827421	-0.100067	-	-	-	-	-	-	-	-	Avin_03860	112	hypothetical protein
368172	42	2.434	31	1.653	28	2.068	FALSE	F	-0.584963	-0.438121	0.146841	-	-	-	Avin_03860	368155	368235	1	hypothetical protein	Avin_03870	75	FecI family RNA polymerase sigma factor
368248	76	3.306	65	2.746	25	1.898	FALSE	F	-1.60407	-0.22556	1.37851	-	-	-	Avin_03870	368247	368813	1	FecI family RNA polymerase sigma factor	Avin_03880	610	FecR family anti-sigma factor protein
368684	1	0	19	0.916	1	0	FALSE	R	0	4.24793	4.24793	Avin_03790	8985	LysR family transcriptional regulator	Avin_03870	368247	368813	1	FecI family RNA polymerase sigma factor	-	-	-
368855	1	0	19	0.916	20	1.561	FALSE	F	4.32193	4.24793	-0.0740006	-	-	-	-	-	-	-	-	Avin_03880	3	FecR family anti-sigma factor protein
370574	246	1.206	180	0.422	169	0.246	FALSE	R	-0.541635	-0.450661	0.0909737	Avin_03790	10875	LysR family transcriptional regulator	-	-	-	-	-	-	-	-
370626	50	2.692	37	1.916	56	3.095	TRUE	R	0.163499	-0.434403	-0.597902	Avin_03790	10927	LysR family transcriptional regulator	-	-	-	-	-	-	-	-
370642	1	0	17	0.746	18	0.4	FALSE	F	4.16993	4.08746	-0.0824622	-	-	-	-	-	-	-	-	Avin_03920	4927	hypothetical protein
370712	24	1.601	23	1.205	1	0	FALSE	F	-4.58496	-0.0614005	4.52356	-	-	-	-	-	-	-	-	Avin_03920	4857	hypothetical protein
370746	31	1.984	1	0	37	0.898	FALSE	F	0.255257	-4.9542	-5.20945	-	-	-	-	-	-	-	-	Avin_03920	4823	hypothetical protein
371312	17	1.077	1	0	1	0	FALSE	R	-4.08746	-4.08746	0	Avin_03790	11613	LysR family transcriptional regulator	-	-	-	-	-	-	-	-
371537	1	0	1	0	17	1.313	FALSE	F	4.08746	0	-4.08746	-	-	-	-	-	-	-	-	Avin_03920	4032	hypothetical protein
371688	1	0	1	0	28	2.068	FALSE	F	4.80735	0	-4.80735	-	-	-	-	-	-	-	-	Avin_03920	3881	hypothetical protein
371790	1	0	1	0	16	1.22	FALSE	F	4	0	-4	-	-	-	-	-	-	-	-	Avin_03920	3779	hypothetical protein
371945	28	1.832	18	0.833	1	0	FALSE	R	-4.80735	-0.63743	4.16993	Avin_03790	12246	LysR family transcriptional regulator	-	-	-	-	-	-	-	-
372330	79	3.362	100	3.375	106	2.442	FALSE	R	0.42414	0.340075	-0.0840643	Avin_03790	12631	LysR family transcriptional regulator	-	-	-	-	-	-	-	-
372439	1	0	23	1.205	1	0	FALSE	R	0	4.52356	4.52356	Avin_03790	12740	LysR family transcriptional regulator	-	-	-	-	-	-	-	-
372744	1	0	21	1.068	1	0	FALSE	R	0	4.39232	4.39232	Avin_03790	13045	LysR family transcriptional regulator	-	-	-	-	-	-	-	-
374298	1	0	16	0.653	25	1.898	FALSE	F	4.64386	4	-0.643856	-	-	-	Avin_03910	372746	375490	-1	poly(3-hydroxybutyrate) depolymerase	Avin_03920	1271	hypothetical protein
375432	790	2.613	831	2.355	960	2.311	FALSE	F	0.281182	0.0729958	-0.208186	-	-	-	Avin_03910	372746	375490	-1	poly(3-hydroxybutyrate) depolymerase	Avin_03920	137	hypothetical protein
375500	1	0	1	0	19	1.483	FALSE	F	4.24793	0	-4.24793	-	-	-	-	-	-	-	-	Avin_03920	69	hypothetical protein
375519	19	1.247	19	0.916	17	1.313	FALSE	F	-0.160465	0	0.160465	-	-	-	-	-	-	-	-	Avin_03920	50	hypothetical protein
375592	33	2.077	17	0.746	20	1.561	FALSE	F	-0.722466	-0.956931	-0.234465	-	-	-	Avin_03920	375569	375829	1	hypothetical protein	Avin_03930	234	phasin family protein
375598	54	0.804	86	0.57	117	0.264	FALSE	R	1.11548	0.671377	-0.4441	Avin_03910	108	poly(3-hydroxybutyrate) depolymerase	Avin_03920	375569	375829	1	hypothetical protein	-	-	-
375685	189	2.309	70	2.855	75	2.522	FALSE	F	-1.33342	-1.43296	-0.0995357	-	-	-	Avin_03920	375569	375829	1	hypothetical protein	Avin_03930	141	phasin family protein
377434	1	0	24	1.27	1	0	FALSE	F	0	4.58496	4.58496	-	-	-	-	-	-	-	-	Avin_04020	5868	LysR family transcriptional regulator
377558	30	1.935	63	2.7	117	4.171	FALSE	F	1.96347	1.07039	-0.893085	-	-	-	Avin_03960	377471	377698	-1	hypothetical protein	Avin_04020	5744	LysR family transcriptional regulator
377740	56	2.858	58	2.579	37	2.483	FALSE	R	-0.597902	0.0506261	0.648528	Avin_03960	42	hypothetical protein	-	-	-	-	-	-	-	-
377770	1	0	21	1.068	20	0.56	FALSE	F	4.32193	4.39232	0.0703893	-	-	-	-	-	-	-	-	Avin_04020	5532	LysR family transcriptional regulator
377873	33	2.077	26	1.39	1	0	FALSE	R	-5.04439	-0.343954	4.70044	Avin_03960	175	hypothetical protein	-	-	-	-	-	-	-	-
381333	1	0	28	1.501	1	0	FALSE	F	0	4.80735	4.80735	-	-	-	Avin_04000	379410	381587	-1	Fusaric acid resistance domain-containing protein	Avin_04020	1969	LysR family transcriptional regulator
382927	34	2.121	40	2.031	25	1.898	FALSE	F	-0.443607	0.234465	0.678072	-	-	-	Avin_04010	381597	383111	-1	RND efflux system, outer membrane lipoprotein	Avin_04020	375	LysR family transcriptional regulator
383081	1	0	27	1.446	1	0	FALSE	F	0	4.75489	4.75489	-	-	-	Avin_04010	381597	383111	-1	RND efflux system, outer membrane lipoprotein	Avin_04020	221	LysR family transcriptional regulator
383114	82	2.417	104	3.432	1	0	FALSE	R	-6.35755	0.342888	6.70044	Avin_04010	3	RND efflux system, outer membrane lipoprotein	-	-	-	-	-	-	-	-
383155	111	3.858	320	2.741	144	1.665	FALSE	R	0.375509	1.52751	1.152	Avin_04010	44	RND efflux system, outer membrane lipoprotein	-	-	-	-	-	-	-	-
383194	1	0	1	0	20	1.561	FALSE	F	4.32193	0	-4.32193	-	-	-	-	-	-	-	-	Avin_04020	108	LysR family transcriptional regulator
383204	1	0	1	0	26	1.957	FALSE	R	4.70044	0	-4.70044	Avin_04010	93	RND efflux system, outer membrane lipoprotein	-	-	-	-	-	-	-	-
383240	1	0	20	0.994	29	2.121	FALSE	F	4.85798	4.32193	-0.536053	-	-	-	-	-	-	-	-	Avin_04020	62	LysR family transcriptional regulator
383252	1	0	19	0.916	1	0	FALSE	F	0	4.24793	4.24793	-	-	-	-	-	-	-	-	Avin_04020	50	LysR family transcriptional regulator
383280	54	1.805	35	1.833	32	1.266	FALSE	F	-0.754888	-0.625604	0.129283	-	-	-	-	-	-	-	-	Avin_04020	22	LysR family transcriptional regulator
383300	51	2.721	45	2.205	34	0.357	FALSE	R	-0.584963	-0.180572	0.40439	Avin_04010	189	RND efflux system, outer membrane lipoprotein	-	-	-	-	-	-	-	-
383318	278	2.383	185	2.684	108	3.054	FALSE	R	-1.36405	-0.58756	0.776494	Avin_04010	207	RND efflux system, outer membrane lipoprotein	Avin_04020	383302	384273	1	LysR family transcriptional regulator	-	-	-
385408	54	0.483	1	0	58	0.824	FALSE	F	0.103093	-5.75489	-5.85798	-	-	-	-	-	-	-	-	Avin_04060	1151	DNA topoisomerase I and restriction endonuclease domain-containing protein
385647	57179	3.756	83254	3.329	68766	3.27	FALSE	R	0.26621	0.542034	0.275824	Avin_04030	457	periplasmic sugar binding protein	-	-	-	-	-	-	-	-
385669	42	2.434	84	1.536	61	3.22	FALSE	F	0.53842	1	0.46158	-	-	-	-	-	-	-	-	Avin_04060	890	DNA topoisomerase I and restriction endonuclease domain-containing protein
385705	1	0	20	0.994	1	0	FALSE	R	0	4.32193	4.32193	Avin_04030	515	periplasmic sugar binding protein	-	-	-	-	-	-	-	-
385750	393	3.691	1009	4.723	520	2.747	FALSE	R	0.403982	1.36032	0.956343	Avin_04030	560	periplasmic sugar binding protein	-	-	-	-	-	-	-	-
385780	98	3.677	213	3.473	144	2.888	FALSE	R	0.555215	1.12	0.564785	Avin_04030	590	periplasmic sugar binding protein	-	-	-	-	-	-	-	-
386014	1	0	18	0.833	1	0	FALSE	R	0	4.16993	4.16993	Avin_04030	824	periplasmic sugar binding protein	Avin_04050	385848	386216	-1	hypothetical protein	-	-	-
386401	487	0.792	531	0.937	509	1.053	FALSE	F	0.0637439	0.12479	0.0610462	-	-	-	-	-	-	-	-	Avin_04060	158	DNA topoisomerase I and restriction endonuclease domain-containing protein
386545	1	0	24	1.27	20	1.561	FALSE	F	4.32193	4.58496	0.263034	-	-	-	-	-	-	-	-	Avin_04060	14	DNA topoisomerase I and restriction endonuclease domain-containing protein
387529	1	0	18	0.833	1	0	FALSE	R	0	4.16993	4.16993	Avin_04050	1313	hypothetical protein	-	-	-	-	-	-	-	-
387551	20	1.325	1	0	1	0	FALSE	F	-4.32193	-4.32193	0	-	-	-	-	-	-	-	-	Avin_04070	27	metallophosphoesterase
387558	110	2.845	71	0.29	74	0.043	FALSE	F	-0.571906	-0.631613	-0.0597062	-	-	-	-	-	-	-	-	Avin_04070	20	metallophosphoesterase
388548	19	0.247	1	0	20	0.56	FALSE	F	0.0740006	-4.24793	-4.32193	-	-	-	Avin_04080	388420	390039	-1	malate:quinone oxidoreductase	Avin_04090	2183	hypothetical protein
389766	52	2.749	1	0	1	0	FALSE	F	-5.70044	-5.70044	0	-	-	-	Avin_04080	388420	390039	-1	malate:quinone oxidoreductase	Avin_04090	965	hypothetical protein
390087	150	3.296	163	2.5	76	0.734	FALSE	F	-0.980891	0.119909	1.1008	-	-	-	-	-	-	-	-	Avin_04090	644	hypothetical protein
390156	17	1.077	1	0	16	1.22	FALSE	F	-0.0874628	-4.08746	-4	-	-	-	-	-	-	-	-	Avin_04090	575	hypothetical protein
390317	17	1.077	1	0	1	0	FALSE	F	-4.08746	-4.08746	0	-	-	-	-	-	-	-	-	Avin_04090	414	hypothetical protein
390481	126	4.043	217	2.501	143	4.463	FALSE	F	0.182591	0.784271	0.60168	-	-	-	-	-	-	-	-	Avin_04090	250	hypothetical protein
390625	144	4.237	143	2.31	160	2.304	FALSE	F	0.152003	-0.0100537	-0.162057	-	-	-	-	-	-	-	-	Avin_04090	106	hypothetical protein
391713	36	2.206	29	1.553	54	3.041	FALSE	F	0.584963	-0.311944	-0.896907	-	-	-	Avin_04100	391449	391805	-1	hypothetical protein	Avin_04120	675	transcriptional regulator
392291	399	4.128	378	2.719	627	3.281	FALSE	F	0.652077	-0.0780025	-0.730079	-	-	-	-	-	-	-	-	Avin_04120	97	transcriptional regulator
392293	128	3.066	188	3.292	326	5.658	FALSE	R	1.34873	0.554589	-0.794139	Avin_04110	36	hypothetical protein	-	-	-	-	-	-	-	-
393019	7653	3.171	13000	3.739	24294	2.884	FALSE	F	1.6665	0.764414	-0.902088	-	-	-	-	-	-	-	-	Avin_04130	397	glucokinase
393289	24	0.015	69	1.833	71	0.857	FALSE	R	1.56478	1.52356	-0.0412227	Avin_04110	1032	hypothetical protein	-	-	-	-	-	-	-	-
393298	57	1.884	90	3.222	84	2.103	FALSE	R	0.559427	0.658963	0.0995357	Avin_04110	1041	hypothetical protein	-	-	-	-	-	-	-	-
393358	21	1.399	1	0	1	0	FALSE	R	-4.39232	-4.39232	0	Avin_04110	1101	hypothetical protein	-	-	-	-	-	-	-	-
393420	18	1.164	26	1.39	27	2.014	TRUE	R	0.584963	0.530515	-0.0544478	Avin_04110	1163	hypothetical protein	Avin_04130	393416	394384	1	glucokinase	-	-	-
394891	69	0.357	1	0	1	0	FALSE	F	-6.10852	-6.10852	0	-	-	-	Avin_04140	394457	394915	-1	bleomycin resistance protein	Avin_04190	4462	hypothetical protein
394913	17	1.077	114	2.565	309	1.332	FALSE	F	4.184	2.74543	-1.43857	-	-	-	Avin_04140	394457	394915	-1	bleomycin resistance protein	Avin_04190	4440	hypothetical protein
396535	60	1.96	52	2.418	1	0	FALSE	F	-5.90689	-0.206451	5.70044	-	-	-	-	-	-	-	-	Avin_04190	2818	hypothetical protein
396789	23	1.536	23	1.205	26	1.957	FALSE	R	0.176878	0	-0.176878	Avin_04150	404	glucose/galactose transporter protein	-	-	-	-	-	-	-	-
396807	1561	1.956	2080	2.767	891	1.718	FALSE	F	-0.808973	0.414113	1.22309	-	-	-	-	-	-	-	-	Avin_04190	2546	hypothetical protein
396959	1768	3.34	4543	3.435	10350	2.314	FALSE	R	2.54944	1.36153	-1.18791	Avin_04150	574	glucose/galactose transporter protein	-	-	-	-	-	-	-	-
397483	30	1.935	38	1.955	27	2.014	FALSE	F	-0.152003	0.341037	0.49304	-	-	-	-	-	-	-	-	Avin_04190	1870	hypothetical protein
397487	1057	1.729	4221	2.007	7865	1.978	FALSE	R	2.89547	1.99761	-0.897862	Avin_04150	1102	glucose/galactose transporter protein	-	-	-	-	-	-	-	-
397608	20	1.325	36	1.875	1	0	FALSE	R	-4.32193	0.847997	5.16993	Avin_04150	1223	glucose/galactose transporter protein	-	-	-	-	-	-	-	-
397819	39	1.325	42	2.104	46	1.804	FALSE	R	0.23816	0.106915	-0.131245	Avin_04150	1434	glucose/galactose transporter protein	Avin_04160	397733	398095	-1	hypothetical protein	-	-	-
397902	22	1.469	24	1.27	16	1.22	FALSE	F	-0.459432	0.125531	0.584963	-	-	-	Avin_04160	397733	398095	-1	hypothetical protein	Avin_04190	1451	hypothetical protein
397965	22	1.469	46	2.238	31	0.635	FALSE	F	0.494765	1.06413	0.569366	-	-	-	Avin_04160	397733	398095	-1	hypothetical protein	Avin_04190	1388	hypothetical protein
398111	32	2.031	67	2.79	57	3.121	FALSE	F	0.83289	1.06609	0.233199	-	-	-	-	-	-	-	-	Avin_04190	1242	hypothetical protein
398129	1183	2.64	1148	1.865	858	1.846	FALSE	R	-0.463401	-0.0433274	0.420073	Avin_04160	34	hypothetical protein	-	-	-	-	-	-	-	-
398914	1	0	32	1.7	20	1.561	FALSE	F	4.32193	5	0.678072	-	-	-	-	-	-	-	-	Avin_04190	439	hypothetical protein
398967	688	2.108	381	2.993	478	1.963	FALSE	F	-0.525398	-0.852618	-0.32722	-	-	-	-	-	-	-	-	Avin_04190	386	hypothetical protein
398998	1	0	21	1.068	27	2.014	FALSE	R	4.75489	4.39232	-0.36257	Avin_04170	502	hypothetical protein	Avin_04180	398969	399229	-1	hypothetical protein	-	-	-
399221	52	1.164	63	2.7	158	2.022	FALSE	F	1.60334	0.27684	-1.3265	-	-	-	Avin_04180	398969	399229	-1	hypothetical protein	Avin_04190	132	hypothetical protein
399229	23	1.536	25	1.331	1	0	FALSE	F	-4.52356	0.120294	4.64386	-	-	-	-	-	-	-	-	Avin_04190	124	hypothetical protein
399271	1	0	1	0	31	2.22	FALSE	F	4.9542	0	-4.9542	-	-	-	-	-	-	-	-	Avin_04190	82	hypothetical protein
399377	1	0	32	1.7	1	0	FALSE	R	0	5	5	Avin_04180	148	hypothetical protein	Avin_04190	399353	399748	1	hypothetical protein	-	-	-
399405	18	1.164	23	1.205	50	1.342	FALSE	F	1.47393	0.353637	-1.12029	-	-	-	Avin_04190	399353	399748	1	hypothetical protein	Avin_04230	2515	transcription repressor protein
399544	184	4.593	199	4.375	446	5.11	FALSE	F	1.27734	0.113063	-1.16428	-	-	-	Avin_04190	399353	399748	1	hypothetical protein	Avin_04230	2376	transcription repressor protein
399616	1	0	37	1.916	60	2.195	FALSE	F	5.90689	5.20945	-0.697437	-	-	-	Avin_04190	399353	399748	1	hypothetical protein	Avin_04230	2304	transcription repressor protein
399630	17	1.077	30	1.604	31	2.22	FALSE	R	0.866733	0.819428	-0.0473057	Avin_04180	401	hypothetical protein	Avin_04190	399353	399748	1	hypothetical protein	-	-	-
399941	1	0	42	1.103	46	2.805	FALSE	F	5.52356	5.39232	-0.131245	-	-	-	-	-	-	-	-	Avin_04230	1979	transcription repressor protein
400112	1	0	38	1.955	33	0.728	FALSE	R	5.04439	5.24793	0.203533	Avin_04180	883	hypothetical protein	-	-	-	-	-	-	-	-
400249	1	0	1	0	66	0.165	FALSE	F	6.04439	0	-6.04439	-	-	-	-	-	-	-	-	Avin_04230	1671	transcription repressor protein
400369	1	0	1	0	17	1.313	FALSE	R	4.08746	0	-4.08746	Avin_04180	1140	hypothetical protein	-	-	-	-	-	-	-	-
400407	27	0.192	1	0	1	0	FALSE	F	-4.75489	-4.75489	0	-	-	-	-	-	-	-	-	Avin_04230	1513	transcription repressor protein
400458	6212	1.963	24876	2.658	46829	3.157	FALSE	R	2.91427	2.00162	-0.912648	Avin_04180	1229	hypothetical protein	-	-	-	-	-	-	-	-
400525	24	1.601	67	2.79	223	3.107	FALSE	R	3.21594	1.48113	-1.73481	Avin_04180	1296	hypothetical protein	-	-	-	-	-	-	-	-
400531	163	2.094	222	3.533	430	2.472	FALSE	F	1.39946	0.445688	-0.953777	-	-	-	-	-	-	-	-	Avin_04230	1389	transcription repressor protein
400541	1	0	20	0.994	32	2.268	FALSE	R	5	4.32193	-0.678072	Avin_04180	1312	hypothetical protein	-	-	-	-	-	-	-	-
400542	169	2.469	211	4.46	557	3.11	FALSE	F	1.72065	0.32022	-1.40043	-	-	-	-	-	-	-	-	Avin_04230	1378	transcription repressor protein
400556	1	0	18	0.833	23	1.773	FALSE	R	4.52356	4.16993	-0.353637	Avin_04180	1327	hypothetical protein	-	-	-	-	-	-	-	-
400567	1	0	1	0	16	1.22	FALSE	R	4	0	-4	Avin_04180	1338	hypothetical protein	-	-	-	-	-	-	-	-
400573	18	1.164	1	0	125	1.682	FALSE	F	2.79586	-4.16993	-6.96578	-	-	-	-	-	-	-	-	Avin_04230	1347	transcription repressor protein
400653	27	1.778	38	1.955	59	3.172	FALSE	R	1.12776	0.49304	-0.634716	Avin_04180	1424	hypothetical protein	-	-	-	-	-	-	-	-
400688	30	1.935	52	2.418	60	3.196	FALSE	R	1	0.793549	-0.206451	Avin_04180	1459	hypothetical protein	-	-	-	-	-	-	-	-
400714	1	0	1	0	16	1.22	FALSE	R	4	0	-4	Avin_04180	1485	hypothetical protein	-	-	-	-	-	-	-	-
400735	1	0	33	1.746	35	2.401	FALSE	F	5.12928	5.04439	-0.0848889	-	-	-	-	-	-	-	-	Avin_04230	1185	transcription repressor protein
400758	1	0	32	1.7	19	1.483	FALSE	R	4.24793	5	0.752072	Avin_04180	1529	hypothetical protein	-	-	-	-	-	-	-	-
400780	26	1.721	50	0.36	47	0.836	FALSE	F	0.854149	0.943416	0.0892673	-	-	-	-	-	-	-	-	Avin_04230	1140	transcription repressor protein
400886	1	0	1	0	41	2.635	FALSE	R	5.35755	0	-5.35755	Avin_04180	1657	hypothetical protein	-	-	-	-	-	-	-	-
401013	18	1.164	1	0	34	0.772	FALSE	R	0.917538	-4.16993	-5.08746	Avin_04180	1784	hypothetical protein	-	-	-	-	-	-	-	-
401265	130	2.503	120	3.641	211	2.027	FALSE	F	0.698731	-0.115477	-0.814209	-	-	-	-	-	-	-	-	Avin_04230	655	transcription repressor protein
401919	2464	3.255	2248	3.021	1649	2.445	FALSE	F	-0.579411	-0.13236	0.447051	-	-	-	-	-	-	-	-	Avin_04230	1	transcription repressor protein
402210	1	0	20	0.994	35	2.401	FALSE	F	5.12928	4.32193	-0.807355	-	-	-	Avin_04230	401920	402234	1	transcription repressor protein	Avin_04240	17	transcriptional regulator with Fis-type helix-turn-helix motif
402276	26	1.721	18	0.833	21	1.635	FALSE	F	-0.308122	-0.530515	-0.222392	-	-	-	Avin_04240	402227	402511	1	transcriptional regulator with Fis-type helix-turn-helix motif	Avin_04310	3987	hypothetical protein
402356	22	1.469	1	0	1	0	FALSE	F	-4.45943	-4.45943	0	-	-	-	Avin_04240	402227	402511	1	transcriptional regulator with Fis-type helix-turn-helix motif	Avin_04310	3907	hypothetical protein
402519	30	1.935	1	0	26	0.956	FALSE	F	-0.206451	-4.90689	-4.70044	-	-	-	-	-	-	-	-	Avin_04310	3744	hypothetical protein
403189	115	3.91	148	2.945	66	3.336	FALSE	R	-0.801096	0.363963	1.16506	Avin_04250	345	hypothetical protein	Avin_04260	402983	403294	-1	hypothetical protein	-	-	-
403199	38	2.287	80	3.05	54	1.456	FALSE	F	0.50696	1.074	0.567041	-	-	-	Avin_04260	402983	403294	-1	hypothetical protein	Avin_04310	3064	hypothetical protein
403207	206	4.756	347	5.181	143	4.463	FALSE	F	-0.526629	0.752291	1.27892	-	-	-	Avin_04260	402983	403294	-1	hypothetical protein	Avin_04310	3056	hypothetical protein
403267	37	2.247	33	1.746	28	2.068	FALSE	R	-0.402098	-0.165059	0.237039	Avin_04250	423	hypothetical protein	Avin_04260	402983	403294	-1	hypothetical protein	-	-	-
403332	92	0.777	150	3.965	92	0.499	FALSE	F	0	0.705257	0.705257	-	-	-	Avin_04270	403291	403599	-1	hypothetical protein	Avin_04310	2931	hypothetical protein
403389	72	3.227	98	3.346	59	2.171	FALSE	F	-0.287282	0.444785	0.732067	-	-	-	Avin_04270	403291	403599	-1	hypothetical protein	Avin_04310	2874	hypothetical protein
403459	36	2.206	31	1.653	50	1.927	TRUE	F	0.473931	-0.215729	-0.68966	-	-	-	Avin_04270	403291	403599	-1	hypothetical protein	Avin_04310	2804	hypothetical protein
403550	457	0.517	389	0.487	1	0	FALSE	F	-8.83605	-0.232424	8.60363	-	-	-	Avin_04270	403291	403599	-1	hypothetical protein	Avin_04310	2713	hypothetical protein
403784	29	1.884	39	1.994	33	1.312	FALSE	R	0.186413	0.427421	0.241008	Avin_04270	185	hypothetical protein	-	-	-	-	-	-	-	-
404567	1	0	1	0	49	0.897	FALSE	F	5.61471	0	-5.61471	-	-	-	-	-	-	-	-	Avin_04310	1696	hypothetical protein
404658	1	0	26	1.39	16	1.22	FALSE	R	4	4.70044	0.70044	Avin_04270	1059	hypothetical protein	-	-	-	-	-	-	-	-
404683	1	0	34	1.79	1	0	FALSE	F	0	5.08746	5.08746	-	-	-	Avin_60630	404680	404752	-1	tRNA-Thr	Avin_04310	1580	hypothetical protein
404759	1	0	1	0	21	0.05	FALSE	R	4.39232	0	-4.39232	Avin_60630	7	tRNA-Thr	-	-	-	-	-	-	-	-
404828	1	0	1	0	31	2.22	FALSE	R	4.9542	0	-4.9542	Avin_60630	76	tRNA-Thr	-	-	-	-	-	-	-	-
406298	29	1.884	1	0	1	0	FALSE	F	-4.85798	-4.85798	0	-	-	-	Avin_04310	406263	406436	1	hypothetical protein	Avin_04320	268	transglutaminase domain-containing protein
406382	910	4.32	742	3.109	609	3.101	FALSE	F	-0.579424	-0.294447	0.284977	-	-	-	Avin_04310	406263	406436	1	hypothetical protein	Avin_04320	184	transglutaminase domain-containing protein
406500	1	0	22	1.138	37	2.483	FALSE	R	5.20945	4.45943	-0.750022	Avin_04300	247	hypothetical protein	-	-	-	-	-	-	-	-
406519	291	0.449	325	0.763	458	0.756	FALSE	F	0.654328	0.159421	-0.494908	-	-	-	-	-	-	-	-	Avin_04320	47	transglutaminase domain-containing protein
406531	91	1.983	94	3.285	128	1.494	FALSE	F	0.492205	0.0467942	-0.445411	-	-	-	-	-	-	-	-	Avin_04320	35	transglutaminase domain-containing protein
406614	79	3.362	89	2.205	45	2.773	FALSE	F	-0.811928	0.171953	0.98388	-	-	-	Avin_04320	406566	409922	1	transglutaminase domain-containing protein	Avin_04330	3424	hypothetical protein
406687	612	3.162	762	3.147	867	3.264	FALSE	R	0.5025	0.316259	-0.186241	Avin_04300	434	hypothetical protein	Avin_04320	406566	409922	1	transglutaminase domain-containing protein	-	-	-
409755	1	0	30	1.604	1	0	FALSE	F	0	4.90689	4.90689	-	-	-	Avin_04320	406566	409922	1	transglutaminase domain-containing protein	Avin_04330	283	hypothetical protein
409865	1	0	233	0.144	1	0	FALSE	F	0	7.86419	7.86419	-	-	-	Avin_04320	406566	409922	1	transglutaminase domain-containing protein	Avin_04330	173	hypothetical protein
411829	39	2.325	66	1.768	43	1.705	FALSE	F	0.140863	0.758992	0.618129	-	-	-	Avin_04330	410038	412533	1	hypothetical protein	Avin_04340	701	transglutaminase
413500	17	0.077	1	0	1	0	FALSE	F	-4.08746	-4.08746	0	-	-	-	Avin_04350	413476	414006	1	hypothetical protein	Avin_04360	557	Soluble hydrogenase, alpha or beta chain
415131	27	0.192	21	1.068	28	0.483	FALSE	R	0.0524674	-0.36257	-0.415037	Avin_04300	8878	hypothetical protein	Avin_04360	414057	415205	1	Soluble hydrogenase, alpha or beta chain	-	-	-
419117	94	3.616	351	1.29	708	3.319	FALSE	F	2.91302	1.90074	-1.01228	-	-	-	Avin_04420	419073	419165	-1	hypothetical protein	Avin_04430	47	hypothetical protein
420268	298	1.831	329	2.103	164	1.339	FALSE	R	-0.861617	0.142775	1.00439	Avin_04420	1103	hypothetical protein	Avin_04430	419164	420933	1	hypothetical protein	-	-	-
422331	28	0.832	42	0.103	1	0	FALSE	F	-4.80735	0.584963	5.39232	-	-	-	-	-	-	-	-	Avin_04560	10264	hypothetical protein
422383	4072	1.829	14391	1.296	26589	0.76	FALSE	R	2.70702	1.82136	-0.885663	Avin_04440	280	metallo hydrolase	-	-	-	-	-	-	-	-
422418	37	1.247	135	1.49	158	0.8	FALSE	R	2.09433	1.86736	-0.226965	Avin_04440	315	metallo hydrolase	-	-	-	-	-	-	-	-
423204	69	0.842	98	2.345	48	2.868	FALSE	R	-0.523562	0.506185	1.02975	Avin_04450	125	nickel transporter for carbon monoxide dehydrogenase, HupE/UreJ family	Avin_04460	423111	423332	-1	carbon monoxide dehydrogenase assessory protein	-	-	-
427838	24	1.601	1	0	1	0	FALSE	F	-4.58496	-4.58496	0	-	-	-	Avin_04500	427293	427850	-1	iron-sulfur cluster-binding protein CooF	Avin_04560	4757	hypothetical protein
427930	1	0	42	2.104	19	1.483	FALSE	F	4.24793	5.39232	1.14439	-	-	-	-	-	-	-	-	Avin_04560	4665	hypothetical protein
427973	97	0.34	219	1.344	127	0.589	FALSE	R	0.388772	1.17487	0.786102	Avin_04500	123	iron-sulfur cluster-binding protein CooF	-	-	-	-	-	-	-	-
428330	1799	0.923	1485	0.789	4536	0.31	FALSE	R	1.33423	-0.276732	-1.61096	Avin_60610	5	tRNA-Phe	-	-	-	-	-	-	-	-
428524	1	0	1	0	24	1.837	FALSE	R	4.58496	0	-4.58496	Avin_60610	199	tRNA-Phe	Avin_04520	428433	428705	-1	hypothetical protein	-	-	-
429248	27	1.778	35	0.833	23	1.773	FALSE	F	-0.231326	0.374396	0.605721	-	-	-	Avin_04530	428702	429790	-1	A/G-specific adenine glycosylase	Avin_04560	3347	hypothetical protein
432067	94	2.616	60	2.629	53	1.428	FALSE	R	-0.826668	-0.647698	0.17897	Avin_04540	34	hypothetical protein	-	-	-	-	-	-	-	-
432682	404	4.146	280	4.87	279	2.847	FALSE	R	-0.53409	-0.528928	0.00516171	Avin_04550	142	hypothetical protein	Avin_04560	432595	432945	1	hypothetical protein	-	-	-
432761	1	0	23	1.205	1	0	FALSE	R	0	4.52356	4.52356	Avin_04550	221	hypothetical protein	Avin_04560	432595	432945	1	hypothetical protein	-	-	-
432780	41	0.813	120	0.833	155	0.772	FALSE	F	1.91857	1.54934	-0.369234	-	-	-	Avin_04560	432595	432945	1	hypothetical protein	Avin_04580	1686	hypothetical protein
432791	1	0	25	1.331	1	0	FALSE	F	0	4.64386	4.64386	-	-	-	Avin_04560	432595	432945	1	hypothetical protein	Avin_04580	1675	hypothetical protein
433015	1	0	1	0	17	1.313	FALSE	F	4.08746	0	-4.08746	-	-	-	-	-	-	-	-	Avin_04580	1451	hypothetical protein
433134	1	0	19	0.916	1	0	FALSE	F	0	4.24793	4.24793	-	-	-	Avin_04570	433104	433799	-1	dimethylmenaquinone methyltransferase	Avin_04580	1332	hypothetical protein
433684	1	0	16	0.653	1	0	FALSE	R	0	4	4	Avin_04550	1144	hypothetical protein	Avin_04570	433104	433799	-1	dimethylmenaquinone methyltransferase	-	-	-
433958	144	4.237	65	2.746	50	2.928	FALSE	R	-1.52607	-1.14756	0.378512	Avin_04570	159	dimethylmenaquinone methyltransferase	-	-	-	-	-	-	-	-
434372	958	3.394	3377	2.584	8767	4.48	FALSE	F	3.19399	1.81764	-1.37634	-	-	-	-	-	-	-	-	Avin_04580	94	hypothetical protein
434513	23	1.536	1	0	1	0	FALSE	F	-4.52356	-4.52356	0	-	-	-	Avin_04580	434466	434855	1	hypothetical protein	Avin_04590	680	imidazoleglycerol-phosphate dehydratase
435164	1918	1.981	926	2.429	858	1.355	FALSE	F	-1.16055	-1.05052	0.110035	-	-	-	-	-	-	-	-	Avin_04590	29	imidazoleglycerol-phosphate dehydratase
435380	1	0	1	0	76	0.957	FALSE	R	6.24793	0	-6.24793	Avin_04570	1581	dimethylmenaquinone methyltransferase	Avin_04590	435193	435786	1	imidazoleglycerol-phosphate dehydratase	-	-	-
436697	1	0	16	0.653	25	1.898	FALSE	R	4.64386	4	-0.643856	Avin_04570	2898	dimethylmenaquinone methyltransferase	-	-	-	-	-	-	-	-
437799	23	1.536	1	0	1	0	FALSE	R	-4.52356	-4.52356	0	Avin_04570	4000	dimethylmenaquinone methyltransferase	Avin_04630	437546	438316	1	imidazole glycerol phosphate synthase subunit HisF	-	-	-
439867	182	2.576	166	1.305	232	0.521	FALSE	R	0.350186	-0.132755	-0.482942	Avin_04640	182	carboxyl-terminal protease S41A	Avin_04650	439715	440977	-1	peptidase M23B family	-	-	-
440028	20	1.325	26	1.39	16	1.22	FALSE	R	-0.321928	0.378512	0.70044	Avin_04640	343	carboxyl-terminal protease S41A	Avin_04650	439715	440977	-1	peptidase M23B family	-	-	-
440576	1	0	17	0.746	1	0	FALSE	F	0	4.08746	4.08746	-	-	-	Avin_04650	439715	440977	-1	peptidase M23B family	Avin_04680	2243	rhodanese-like protein
441003	675	0.03	840	0.191	390	0.109	FALSE	R	-0.791413	0.315502	1.10692	Avin_04650	26	peptidase M23B family	-	-	-	-	-	-	-	-
442617	47	0.278	53	1.446	40	1.013	FALSE	F	-0.232661	0.173332	0.405992	-	-	-	Avin_04670	441105	442640	-1	phosphoglyceromutase	Avin_04680	202	rhodanese-like protein
442786	108	1.233	117	2.019	61	2.219	FALSE	R	-0.82415	0.115477	0.939627	Avin_04670	146	phosphoglyceromutase	-	-	-	-	-	-	-	-
442794	1185	2.762	701	3.027	1089	1.25	FALSE	F	-0.121883	-0.757401	-0.635518	-	-	-	-	-	-	-	-	Avin_04680	25	rhodanese-like protein
442845	87	1.181	206	4.425	118	2.598	FALSE	R	0.4397	1.24356	0.803857	Avin_04670	205	phosphoglyceromutase	Avin_04680	442819	443232	1	rhodanese-like protein	-	-	-
443563	126	4.043	96	3.316	72	1.462	FALSE	R	-0.807355	-0.392317	0.415037	Avin_04670	923	phosphoglyceromutase	Avin_04700	443520	444011	1	preprotein translocase subunit SecB	-	-	-
443897	44	1.503	37	1.916	24	0.251	FALSE	F	-0.874469	-0.249978	0.624491	-	-	-	Avin_04700	443520	444011	1	preprotein translocase subunit SecB	Avin_04730	2411	Ornithine/acetylornithine aminotransferase
444374	19	1.247	1	0	1	0	FALSE	F	-4.24793	-4.24793	0	-	-	-	Avin_04710	444064	444525	-1	RNA methyl transferase TrmH	Avin_04730	1934	Ornithine/acetylornithine aminotransferase
444543	38	2.287	1	0	1	0	FALSE	R	-5.24793	-5.24793	0	Avin_04710	18	RNA methyl transferase TrmH	-	-	-	-	-	-	-	-
444754	20	1.325	27	1.446	43	1.12	FALSE	R	1.10434	0.432959	-0.671377	Avin_04710	229	RNA methyl transferase TrmH	-	-	-	-	-	-	-	-
444863	18	0.164	1	0	1	0	FALSE	F	-4.16993	-4.16993	0	-	-	-	-	-	-	-	-	Avin_04730	1445	Ornithine/acetylornithine aminotransferase
444874	11742	1.54	19276	1.195	12987	0.645	FALSE	F	0.14539	0.715128	0.569737	-	-	-	-	-	-	-	-	Avin_04730	1434	Ornithine/acetylornithine aminotransferase
444964	19	1.247	24	1.27	21	1.635	FALSE	F	0.14439	0.337035	0.192645	-	-	-	-	-	-	-	-	Avin_04730	1344	Ornithine/acetylornithine aminotransferase
445016	1	0	75	0.955	62	1.243	FALSE	F	5.9542	6.22882	0.274622	-	-	-	-	-	-	-	-	Avin_04730	1292	Ornithine/acetylornithine aminotransferase
445762	28	0.246	69	2.833	61	2.219	FALSE	R	1.12338	1.30117	0.177787	Avin_04710	1237	RNA methyl transferase TrmH	Avin_04720	445167	446066	-1	LysR family transcriptional regulator	-	-	-
445998	18	1.164	22	1.138	18	1.401	FALSE	F	0	0.289507	0.289507	-	-	-	Avin_04720	445167	446066	-1	LysR family transcriptional regulator	Avin_04730	310	Ornithine/acetylornithine aminotransferase
446117	36	2.206	22	1.138	29	2.121	FALSE	R	-0.311944	-0.710493	-0.398549	Avin_04720	51	LysR family transcriptional regulator	-	-	-	-	-	-	-	-
446137	513	1.684	943	1.818	1839	1.388	FALSE	F	1.84189	0.878299	-0.963592	-	-	-	-	-	-	-	-	Avin_04730	171	Ornithine/acetylornithine aminotransferase
447583	20	1.325	31	0.068	23	0.187	FALSE	F	0.201634	0.632268	0.430634	-	-	-	-	-	-	-	-	Avin_04740	353	hypothetical protein
447655	155	1.173	401	1.141	894	0.104	FALSE	R	2.52801	1.37133	-1.15667	Avin_04720	1589	LysR family transcriptional regulator	-	-	-	-	-	-	-	-
447729	1	0	18	0.833	1	0	FALSE	F	0	4.16993	4.16993	-	-	-	-	-	-	-	-	Avin_04740	207	hypothetical protein
450502	68	0.558	93	0.684	69	1.4	FALSE	R	0.0210616	0.451696	0.430634	Avin_04770	52	ABC transporter ATP-binding protein	Avin_04780	450447	451595	-1	ABC transporter	-	-	-
450510	31	1.984	48	0.715	26	1.957	FALSE	F	-0.253757	0.630766	0.884523	-	-	-	Avin_04780	450447	451595	-1	ABC transporter	Avin_04790	1237	hypothetical protein
451641	96	2.061	218	2.185	311	2.589	FALSE	R	1.69581	1.18322	-0.512586	Avin_04780	46	ABC transporter	-	-	-	-	-	-	-	-
451660	1	0	1	0	26	1.957	FALSE	F	4.70044	0	-4.70044	-	-	-	-	-	-	-	-	Avin_04790	87	hypothetical protein
451704	27	1.778	23	1.205	31	0.635	FALSE	R	0.199309	-0.231326	-0.430634	Avin_04780	109	ABC transporter	-	-	-	-	-	-	-	-
451722	101	3.721	58	2.579	99	1.605	FALSE	F	-0.0288549	-0.80023	-0.771376	-	-	-	-	-	-	-	-	Avin_04790	25	hypothetical protein
451728	34	2.121	69	1.248	73	3.483	FALSE	R	1.10236	1.02106	-0.0813001	Avin_04780	133	ABC transporter	-	-	-	-	-	-	-	-
452505	18	1.164	1	0	1	0	FALSE	F	-4.16993	-4.16993	0	-	-	-	-	-	-	-	-	Avin_04800	1	hypothetical protein
452578	21	1.399	1	0	1	0	FALSE	R	-4.39232	-4.39232	0	Avin_04780	983	ABC transporter	Avin_04800	452506	452628	1	hypothetical protein	-	-	-
452613	1	0	22	1.138	1	0	FALSE	R	0	4.45943	4.45943	Avin_04780	1018	ABC transporter	Avin_04800	452506	452628	1	hypothetical protein	-	-	-
452700	81	0.229	79	1.031	1	0	FALSE	R	-6.33985	-0.0360693	6.30378	Avin_04780	1105	ABC transporter	-	-	-	-	-	-	-	-
452712	1	0	22	1.138	1	0	FALSE	R	0	4.45943	4.45943	Avin_04780	1117	ABC transporter	-	-	-	-	-	-	-	-
452759	1	0	1	0	74	0.043	FALSE	R	6.20945	0	-6.20945	Avin_04780	1164	ABC transporter	-	-	-	-	-	-	-	-
452775	1201	2.261	2151	2.53	866	0.115	FALSE	F	-0.471797	0.840771	1.31257	-	-	-	Avin_04810	452763	452867	-1	hypothetical protein	Avin_04870	5482	Mg2+ transporter protein, CorA-like protein
452789	680	3.676	984	3.517	628	3.283	FALSE	F	-0.11477	0.533124	0.647894	-	-	-	Avin_04810	452763	452867	-1	hypothetical protein	Avin_04870	5468	Mg2+ transporter protein, CorA-like protein
452794	1	0	22	0.137	1	0	FALSE	R	0	4.45943	4.45943	Avin_04780	1199	ABC transporter	Avin_04810	452763	452867	-1	hypothetical protein	-	-	-
452814	600247	2.839	353741	3.372	684400	1.914	FALSE	R	0.189283	-0.762863	-0.952146	Avin_04780	1219	ABC transporter	Avin_04810	452763	452867	-1	hypothetical protein	-	-	-
453405	67	3.121	30	1.604	1	0	FALSE	F	-6.06609	-1.1592	4.90689	-	-	-	-	-	-	-	-	Avin_04870	4852	Mg2+ transporter protein, CorA-like protein
453779	81	0.814	84	1.536	1	0	FALSE	R	-6.33985	0.0524674	6.39232	Avin_04830	77	hypothetical protein	-	-	-	-	-	-	-	-
453970	19	1.247	16	0.653	1	0	TRUE	R	-4.24793	-0.247928	4	Avin_04830	268	hypothetical protein	Avin_04840	453797	455581	-1	type II secretion system protein E	-	-	-
454503	1	0	1	0	16	1.22	FALSE	F	4	0	-4	-	-	-	Avin_04840	453797	455581	-1	type II secretion system protein E	Avin_04870	3754	Mg2+ transporter protein, CorA-like protein
457883	19	1.247	29	1.553	44	2.74	FALSE	R	1.2115	0.610053	-0.601451	Avin_04860	121	adenylate cyclase domain-containing protein	-	-	-	-	-	-	-	-
457905	53	2.777	27	1.446	1	0	FALSE	R	-5.72792	-0.973033	4.75489	Avin_04860	143	adenylate cyclase domain-containing protein	-	-	-	-	-	-	-	-
457922	1179	1.578	1407	2.074	616	1.151	FALSE	F	-0.936561	0.255059	1.19162	-	-	-	-	-	-	-	-	Avin_04870	335	Mg2+ transporter protein, CorA-like protein
457999	18	0.164	1	0	19	0.482	FALSE	F	0.0780025	-4.16993	-4.24793	-	-	-	-	-	-	-	-	Avin_04870	258	Mg2+ transporter protein, CorA-like protein
458759	18	1.164	1	0	1	0	FALSE	R	-4.16993	-4.16993	0	Avin_04860	997	adenylate cyclase domain-containing protein	Avin_04870	458257	459276	1	Mg2+ transporter protein, CorA-like protein	-	-	-
459291	127	0.247	154	3.003	77	1.976	FALSE	R	-0.721898	0.278102	1	Avin_04860	1529	adenylate cyclase domain-containing protein	-	-	-	-	-	-	-	-
461478	50	2.692	41	2.068	128	4.302	FALSE	F	1.35614	-0.286304	-1.64245	-	-	-	Avin_04900	461289	462050	-1	hypothetical protein	Avin_04910	879	acetylornithine deacetylase
461499	25	1.662	28	1.501	37	1.482	FALSE	F	0.565597	0.163499	-0.402098	-	-	-	Avin_04900	461289	462050	-1	hypothetical protein	Avin_04910	858	acetylornithine deacetylase
461529	1	0	1	0	18	0.4	FALSE	F	4.16993	0	-4.16993	-	-	-	Avin_04900	461289	462050	-1	hypothetical protein	Avin_04910	828	acetylornithine deacetylase
461551	1	0	18	0.833	1	0	FALSE	F	0	4.16993	4.16993	-	-	-	Avin_04900	461289	462050	-1	hypothetical protein	Avin_04910	806	acetylornithine deacetylase
461602	1	0	36	1.875	1	0	FALSE	R	0	5.16993	5.16993	Avin_04860	3840	adenylate cyclase domain-containing protein	Avin_04900	461289	462050	-1	hypothetical protein	-	-	-
461629	77	1.324	108	3.487	134	4.369	FALSE	F	0.799303	0.488101	-0.311202	-	-	-	Avin_04900	461289	462050	-1	hypothetical protein	Avin_04910	728	acetylornithine deacetylase
461769	155	4.344	143	3.896	194	4.906	FALSE	R	0.323788	-0.116253	-0.440042	Avin_04860	4007	adenylate cyclase domain-containing protein	Avin_04900	461289	462050	-1	hypothetical protein	-	-	-
461832	18	1.164	31	1.653	79	3.599	FALSE	R	2.13386	0.784271	-1.34958	Avin_04860	4070	adenylate cyclase domain-containing protein	Avin_04900	461289	462050	-1	hypothetical protein	-	-	-
462332	104	1.763	72	2.896	42	2.671	FALSE	F	-1.30812	-0.530515	0.777608	-	-	-	-	-	-	-	-	Avin_04910	25	acetylornithine deacetylase
463493	17	1.077	21	1.068	20	1.561	FALSE	F	0.234465	0.304855	0.0703893	-	-	-	Avin_04910	462357	463514	1	acetylornithine deacetylase	Avin_04920	62	N-acetylglutamate synthase
463664	39	0.325	1	0	28	0.067	TRUE	R	-0.478047	-5.2854	-4.80735	Avin_04900	1614	hypothetical protein	Avin_04920	463555	464853	1	N-acetylglutamate synthase	-	-	-
469555	29	1.884	1	0	1	0	FALSE	R	-4.85798	-4.85798	0	Avin_04950	2281	diguanylate cyclase	Avin_04960	467607	470135	1	TonB-dependent receptor	-	-	-
474479	21	1.399	1	0	1	0	FALSE	F	-4.39232	-4.39232	0	-	-	-	-	-	-	-	-	Avin_05120	16841	osmolarity response regulator
476543	76	3.306	39	1.994	104	1.192	FALSE	R	0.452512	-0.962525	-1.41504	Avin_05020	22	glutamate--cysteine ligase	-	-	-	-	-	-	-	-
476571	65	3.077	48	2.301	68	2.379	FALSE	R	0.065095	-0.437405	-0.5025	Avin_05020	50	glutamate--cysteine ligase	-	-	-	-	-	-	-	-
477304	26	1.721	25	1.331	20	1.561	FALSE	F	-0.378512	-0.0565835	0.321928	-	-	-	Avin_05040	477089	479401	-1	transcriptional accessory protein	Avin_05120	14016	osmolarity response regulator
477585	17	1.077	22	1.138	19	1.483	FALSE	R	0.160465	0.371969	0.211504	Avin_05030	507	phenylacetic acid degradation protein	Avin_05040	477089	479401	-1	transcriptional accessory protein	-	-	-
478651	36	2.206	41	2.068	1	0	FALSE	F	-5.16993	0.187627	5.35755	-	-	-	Avin_05040	477089	479401	-1	transcriptional accessory protein	Avin_05120	12669	osmolarity response regulator
479472	47	2.601	42	1.103	30	2.171	FALSE	F	-0.647698	-0.162271	0.485427	-	-	-	-	-	-	-	-	Avin_05120	11848	osmolarity response regulator
481159	41	2.399	16	0.653	30	0.586	FALSE	F	-0.450661	-1.35755	-0.906891	-	-	-	Avin_05080	481139	485242	-1	cellulose synthase subunit C	Avin_05120	10161	osmolarity response regulator
481516	1	0	21	1.068	1	0	FALSE	R	0	4.39232	4.39232	Avin_05070	374	Cellulose synthase subunit D	Avin_05080	481139	485242	-1	cellulose synthase subunit C	-	-	-
488780	271	4.154	203	4.404	221	2.772	FALSE	R	-0.294246	-0.416813	-0.122567	Avin_05080	3538	cellulose synthase subunit C	Avin_05090	485252	489619	-1	Cellulose synthase subunit AB	-	-	-
489001	74	3.267	56	2.527	37	2.483	FALSE	F	-1	-0.402098	0.597902	-	-	-	Avin_05090	485252	489619	-1	Cellulose synthase subunit AB	Avin_05120	2319	osmolarity response regulator
489207	28	1.832	49	0.33	50	0.927	FALSE	F	0.836501	0.807355	-0.0291463	-	-	-	Avin_05090	485252	489619	-1	Cellulose synthase subunit AB	Avin_05120	2113	osmolarity response regulator
489326	24	0.601	63	1.699	60	2.195	FALSE	F	1.32193	1.39232	0.0703893	-	-	-	Avin_05090	485252	489619	-1	Cellulose synthase subunit AB	Avin_05120	1994	osmolarity response regulator
489445	1	0	18	0.833	1	0	FALSE	F	0	4.16993	4.16993	-	-	-	Avin_05090	485252	489619	-1	Cellulose synthase subunit AB	Avin_05120	1875	osmolarity response regulator
490967	94	0.808	88	3.189	121	2.635	FALSE	R	0.364274	-0.0951572	-0.459432	Avin_05110	109	hypothetical protein	-	-	-	-	-	-	-	-
490993	5120	3.376	8583	3.584	12546	2.997	FALSE	R	1.29301	0.745338	-0.547674	Avin_05110	135	hypothetical protein	-	-	-	-	-	-	-	-
491018	23	1.536	61	2.653	109	4.068	FALSE	R	2.24462	1.40718	-0.837447	Avin_05110	160	hypothetical protein	-	-	-	-	-	-	-	-
491028	723	0.443	1558	0.263	1716	0.377	FALSE	F	1.24698	1.10763	-0.139354	-	-	-	-	-	-	-	-	Avin_05120	292	osmolarity response regulator
491037	18	1.164	1	0	1	0	FALSE	F	-4.16993	-4.16993	0	-	-	-	-	-	-	-	-	Avin_05120	283	osmolarity response regulator
491058	28	1.832	19	0.916	25	1.898	FALSE	R	-0.163499	-0.559427	-0.395929	Avin_05110	200	hypothetical protein	-	-	-	-	-	-	-	-
491095	107	2.219	150	3.965	72	1.141	FALSE	R	-0.571542	0.487352	1.05889	Avin_05110	237	hypothetical protein	-	-	-	-	-	-	-	-
491252	530	3.316	347	2.595	308	2.575	FALSE	F	-0.783062	-0.611057	0.172005	-	-	-	-	-	-	-	-	Avin_05120	68	osmolarity response regulator
491299	114	3.897	81	1.483	49	1.897	FALSE	F	-1.21818	-0.49304	0.72514	-	-	-	-	-	-	-	-	Avin_05120	21	osmolarity response regulator
492251	17	1.077	16	0.653	1	0	FALSE	R	-4.08746	-0.0874628	4	Avin_05110	1393	hypothetical protein	Avin_05130	492158	493471	1	osmolarity-sensing histidine protein kinase, EnvZ	-	-	-
494033	46	0.983	24	0.269	1	0	FALSE	F	-5.52356	-0.938599	4.58496	-	-	-	Avin_05140	493514	494419	-1	ribosomal protein S6 modification enzyme RimK	Avin_05160	946	heat shock protein
494908	250	5.037	205	4.418	118	4.184	FALSE	R	-1.08314	-0.286304	0.796837	Avin_05150	46	hypothetical protein	-	-	-	-	-	-	-	-
494927	76	2.306	60	2.629	77	1.976	FALSE	F	0.018859	-0.341037	-0.359896	-	-	-	-	-	-	-	-	Avin_05160	52	heat shock protein
495654	38	2.287	41	2.068	1	0	FALSE	F	-5.24793	0.109624	5.35755	-	-	-	Avin_05170	495393	496712	-1	OprE-like outer membrane porin	Avin_05190	3401	GntR family transcriptional regulator
496041	68	3.143	86	3.155	61	1.219	FALSE	F	-0.156726	0.338802	0.495527	-	-	-	Avin_05170	495393	496712	-1	OprE-like outer membrane porin	Avin_05190	3014	GntR family transcriptional regulator
496602	20	0.325	23	1.205	25	1.898	FALSE	F	0.321928	0.201634	-0.120294	-	-	-	Avin_05170	495393	496712	-1	OprE-like outer membrane porin	Avin_05190	2453	GntR family transcriptional regulator
499025	87	2.503	49	2.331	23	1.773	FALSE	F	-1.91938	-0.828234	1.09115	-	-	-	-	-	-	-	-	Avin_05190	30	GntR family transcriptional regulator
499062	20	0.325	23	1.205	34	2.358	FALSE	R	0.765535	0.201634	-0.563901	Avin_05180	325	NAD-dependent aldehyde dehydrogenase	Avin_05190	499055	499813	1	GntR family transcriptional regulator	-	-	-
500178	17	1.077	16	0.653	18	0.4	FALSE	F	0.0824622	-0.0874628	-0.169925	-	-	-	-	-	-	-	-	Avin_05220	243	5-dehydro-4-deoxyglucarate dehydratase
500428	1	0	1	0	17	1.313	FALSE	F	4.08746	0	-4.08746	-	-	-	Avin_05220	500421	501332	1	5-dehydro-4-deoxyglucarate dehydratase	Avin_05240	1137	D-galactonate transporter
501805	19	1.247	18	0.833	20	1.561	FALSE	R	0.0740006	-0.0780025	-0.152003	Avin_05230	274	hypothetical protein	Avin_05240	501565	502956	1	D-galactonate transporter	-	-	-
504535	111	3.858	40	2.031	44	0.154	FALSE	F	-1.33498	-1.47249	-0.137504	-	-	-	-	-	-	-	-	Avin_05260	27	D-isomer specific 2-hydroxyacid dehydrogenase
504644	19	1.247	17	0.746	1	0	FALSE	F	-4.24793	-0.160465	4.08746	-	-	-	Avin_05260	504562	505500	1	D-isomer specific 2-hydroxyacid dehydrogenase	Avin_05270	1072	hypothetical protein
505967	17	0.077	1	0	20	1.561	FALSE	F	0.234465	-4.08746	-4.32193	-	-	-	Avin_05270	505716	506111	1	hypothetical protein	Avin_05420	16531	hypothetical protein
508792	48	1.632	33	1.746	32	2.268	FALSE	F	-0.584963	-0.540568	0.0443941	-	-	-	Avin_05300	508415	510355	-1	hypothetical protein	Avin_05420	13706	hypothetical protein
521510	54	1.805	80	3.05	1	0	FALSE	F	-5.75489	0.567041	6.32193	-	-	-	Avin_05410	521377	522498	-1	NAD-dependent epimerase/dehydratase	Avin_05420	988	hypothetical protein
521601	20	1.325	1	0	18	1.401	FALSE	F	-0.152003	-4.32193	-4.16993	-	-	-	Avin_05410	521377	522498	-1	NAD-dependent epimerase/dehydratase	Avin_05420	897	hypothetical protein
522811	255	2.48	84	1.536	50	1.927	FALSE	R	-2.3505	-1.60204	0.748461	Avin_05410	313	NAD-dependent epimerase/dehydratase	-	-	-	-	-	-	-	-
522837	57	2.884	62	1.676	172	3.73	FALSE	R	1.59337	0.121306	-1.47207	Avin_05410	339	NAD-dependent epimerase/dehydratase	-	-	-	-	-	-	-	-
524089	6589	3.021	5996	3.186	3627	2.598	FALSE	F	-0.861283	-0.136059	0.725224	-	-	-	Avin_05440	524054	524161	-1	hypothetical protein	Avin_05450	34	phosphoenolpyruvate carboxykinase
524132	17	1.077	1	0	1	0	FALSE	F	-4.08746	-4.08746	0	-	-	-	Avin_05440	524054	524161	-1	hypothetical protein	Avin_05460	1704	cardiolipin synthetase
524142	1	0	30	0.603	20	1.561	FALSE	F	4.32193	4.90689	0.584963	-	-	-	Avin_05440	524054	524161	-1	hypothetical protein	Avin_05460	1694	cardiolipin synthetase
524239	19	1.247	52	2.418	21	1.635	FALSE	F	0.14439	1.45251	1.30812	-	-	-	Avin_05450	524123	525721	1	phosphoenolpyruvate carboxykinase	Avin_05460	1597	cardiolipin synthetase
524419	95	2.046	95	3.301	99	1.927	FALSE	R	0.059501	0	-0.059501	Avin_05440	258	hypothetical protein	Avin_05450	524123	525721	1	phosphoenolpyruvate carboxykinase	-	-	-
525814	135	0.683	126	0.252	1	0	FALSE	F	-7.07682	-0.0995357	6.97728	-	-	-	-	-	-	-	-	Avin_05460	22	cardiolipin synthetase
527829	170	1.477	306	1.539	528	0.599	FALSE	R	1.635	0.847997	-0.787006	Avin_05470	23	surface antigen protein	-	-	-	-	-	-	-	-
527930	108	3.818	138	3.844	76	3.542	FALSE	F	-0.50696	0.353637	0.860597	-	-	-	-	-	-	-	-	Avin_05490	1018	ADP-ribose diphosphatase NudE
528135	1	0	34	1.79	22	0.705	FALSE	R	4.45943	5.08746	0.628031	Avin_05470	329	surface antigen protein	Avin_05480	528124	528789	-1	HAD-superfamily hydrolase	-	-	-
528766	1	0	18	0.833	1	0	FALSE	R	0	4.16993	4.16993	Avin_05470	960	surface antigen protein	Avin_05480	528124	528789	-1	HAD-superfamily hydrolase	-	-	-
528811	1	0	1	0	18	0.4	FALSE	R	4.16993	0	-4.16993	Avin_05480	22	HAD-superfamily hydrolase	-	-	-	-	-	-	-	-
528874	30	1.935	32	1.7	23	1.773	FALSE	R	-0.383329	0.0931094	0.476438	Avin_05480	85	HAD-superfamily hydrolase	-	-	-	-	-	-	-	-
528894	653	3.103	465	3.019	370	1.448	FALSE	F	-0.819558	-0.489852	0.329705	-	-	-	-	-	-	-	-	Avin_05490	54	ADP-ribose diphosphatase NudE
530494	81	3.399	67	2.79	52	2.986	FALSE	F	-0.63941	-0.273761	0.365649	-	-	-	Avin_05510	530378	532276	-1	beta-ketoacyl synthase	Avin_05550	4461	hypothetical protein
530500	18	1.164	20	0.994	19	1.483	TRUE	R	0.0780025	0.152003	0.0740006	Avin_05480	1711	HAD-superfamily hydrolase	Avin_05510	530378	532276	-1	beta-ketoacyl synthase	-	-	-
531617	830	3.312	968	3.856	589	3.19	FALSE	F	-0.494844	0.221896	0.716739	-	-	-	Avin_05510	530378	532276	-1	beta-ketoacyl synthase	Avin_05550	3338	hypothetical protein
532410	1	0	1	0	28	1.067	FALSE	R	4.80735	0	-4.80735	Avin_05510	134	beta-ketoacyl synthase	-	-	-	-	-	-	-	-
532466	1	0	19	0.916	1	0	FALSE	R	0	4.24793	4.24793	Avin_05510	190	beta-ketoacyl synthase	Avin_05520	532449	532589	-1	hypothetical protein	-	-	-
532504	40	0.777	64	1.138	42	2.671	TRUE	R	0.0703893	0.678072	0.607683	Avin_05510	228	beta-ketoacyl synthase	Avin_05520	532449	532589	-1	hypothetical protein	-	-	-
532513	26	1.721	24	1.27	23	1.773	FALSE	R	-0.176878	-0.115477	0.0614005	Avin_05510	237	beta-ketoacyl synthase	Avin_05520	532449	532589	-1	hypothetical protein	-	-	-
533497	490	2.551	519	2.44	461	1.91	FALSE	F	-0.088015	0.0829528	0.170968	-	-	-	Avin_05530	532586	533776	-1	S-adenosylmethionine synthetase	Avin_05550	1458	hypothetical protein
533690	784	3.519	982	2.514	755	3.064	FALSE	F	-0.054377	0.324869	0.379246	-	-	-	Avin_05530	532586	533776	-1	S-adenosylmethionine synthetase	Avin_05550	1265	hypothetical protein
534845	104	3.764	63	1.699	43	2.706	FALSE	R	-1.27417	-0.72316	0.551015	Avin_05530	1069	S-adenosylmethionine synthetase	Avin_05540	533836	534846	-1	ArsR family regulatory protein	-	-	-
535064	810	2.415	788	2.906	1007	1.795	FALSE	F	0.31407	-0.0397263	-0.353796	-	-	-	Avin_05550	534955	535116	1	hypothetical protein	Avin_05570	36	transketolase
537280	33	2.077	35	1.833	1	0	FALSE	R	-5.04439	0.0848889	5.12928	Avin_05560	2103	hypothetical protein	Avin_05580	537218	538264	1	erythrose-4-phosphate dehydrogenase	-	-	-
538251	22	1.469	1	0	1	0	FALSE	R	-4.45943	-4.45943	0	Avin_05560	3074	hypothetical protein	Avin_05580	537218	538264	1	erythrose-4-phosphate dehydrogenase	-	-	-
538300	1	0	16	0.653	19	1.483	FALSE	R	4.24793	4	-0.247928	Avin_05560	3123	hypothetical protein	Avin_05590	538297	539457	1	phosphoglycerate kinase	-	-	-
539334	134	2.132	148	1.945	96	1.882	FALSE	F	-0.481127	0.143364	0.624491	-	-	-	Avin_05590	538297	539457	1	phosphoglycerate kinase	Avin_05600	349	fructose-1,6-bisphosphate aldolase
539676	1	0	1	0	21	1.635	FALSE	F	4.39232	0	-4.39232	-	-	-	-	-	-	-	-	Avin_05600	7	fructose-1,6-bisphosphate aldolase
539687	1	0	18	0.833	31	2.22	FALSE	F	4.9542	4.16993	-0.784271	-	-	-	Avin_05600	539683	540747	1	fructose-1,6-bisphosphate aldolase	Avin_05640	3628	hypothetical protein
543055	1	0	23	1.205	1	0	FALSE	R	0	4.52356	4.52356	Avin_05630	1	DeoR family transcriptional regulator	-	-	-	-	-	-	-	-
543262	17	1.077	1	0	1	0	FALSE	F	-4.08746	-4.08746	0	-	-	-	-	-	-	-	-	Avin_05640	53	hypothetical protein
543913	266	3.541	96	3.316	99	2.927	FALSE	F	-1.42593	-1.47032	-0.0443941	-	-	-	-	-	-	-	-	Avin_05650	88	hypothetical protein
543972	47	0.278	22	1.138	37	0.482	FALSE	F	-0.345135	-1.09516	-0.750022	-	-	-	-	-	-	-	-	Avin_05650	29	hypothetical protein
543993	563	3.041	485	3.079	623	4.271	FALSE	F	0.146097	-0.21515	-0.361247	-	-	-	-	-	-	-	-	Avin_05650	8	hypothetical protein
543994	32	2.031	50	2.361	40	1.598	FALSE	R	0.321928	0.643856	0.321928	Avin_05630	940	DeoR family transcriptional regulator	-	-	-	-	-	-	-	-
544399	89	0.536	53	2.447	60	3.196	FALSE	F	-0.568843	-0.747813	-0.17897	-	-	-	-	-	-	-	-	Avin_05660	53	hypothetical protein
546183	1	0	1	0	20	1.561	FALSE	F	4.32193	0	-4.32193	-	-	-	Avin_05680	546084	547481	-1	cytochrome c Catalase, CCC	Avin_05700	3539	hypothetical protein
546307	83	3.435	75	2.955	88	3.756	FALSE	R	0.0843922	-0.146221	-0.230613	Avin_05670	394	hypothetical protein	Avin_05680	546084	547481	-1	cytochrome c Catalase, CCC	-	-	-
549394	44	2.503	25	1.331	1	0	FALSE	F	-5.45943	-0.815575	4.64386	-	-	-	Avin_05690	547595	549769	-1	integral membrane protein	Avin_05700	328	hypothetical protein
549729	1	0	17	0.746	1	0	FALSE	F	0	4.08746	4.08746	-	-	-	Avin_05690	547595	549769	-1	integral membrane protein	Avin_05710	103	hypothetical protein
549791	69	3.164	56	2.527	35	2.401	FALSE	R	-0.979241	-0.30117	0.678072	Avin_05690	22	integral membrane protein	Avin_05700	549722	549844	1	hypothetical protein	-	-	-
550171	19	0.247	27	1.446	27	2.014	FALSE	F	0.50696	0.50696	0	-	-	-	-	-	-	-	-	Avin_05720	180	hypothetical protein
550586	1	0	1	0	19	1.483	FALSE	F	4.24793	0	-4.24793	-	-	-	Avin_05720	550351	550587	1	hypothetical protein	Avin_05730	27	hypothetical protein
554241	891	1.92	481	2.067	679	1.508	FALSE	F	-0.392014	-0.889389	-0.497375	-	-	-	-	-	-	-	-	Avin_05760	1	TetR family transcriptional regulator
555080	1	0	17	0.746	1	0	FALSE	R	0	4.08746	4.08746	Avin_05690	5311	integral membrane protein	Avin_05770	554872	555564	1	glutathione S-transferase-like protein	-	-	-
556444	66	3.099	47	2.27	25	1.898	FALSE	F	-1.40054	-0.489805	0.910733	-	-	-	Avin_05790	556295	558199	-1	transmembrane signal transduction protein	Avin_05810	3572	hypothetical protein
560032	55	2.832	115	3.579	44	1.154	FALSE	R	-0.321928	1.06413	1.38606	Avin_05800	20	Drug resistance transporter EmrB/QacA subfamily	Avin_05810	560016	560183	1	hypothetical protein	-	-	-
561400	162	2.822	117	2.603	120	2.623	FALSE	F	-0.432959	-0.469485	-0.0365259	-	-	-	-	-	-	-	-	Avin_05840	270	tartrate transporter
561775	91	3.569	32	1.7	18	1.401	FALSE	R	-2.33787	-1.50779	0.830075	Avin_05800	1763	Drug resistance transporter EmrB/QacA subfamily	Avin_05840	561670	563088	1	tartrate transporter	-	-	-
562338	105	2.192	90	3.222	64	2.29	FALSE	F	-0.714246	-0.222392	0.491853	-	-	-	Avin_05840	561670	563088	1	tartrate transporter	Avin_05850	1064	hypothetical protein
562501	1	0	1	0	21	0.634	FALSE	R	4.39232	0	-4.39232	Avin_05800	2489	Drug resistance transporter EmrB/QacA subfamily	Avin_05840	561670	563088	1	tartrate transporter	-	-	-
562784	21	1.399	23	1.205	17	1.313	FALSE	R	-0.304855	0.131245	0.436099	Avin_05800	2772	Drug resistance transporter EmrB/QacA subfamily	Avin_05840	561670	563088	1	tartrate transporter	-	-	-
563033	71	3.206	91	3.238	222	3.516	FALSE	F	1.64467	0.358048	-1.28662	-	-	-	Avin_05840	561670	563088	1	tartrate transporter	Avin_05850	369	hypothetical protein
565912	29	1.884	17	0.746	1	0	FALSE	F	-4.85798	-0.770518	4.08746	-	-	-	-	-	-	-	-	Avin_05880	58	heme catalase/peroxidase HPI
565945	131	4.099	108	3.487	68	3.38	FALSE	F	-0.94596	-0.278535	0.667425	-	-	-	-	-	-	-	-	Avin_05880	25	heme catalase/peroxidase HPI
565978	44	2.503	65	1.745	61	3.22	FALSE	F	0.471306	0.562936	0.0916305	-	-	-	Avin_05880	565970	568168	1	heme catalase/peroxidase HPI	Avin_05900	3265	transposase IS891/IS1136/IS1341
565994	59	2.935	21	1.068	30	1.17	FALSE	R	-0.975752	-1.49033	-0.514573	Avin_05860	675	putative acyltransferase	Avin_05880	565970	568168	1	heme catalase/peroxidase HPI	-	-	-
567563	40	2.362	26	1.39	1	0	FALSE	R	-5.32193	-0.621488	4.70044	Avin_05860	2244	putative acyltransferase	Avin_05880	565970	568168	1	heme catalase/peroxidase HPI	-	-	-
569202	129	4.077	246	4.683	157	3.598	FALSE	R	0.283393	0.931287	0.647894	Avin_05890	92	DNA polymerase III subunit epsilon	-	-	-	-	-	-	-	-
569221	75	3.286	74	2.936	84	1.103	FALSE	F	0.163499	-0.0193653	-0.182864	-	-	-	-	-	-	-	-	Avin_05900	22	transposase IS891/IS1136/IS1341
569242	1104	1.862	1075	2.644	1113	1.432	FALSE	F	0.0117134	-0.0384035	-0.0501169	-	-	-	-	-	-	-	-	Avin_05900	1	transposase IS891/IS1136/IS1341
569334	163	3.417	181	4.238	158	4.608	FALSE	R	-0.0449474	0.151118	0.196065	Avin_05890	224	DNA polymerase III subunit epsilon	Avin_05900	569243	570388	1	transposase IS891/IS1136/IS1341	-	-	-
569352	23	1.536	1	0	21	1.635	FALSE	F	-0.131245	-4.52356	-4.39232	-	-	-	Avin_05900	569243	570388	1	transposase IS891/IS1136/IS1341	Avin_05930	5741	ACT domain-containing regulatory protein
569357	613	1.427	889	1.955	936	1.658	FALSE	R	0.610621	0.536296	-0.0743251	Avin_05890	247	DNA polymerase III subunit epsilon	Avin_05900	569243	570388	1	transposase IS891/IS1136/IS1341	-	-	-
569509	17	1.077	33	1.746	43	2.706	FALSE	F	1.3388	0.956931	-0.381871	-	-	-	Avin_05900	569243	570388	1	transposase IS891/IS1136/IS1341	Avin_05930	5584	ACT domain-containing regulatory protein
570016	28	1.832	1	0	1	0	FALSE	F	-4.80735	-4.80735	0	-	-	-	Avin_05900	569243	570388	1	transposase IS891/IS1136/IS1341	Avin_05930	5077	ACT domain-containing regulatory protein
570045	225	2.884	459	5.585	587	4.185	FALSE	R	1.38344	1.02857	-0.354866	Avin_05890	935	DNA polymerase III subunit epsilon	Avin_05900	569243	570388	1	transposase IS891/IS1136/IS1341	-	-	-
570066	19	1.247	63	2.7	78	3.58	FALSE	R	2.03747	1.72935	-0.308122	Avin_05890	956	DNA polymerase III subunit epsilon	Avin_05900	569243	570388	1	transposase IS891/IS1136/IS1341	-	-	-
570141	1	0	16	0.653	1	0	FALSE	F	0	4	4	-	-	-	Avin_05900	569243	570388	1	transposase IS891/IS1136/IS1341	Avin_05930	4952	ACT domain-containing regulatory protein
570224	30	1.935	50	2.361	17	1.313	FALSE	F	-0.819428	0.736966	1.55639	-	-	-	Avin_05900	569243	570388	1	transposase IS891/IS1136/IS1341	Avin_05930	4869	ACT domain-containing regulatory protein
570294	1	0	28	1.501	29	2.121	FALSE	R	4.85798	4.80735	-0.0506261	Avin_05890	1184	DNA polymerase III subunit epsilon	Avin_05900	569243	570388	1	transposase IS891/IS1136/IS1341	-	-	-
570479	347	4.512	335	5.13	301	3.957	FALSE	R	-0.205172	-0.0507746	0.154398	Avin_05890	1369	DNA polymerase III subunit epsilon	Avin_05910	570423	572360	-1	cyclic nucleotide-binding protein	-	-	-
570497	1	0	22	1.138	1	0	FALSE	F	0	4.45943	4.45943	-	-	-	Avin_05910	570423	572360	-1	cyclic nucleotide-binding protein	Avin_05930	4596	ACT domain-containing regulatory protein
570623	28	1.832	1	0	1	0	FALSE	F	-4.80735	-4.80735	0	-	-	-	Avin_05910	570423	572360	-1	cyclic nucleotide-binding protein	Avin_05930	4470	ACT domain-containing regulatory protein
570841	31	1.984	39	1.994	34	1.357	FALSE	R	0.133267	0.331206	0.197939	Avin_05890	1731	DNA polymerase III subunit epsilon	Avin_05910	570423	572360	-1	cyclic nucleotide-binding protein	-	-	-
572156	1	0	21	1.068	1	0	FALSE	F	0	4.39232	4.39232	-	-	-	Avin_05910	570423	572360	-1	cyclic nucleotide-binding protein	Avin_05930	2937	ACT domain-containing regulatory protein
572218	76	0.135	1	0	1	0	FALSE	F	-6.24793	-6.24793	0	-	-	-	Avin_05910	570423	572360	-1	cyclic nucleotide-binding protein	Avin_05930	2875	ACT domain-containing regulatory protein
572388	1	0	43	2.138	41	1.634	FALSE	R	5.35755	5.42626	0.0687128	Avin_05910	28	cyclic nucleotide-binding protein	-	-	-	-	-	-	-	-
574321	35	1.164	17	0.746	1	0	FALSE	F	-5.12928	-1.04182	4.08746	-	-	-	Avin_05920	572615	574789	-1	malate synthase G	Avin_05930	772	ACT domain-containing regulatory protein
574852	37	2.247	29	1.553	17	1.313	FALSE	R	-1.12199	-0.351472	0.770518	Avin_05920	63	malate synthase G	-	-	-	-	-	-	-	-
574984	1	0	23	1.205	1	0	FALSE	F	0	4.52356	4.52356	-	-	-	-	-	-	-	-	Avin_05930	109	ACT domain-containing regulatory protein
575013	42	2.434	48	2.301	55	3.069	FALSE	R	0.389042	0.192645	-0.196397	Avin_05920	224	malate synthase G	-	-	-	-	-	-	-	-
575081	1	0	16	0.653	1	0	FALSE	R	0	4	4	Avin_05920	292	malate synthase G	-	-	-	-	-	-	-	-
576427	66	2.099	100	1.053	100	0.62	FALSE	F	0.599462	0.599462	0	-	-	-	-	-	-	-	-	Avin_05980	3240	biotin synthase
576441	1	0	19	0.916	1	0	FALSE	F	0	4.24793	4.24793	-	-	-	-	-	-	-	-	Avin_05980	3226	biotin synthase
578736	488	0.45	418	1.543	1	0	FALSE	R	-8.93074	-0.223378	8.70736	Avin_05960	18	serine/threonine protein kinase	-	-	-	-	-	-	-	-
579590	194	3.669	105	3.446	76	0.957	TRUE	F	-1.35199	-0.885667	0.466318	-	-	-	-	-	-	-	-	Avin_05980	77	biotin synthase
579594	1	0	1	0	17	1.313	FALSE	R	4.08746	0	-4.08746	Avin_05970	50	amidophosphoribosyltransferase	-	-	-	-	-	-	-	-
579774	48	2.632	42	0.103	21	1.635	TRUE	R	-1.19265	-0.192645	1	Avin_05970	230	amidophosphoribosyltransferase	Avin_05980	579667	580722	1	biotin synthase	-	-	-
579997	42	2.434	1	0	55	3.069	FALSE	R	0.389042	-5.39232	-5.78136	Avin_05970	453	amidophosphoribosyltransferase	Avin_05980	579667	580722	1	biotin synthase	-	-	-
580766	77	3.325	56	2.527	30	2.171	FALSE	F	-1.3599	-0.459432	0.900464	-	-	-	-	-	-	-	-	Avin_05990	73	8-amino-7-oxononanoate synthase
585101	25	1.662	1	0	1	0	FALSE	F	-4.64386	-4.64386	0	-	-	-	Avin_06040	585079	586011	1	phosphatidate cytidylyltransferase	Avin_06050	992	biotin--protein ligase
585463	28	0.246	30	1.604	1	0	FALSE	R	-4.80735	0.0995357	4.90689	Avin_05970	5919	amidophosphoribosyltransferase	Avin_06040	585079	586011	1	phosphatidate cytidylyltransferase	-	-	-
585658	32	2.031	17	0.746	1	0	FALSE	F	-5	-0.912537	4.08746	-	-	-	Avin_06040	585079	586011	1	phosphatidate cytidylyltransferase	Avin_06050	435	biotin--protein ligase
586089	1761	1.881	2190	2.034	1818	1.399	FALSE	F	0.0459573	0.314536	0.268579	-	-	-	-	-	-	-	-	Avin_06050	4	biotin--protein ligase
586110	57	0.884	60	0.043	75	0.715	FALSE	F	0.395929	0.0740006	-0.321928	-	-	-	Avin_06050	586093	587085	1	biotin--protein ligase	Avin_06060	959	pantothenate kinase
586130	1	0	1	0	16	0.219	FALSE	F	4	0	-4	-	-	-	Avin_06050	586093	587085	1	biotin--protein ligase	Avin_06060	939	pantothenate kinase
586175	1	0	31	1.653	20	1.561	FALSE	R	4.32193	4.9542	0.632268	Avin_05970	6631	amidophosphoribosyltransferase	Avin_06050	586093	587085	1	biotin--protein ligase	-	-	-
586195	17	1.077	1	0	1	0	FALSE	F	-4.08746	-4.08746	0	-	-	-	Avin_06050	586093	587085	1	biotin--protein ligase	Avin_06060	874	pantothenate kinase
586287	1	0	21	1.068	1	0	FALSE	F	0	4.39232	4.39232	-	-	-	Avin_06050	586093	587085	1	biotin--protein ligase	Avin_06060	782	pantothenate kinase
586367	1	0	1	0	22	0.705	FALSE	F	4.45943	0	-4.45943	-	-	-	Avin_06050	586093	587085	1	biotin--protein ligase	Avin_06060	702	pantothenate kinase
586495	1	0	21	1.068	24	1.837	FALSE	F	4.58496	4.39232	-0.192645	-	-	-	Avin_06050	586093	587085	1	biotin--protein ligase	Avin_06060	574	pantothenate kinase
586653	27	1.778	26	1.39	24	1.837	FALSE	F	-0.169925	-0.0544478	0.115477	-	-	-	Avin_06050	586093	587085	1	biotin--protein ligase	Avin_06060	416	pantothenate kinase
586733	19	1.247	34	1.79	33	2.313	TRUE	R	0.796467	0.839535	0.0430687	Avin_05970	7189	amidophosphoribosyltransferase	Avin_06050	586093	587085	1	biotin--protein ligase	-	-	-
586796	436	1.934	358	1.903	341	1.33	FALSE	F	-0.354556	-0.284369	0.0701878	-	-	-	Avin_06050	586093	587085	1	biotin--protein ligase	Avin_06060	273	pantothenate kinase
586814	1	0	1	0	31	1.219	FALSE	F	4.9542	0	-4.9542	-	-	-	Avin_06050	586093	587085	1	biotin--protein ligase	Avin_06060	255	pantothenate kinase
587079	37	2.247	26	1.39	34	2.358	FALSE	F	-0.121991	-0.509014	-0.387023	-	-	-	Avin_06050	586093	587085	1	biotin--protein ligase	Avin_06070	991	hypothetical protein
587112	32	2.031	55	2.501	54	3.041	FALSE	F	0.754888	0.78136	0.0264722	-	-	-	Avin_06060	587069	587824	1	pantothenate kinase	Avin_06070	958	hypothetical protein
587124	37	2.247	70	2.855	83	1.67	FALSE	F	1.16559	0.91983	-0.245756	-	-	-	Avin_06060	587069	587824	1	pantothenate kinase	Avin_06070	946	hypothetical protein
587188	39	2.325	42	2.104	32	2.268	FALSE	F	-0.285402	0.106915	0.392317	-	-	-	Avin_06060	587069	587824	1	pantothenate kinase	Avin_06070	882	hypothetical protein
587670	294	2.949	109	1.178	46	1.804	FALSE	F	-2.67611	-1.43149	1.24462	-	-	-	Avin_06060	587069	587824	1	pantothenate kinase	Avin_06070	400	hypothetical protein
587774	17	0.077	53	2.447	1	0	FALSE	R	-4.08746	1.64046	5.72792	Avin_05970	8230	amidophosphoribosyltransferase	Avin_06060	587069	587824	1	pantothenate kinase	-	-	-
588135	18	1.164	29	1.553	1	0	TRUE	F	-4.16993	0.688056	4.85798	-	-	-	Avin_06070	588070	588504	1	hypothetical protein	Avin_60020	504	tRNA-Tyr
588160	35	2.164	39	1.994	30	2.171	FALSE	F	-0.222392	0.156119	0.378512	-	-	-	Avin_06070	588070	588504	1	hypothetical protein	Avin_60020	479	tRNA-Tyr
588372	104	3.764	139	3.854	136	2.805	FALSE	F	0.387023	0.418501	0.0314782	-	-	-	Avin_06070	588070	588504	1	hypothetical protein	Avin_60020	267	tRNA-Tyr
588402	126	1.457	208	1.269	183	1.499	FALSE	R	0.53842	0.72316	0.18474	Avin_05970	8858	amidophosphoribosyltransferase	Avin_06070	588070	588504	1	hypothetical protein	-	-	-
588434	365	0.497	365	0.395	318	0.097	FALSE	F	-0.19887	0	0.19887	-	-	-	Avin_06070	588070	588504	1	hypothetical protein	Avin_60020	205	tRNA-Tyr
588514	46908	1.767	37392	1.304	10522	1.469	FALSE	F	-2.15643	-0.327104	1.82932	-	-	-	-	-	-	-	-	Avin_60020	125	tRNA-Tyr
588577	308	2.017	187	0.825	66	1.013	FALSE	F	-2.22239	-0.719892	1.5025	-	-	-	-	-	-	-	-	Avin_60020	62	tRNA-Tyr
588632	7139	3.032	3595	4.165	1503	2.656	FALSE	F	-2.24788	-0.98973	1.25815	-	-	-	-	-	-	-	-	Avin_60020	7	tRNA-Tyr
588766	270	4.148	519	5.763	506	2.708	FALSE	F	0.906178	0.942775	0.0365972	-	-	-	Avin_60030	588750	588820	1	tRNA-Gly	Avin_60040	81	tRNA-Thr
588780	23	1.536	22	1.138	24	1.837	FALSE	F	0.0614005	-0.0641303	-0.125531	-	-	-	Avin_60030	588750	588820	1	tRNA-Gly	Avin_60040	67	tRNA-Thr
588952	252	1.141	386	2.527	835	1.432	FALSE	F	1.72835	0.615177	-1.11318	-	-	-	-	-	-	-	-	Avin_06090	38	elongation factor Tu
588966	1	0	182	1.923	72	0.463	FALSE	F	6.16993	7.50779	1.33787	-	-	-	-	-	-	-	-	Avin_06090	24	elongation factor Tu
589002	1	0	57	2.553	70	1.421	FALSE	R	6.12928	5.83289	-0.296393	Avin_05970	9458	amidophosphoribosyltransferase	Avin_06090	588990	590183	1	elongation factor Tu	-	-	-
589578	1	0	20	0.994	24	1.837	FALSE	F	4.58496	4.32193	-0.263034	-	-	-	Avin_06090	588990	590183	1	elongation factor Tu	Avin_60050	659	tRNA-Trp
589718	18	1.164	1	0	1	0	FALSE	F	-4.16993	-4.16993	0	-	-	-	Avin_06090	588990	590183	1	elongation factor Tu	Avin_60050	519	tRNA-Trp
589799	1	0	17	0.746	1	0	FALSE	F	0	4.08746	4.08746	-	-	-	Avin_06090	588990	590183	1	elongation factor Tu	Avin_60050	438	tRNA-Trp
590222	8151	2.677	16536	2.569	9235	1.878	TRUE	F	0.180135	1.02056	0.840426	-	-	-	-	-	-	-	-	Avin_60050	15	tRNA-Trp
590234	98	2.091	70	1.269	1	0	FALSE	F	-6.61471	-0.485427	6.12928	-	-	-	-	-	-	-	-	Avin_60050	3	tRNA-Trp
590244	21	1.399	1	0	1	0	FALSE	F	-4.39232	-4.39232	0	-	-	-	Avin_60050	590237	590309	1	tRNA-Trp	Avin_06100	234	preprotein translocase subunit SecE
590258	30	1.935	31	1.653	1	0	FALSE	F	-4.90689	0.0473057	4.9542	-	-	-	Avin_60050	590237	590309	1	tRNA-Trp	Avin_06100	220	preprotein translocase subunit SecE
590345	1	0	1	0	33	0.312	FALSE	F	5.04439	0	-5.04439	-	-	-	-	-	-	-	-	Avin_06100	133	preprotein translocase subunit SecE
590416	18	1.164	36	1.875	21	1.635	FALSE	F	0.222392	1	0.777608	-	-	-	-	-	-	-	-	Avin_06100	62	preprotein translocase subunit SecE
590446	37	2.247	67	1.79	79	2.598	FALSE	R	1.09433	0.856636	-0.237692	Avin_05970	10902	amidophosphoribosyltransferase	-	-	-	-	-	-	-	-
590458	1	0	1	0	22	1.706	FALSE	F	4.45943	0	-4.45943	-	-	-	-	-	-	-	-	Avin_06100	20	preprotein translocase subunit SecE
590470	516	0.763	981	0.901	2804	0.196	TRUE	F	2.44204	0.926882	-1.51516	-	-	-	-	-	-	-	-	Avin_06100	8	preprotein translocase subunit SecE
590569	26	0.721	1	0	1	0	FALSE	F	-4.70044	-4.70044	0	-	-	-	Avin_06100	590478	590729	1	preprotein translocase subunit SecE	Avin_06110	225	transcription termination/antitermination factor NusG
590697	1	0	20	0.994	29	0.535	FALSE	F	4.85798	4.32193	-0.536053	-	-	-	Avin_06100	590478	590729	1	preprotein translocase subunit SecE	Avin_06110	97	transcription termination/antitermination factor NusG
590785	1	0	1	0	53	3.014	FALSE	R	5.72792	0	-5.72792	Avin_05970	11241	amidophosphoribosyltransferase	-	-	-	-	-	-	-	-
590828	43	2.469	40	2.031	81	1.05	FALSE	F	0.913585	-0.104337	-1.01792	-	-	-	Avin_06110	590794	591273	1	transcription termination/antitermination factor NusG	Avin_06120	562	50S ribosomal protein L11
591068	1	0	1	0	40	1.013	FALSE	F	5.32193	0	-5.32193	-	-	-	Avin_06110	590794	591273	1	transcription termination/antitermination factor NusG	Avin_06120	322	50S ribosomal protein L11
591324	1159	7.254	357	5.222	51	2.957	FALSE	F	-4.50624	-1.69888	2.80735	-	-	-	-	-	-	-	-	Avin_06120	66	50S ribosomal protein L11
591374	1	0	33	1.746	26	1.957	FALSE	R	4.70044	5.04439	0.343954	Avin_05970	11830	amidophosphoribosyltransferase	-	-	-	-	-	-	-	-
591399	36	2.206	75	2.955	290	1.903	FALSE	R	3.00998	1.05889	-1.95109	Avin_05970	11855	amidophosphoribosyltransferase	Avin_06120	591390	591821	1	50S ribosomal protein L11	-	-	-
591829	1	0	19	0.916	25	1.898	FALSE	F	4.64386	4.24793	-0.395929	-	-	-	Avin_06130	591822	592517	1	50S ribosomal protein L1	Avin_06150	886	50S ribosomal protein L10
592412	508	4.477	927	4.015	1163	2.74	FALSE	R	1.19495	0.867741	-0.32721	Avin_05970	12868	amidophosphoribosyltransferase	Avin_06130	591822	592517	1	50S ribosomal protein L1	-	-	-
592682	1	0	22	1.138	19	1.483	FALSE	R	4.24793	4.45943	0.211504	Avin_05970	13138	amidophosphoribosyltransferase	-	-	-	-	-	-	-	-
592706	187	3.616	252	3.717	320	2.63	FALSE	F	0.775034	0.430385	-0.344648	-	-	-	-	-	-	-	-	Avin_06150	9	50S ribosomal protein L10
593303	1	0	81	2.067	81	1.05	FALSE	R	6.33985	6.33985	0	Avin_05970	13759	amidophosphoribosyltransferase	Avin_06160	593297	593665	1	50S ribosomal protein L7/L12	-	-	-
593880	1513	2.732	2921	3.672	2836	3.197	FALSE	R	0.906446	0.94905	0.0426048	Avin_05970	14336	amidophosphoribosyltransferase	-	-	-	-	-	-	-	-
593911	181	3.569	445	5.54	502	2.581	FALSE	R	1.4717	1.29782	-0.173882	Avin_05970	14367	amidophosphoribosyltransferase	Avin_06170	593880	597956	1	DNA-directed RNA polymerase subunit beta	-	-	-
594060	17	1.077	30	1.604	21	1.635	FALSE	R	0.304855	0.819428	0.514573	Avin_05970	14516	amidophosphoribosyltransferase	Avin_06170	593880	597956	1	DNA-directed RNA polymerase subunit beta	-	-	-
594103	1	0	20	0.994	1	0	FALSE	R	0	4.32193	4.32193	Avin_05970	14559	amidophosphoribosyltransferase	Avin_06170	593880	597956	1	DNA-directed RNA polymerase subunit beta	-	-	-
594111	1	0	17	0.746	1	0	FALSE	F	0	4.08746	4.08746	-	-	-	Avin_06170	593880	597956	1	DNA-directed RNA polymerase subunit beta	Avin_06180	3911	DNA-directed RNA polymerase subunit beta'
594990	41	2.399	42	2.104	32	0.266	FALSE	R	-0.357552	0.0347654	0.392317	Avin_05970	15446	amidophosphoribosyltransferase	Avin_06170	593880	597956	1	DNA-directed RNA polymerase subunit beta	-	-	-
595226	804	1.141	1161	0.776	627	0.795	FALSE	F	-0.35873	0.530101	0.888831	-	-	-	Avin_06170	593880	597956	1	DNA-directed RNA polymerase subunit beta	Avin_06180	2796	DNA-directed RNA polymerase subunit beta'
596171	59	2.935	140	3.865	176	3.764	FALSE	F	1.57679	1.24664	-0.330149	-	-	-	Avin_06170	593880	597956	1	DNA-directed RNA polymerase subunit beta	Avin_06180	1851	DNA-directed RNA polymerase subunit beta'
596598	1	0	1	0	16	0.219	FALSE	R	4	0	-4	Avin_05970	17054	amidophosphoribosyltransferase	Avin_06170	593880	597956	1	DNA-directed RNA polymerase subunit beta	-	-	-
597080	1	0	1	0	29	2.121	FALSE	F	4.85798	0	-4.85798	-	-	-	Avin_06170	593880	597956	1	DNA-directed RNA polymerase subunit beta	Avin_06180	942	DNA-directed RNA polymerase subunit beta'
597780	1	0	18	0.833	33	2.313	FALSE	F	5.04439	4.16993	-0.874469	-	-	-	Avin_06170	593880	597956	1	DNA-directed RNA polymerase subunit beta	Avin_06180	242	DNA-directed RNA polymerase subunit beta'
598068	1	0	1	0	42	2.671	FALSE	F	5.39232	0	-5.39232	-	-	-	Avin_06180	598022	602221	1	DNA-directed RNA polymerase subunit beta'	Avin_06190	4291	30S ribosomal protein S12
600601	18	1.164	1	0	1	0	FALSE	F	-4.16993	-4.16993	0	-	-	-	Avin_06180	598022	602221	1	DNA-directed RNA polymerase subunit beta'	Avin_06190	1758	30S ribosomal protein S12
600874	17	1.077	33	1.746	1	0	FALSE	F	-4.08746	0.956931	5.04439	-	-	-	Avin_06180	598022	602221	1	DNA-directed RNA polymerase subunit beta'	Avin_06190	1485	30S ribosomal protein S12
601516	518	6.091	358	5.226	448	4.117	FALSE	F	-0.209453	-0.532993	-0.323539	-	-	-	Avin_06180	598022	602221	1	DNA-directed RNA polymerase subunit beta'	Avin_06190	843	30S ribosomal protein S12
601779	39	1.325	55	2.501	64	2.29	FALSE	R	0.714598	0.495957	-0.21864	Avin_05970	22235	amidophosphoribosyltransferase	Avin_06180	598022	602221	1	DNA-directed RNA polymerase subunit beta'	-	-	-
602288	5452	1.461	2863	1.173	1285	0.925	FALSE	F	-2.08502	-0.929258	1.15576	-	-	-	-	-	-	-	-	Avin_06190	71	30S ribosomal protein S12
602335	1	0	17	0.746	27	2.014	FALSE	R	4.75489	4.08746	-0.667425	Avin_05970	22791	amidophosphoribosyltransferase	-	-	-	-	-	-	-	-
602359	1	0	1	0	35	2.401	FALSE	R	5.12928	0	-5.12928	Avin_05970	22815	amidophosphoribosyltransferase	-	-	-	-	-	-	-	-
602546	30	1.935	72	2.896	142	4.453	FALSE	R	2.24286	1.26303	-0.979822	Avin_05970	23002	amidophosphoribosyltransferase	Avin_06190	602359	602730	1	30S ribosomal protein S12	-	-	-
602751	58	1.91	171	4.155	228	1.554	FALSE	R	1.97491	1.55987	-0.415037	Avin_05970	23207	amidophosphoribosyltransferase	-	-	-	-	-	-	-	-
602873	1	0	1	0	20	1.561	FALSE	R	4.32193	0	-4.32193	Avin_05970	23329	amidophosphoribosyltransferase	Avin_06200	602829	603299	1	30S ribosomal protein S7	-	-	-
603300	1	0	32	1.7	46	1.22	FALSE	F	5.52356	5	-0.523562	-	-	-	-	-	-	-	-	Avin_06220	147	elongation factor G
603349	1	0	36	1.875	56	3.095	FALSE	R	5.80735	5.16993	-0.63743	Avin_05970	23805	amidophosphoribosyltransferase	Avin_06210	603324	603461	-1	hypothetical protein	-	-	-
603375	43	0.147	61	2.653	20	0.56	FALSE	F	-1.10434	0.504473	1.60881	-	-	-	Avin_06210	603324	603461	-1	hypothetical protein	Avin_06220	72	elongation factor G
603383	1	0	20	0.994	1	0	FALSE	F	0	4.32193	4.32193	-	-	-	Avin_06210	603324	603461	-1	hypothetical protein	Avin_06220	64	elongation factor G
603408	129	4.077	265	4.79	432	2.257	FALSE	R	1.74366	1.03862	-0.705039	Avin_05970	23864	amidophosphoribosyltransferase	Avin_06210	603324	603461	-1	hypothetical protein	-	-	-
603572	1	0	1	0	29	2.121	FALSE	R	4.85798	0	-4.85798	Avin_06210	111	hypothetical protein	Avin_06220	603447	605432	1	elongation factor G	-	-	-
603584	1	0	1	0	20	1.561	FALSE	F	4.32193	0	-4.32193	-	-	-	Avin_06220	603447	605432	1	elongation factor G	Avin_06230	1879	elongation factor Tu
603593	168	0.46	200	0.797	160	1.456	FALSE	F	-0.0703893	0.251539	0.321928	-	-	-	Avin_06220	603447	605432	1	elongation factor G	Avin_06230	1870	elongation factor Tu
605015	1	0	21	1.068	1	0	FALSE	F	0	4.39232	4.39232	-	-	-	Avin_06220	603447	605432	1	elongation factor G	Avin_06230	448	elongation factor Tu
605465	17	1.077	28	1.501	17	1.313	FALSE	F	0	0.719892	0.719892	-	-	-	Avin_06230	605463	606656	1	elongation factor Tu	Avin_06240	1342	30S ribosomal protein S10
605476	1	0	27	0.446	59	0.363	FALSE	R	5.88264	4.75489	-1.12776	Avin_06210	2015	hypothetical protein	Avin_06230	605463	606656	1	elongation factor Tu	-	-	-
606051	1	0	1	0	20	1.561	FALSE	F	4.32193	0	-4.32193	-	-	-	Avin_06230	605463	606656	1	elongation factor Tu	Avin_06240	756	30S ribosomal protein S10
606191	19	1.247	1	0	1	0	FALSE	F	-4.24793	-4.24793	0	-	-	-	Avin_06230	605463	606656	1	elongation factor Tu	Avin_06240	616	30S ribosomal protein S10
606681	1	0	20	0.994	22	1.706	FALSE	F	4.45943	4.32193	-0.137504	-	-	-	-	-	-	-	-	Avin_06240	126	30S ribosomal protein S10
606749	17517	4.681	7135	4.459	1067	4.049	FALSE	F	-4.03712	-1.29577	2.74135	-	-	-	-	-	-	-	-	Avin_06240	58	30S ribosomal protein S10
606788	17	1.077	1	0	1	0	FALSE	F	-4.08746	-4.08746	0	-	-	-	-	-	-	-	-	Avin_06240	19	30S ribosomal protein S10
606813	1	0	18	0.833	1	0	FALSE	F	0	4.16993	4.16993	-	-	-	Avin_06240	606807	607118	1	30S ribosomal protein S10	AVIN_0	38	23S ribosomal RNA
606963	1	0	18	0.833	28	1.067	FALSE	F	4.80735	4.16993	-0.63743	-	-	-	Avin_06240	606807	607118	1	30S ribosomal protein S10	Avin_06250	273	50S ribosomal protein L3
606973	1	0	20	0.994	1	0	FALSE	R	0	4.32193	4.32193	Avin_06210	3512	hypothetical protein	Avin_06240	606807	607118	1	30S ribosomal protein S10	-	-	-
607023	1	0	25	1.331	29	2.121	FALSE	R	4.85798	4.64386	-0.214125	Avin_06210	3562	hypothetical protein	Avin_06240	606807	607118	1	30S ribosomal protein S10	-	-	-
607128	1	0	1	0	17	1.313	FALSE	F	4.08746	0	-4.08746	-	-	-	AVIN_0	606851	609752	1	23S ribosomal RNA	Avin_06250	108	50S ribosomal protein L3
607193	2204	4.374	2461	4.203	3788	2.807	FALSE	F	0.781312	0.15912	-0.622192	-	-	-	AVIN_0	606851	609752	1	23S ribosomal RNA	Avin_06250	43	50S ribosomal protein L3
607236	1	0	1	0	18	1.401	FALSE	R	4.16993	0	-4.16993	Avin_06210	3775	hypothetical protein	AVIN_0	606851	609752	1	23S ribosomal RNA	-	-	-
607245	20	1.325	30	1.604	1	0	FALSE	F	-4.32193	0.584963	4.90689	-	-	-	AVIN_0	606851	609752	1	23S ribosomal RNA	Avin_06260	608	50S ribosomal protein L4
607662	143	3.227	115	3.579	155	1.772	FALSE	F	0.116253	-0.314381	-0.430634	-	-	-	AVIN_0	606851	609752	1	23S ribosomal RNA	Avin_06260	191	50S ribosomal protein L4
607763	55	2.832	43	2.138	91	3.805	FALSE	R	0.726435	-0.355095	-1.08153	Avin_06210	4302	hypothetical protein	AVIN_0	606851	609752	1	23S ribosomal RNA	-	-	-
608608	1	0	1	0	16	1.22	FALSE	R	4	0	-4	Avin_06210	5147	hypothetical protein	AVIN_0	606851	609752	1	23S ribosomal RNA	-	-	-
608771	669	2.373	1019	2.567	1290	1.691	FALSE	F	0.947293	0.607076	-0.340217	-	-	-	AVIN_0	606851	609752	1	23S ribosomal RNA	Avin_06290	830	30S ribosomal protein S19
608935	1	0	34	1.79	69	2.4	FALSE	R	6.10852	5.08746	-1.02106	Avin_06210	5474	hypothetical protein	AVIN_0	606851	609752	1	23S ribosomal RNA	-	-	-
609010	1	0	1	0	28	0.067	FALSE	R	4.80735	0	-4.80735	Avin_06210	5549	hypothetical protein	AVIN_0	606851	609752	1	23S ribosomal RNA	-	-	-
609064	40	2.362	48	2.301	75	0.937	FALSE	R	0.906891	0.263034	-0.643856	Avin_06210	5603	hypothetical protein	AVIN_0	606851	609752	1	23S ribosomal RNA	-	-	-
609083	250	3.036	373	1.963	431	1.891	FALSE	F	0.78576	0.577248	-0.208512	-	-	-	AVIN_0	606851	609752	1	23S ribosomal RNA	Avin_06290	518	30S ribosomal protein S19
609810	1	0	1	0	43	2.706	FALSE	R	5.42626	0	-5.42626	Avin_06210	6349	hypothetical protein	Avin_06290	609601	609876	1	30S ribosomal protein S19	-	-	-
610153	47	2.601	44	2.172	17	1.313	FALSE	F	-1.46713	-0.0951572	1.37197	-	-	-	Avin_06300	609944	610222	1	50S ribosomal protein L22	Avin_06310	83	30S ribosomal protein S3
610216	1	0	20	0.994	1	0	FALSE	F	0	4.32193	4.32193	-	-	-	Avin_06300	609944	610222	1	50S ribosomal protein L22	Avin_06310	20	30S ribosomal protein S3
610244	1	0	30	1.604	28	0.483	FALSE	F	4.80735	4.90689	0.0995357	-	-	-	Avin_06310	610236	610922	1	30S ribosomal protein S3	Avin_06320	693	50S ribosomal protein L16
610367	110	0.675	118	0.294	387	1.583	FALSE	F	1.81483	0.101283	-1.71355	-	-	-	Avin_06310	610236	610922	1	30S ribosomal protein S3	Avin_06320	570	50S ribosomal protein L16
610469	261	0.099	1	0	1	0	FALSE	F	-8.02791	-8.02791	0	-	-	-	Avin_06310	610236	610922	1	30S ribosomal protein S3	Avin_06320	468	50S ribosomal protein L16
610585	71	2.206	125	0.378	118	0.376	FALSE	F	0.732896	0.816037	0.0831412	-	-	-	Avin_06310	610236	610922	1	30S ribosomal protein S3	Avin_06320	352	50S ribosomal protein L16
610726	26	1.721	22	1.138	57	1.535	FALSE	R	1.13245	-0.241008	-1.37346	Avin_06210	7265	hypothetical protein	Avin_06310	610236	610922	1	30S ribosomal protein S3	-	-	-
610909	1	0	1	0	25	1.898	FALSE	R	4.64386	0	-4.64386	Avin_06210	7448	hypothetical protein	Avin_06310	610236	610922	1	30S ribosomal protein S3	-	-	-
610942	1	0	1	0	18	1.401	FALSE	R	4.16993	0	-4.16993	Avin_06210	7481	hypothetical protein	Avin_06320	610937	611350	1	50S ribosomal protein L16	-	-	-
611436	1	0	1	0	39	2.561	FALSE	F	5.2854	0	-5.2854	-	-	-	Avin_06330	611350	611541	1	50S ribosomal protein L29	Avin_06340	108	30S ribosomal protein S17
611551	1	0	17	0.746	29	2.121	FALSE	F	4.85798	4.08746	-0.770518	-	-	-	Avin_06340	611544	611810	1	30S ribosomal protein S17	Avin_06350	301	50S ribosomal protein L14
611608	113	1.884	146	2.925	85	1.12	FALSE	F	-0.410788	0.369646	0.780434	-	-	-	Avin_06340	611544	611810	1	30S ribosomal protein S17	Avin_06350	244	50S ribosomal protein L14
611796	1	0	18	0.833	1	0	FALSE	R	0	4.16993	4.16993	Avin_06210	8335	hypothetical protein	Avin_06340	611544	611810	1	30S ribosomal protein S17	-	-	-
611844	136	1.346	236	2.037	247	1.448	FALSE	F	0.860904	0.79518	-0.0657242	-	-	-	-	-	-	-	-	Avin_06350	8	50S ribosomal protein L14
611891	1	0	1	0	18	1.401	FALSE	R	4.16993	0	-4.16993	Avin_06210	8430	hypothetical protein	Avin_06350	611852	612202	1	50S ribosomal protein L14	-	-	-
611943	154	4.334	525	4.194	502	3.474	FALSE	R	1.70476	1.76939	0.0646301	Avin_06210	8482	hypothetical protein	Avin_06350	611852	612202	1	50S ribosomal protein L14	-	-	-
612211	1	0	1	0	16	1.22	FALSE	F	4	0	-4	-	-	-	-	-	-	-	-	Avin_06360	4	50S ribosomal protein L24
612504	32	2.031	57	2.553	42	2.671	FALSE	F	0.392317	0.83289	0.440573	-	-	-	Avin_06360	612215	612529	1	50S ribosomal protein L24	Avin_06370	46	50S ribosomal protein L5
612554	293	3.681	551	3.849	691	3.043	FALSE	F	1.23779	0.911152	-0.326633	-	-	-	Avin_06370	612550	613089	1	50S ribosomal protein L5	Avin_06380	548	30S ribosomal protein S14
612584	1	0	1	0	27	0.428	FALSE	R	4.75489	0	-4.75489	Avin_06210	9123	hypothetical protein	Avin_06370	612550	613089	1	50S ribosomal protein L5	-	-	-
612946	127	3.054	405	1.156	675	1.217	FALSE	R	2.41006	1.67309	-0.736966	Avin_06210	9485	hypothetical protein	Avin_06370	612550	613089	1	50S ribosomal protein L5	-	-	-
613308	1	0	59	0.604	44	0.417	FALSE	R	5.45943	5.88264	0.423211	Avin_06210	9847	hypothetical protein	Avin_06380	613102	613407	1	30S ribosomal protein S14	-	-	-
613495	1	0	19	0.916	1	0	FALSE	F	0	4.24793	4.24793	-	-	-	-	-	-	-	-	Avin_06390	174	30S ribosomal protein S8
613510	26	1.721	174	0.273	1	0	TRUE	F	-4.70044	2.7425	7.44294	-	-	-	-	-	-	-	-	Avin_06390	159	30S ribosomal protein S8
613526	20	1.325	1	0	1	0	FALSE	F	-4.32193	-4.32193	0	-	-	-	-	-	-	-	-	Avin_06390	143	30S ribosomal protein S8
613585	22	0.469	93	1.684	163	0.331	FALSE	R	2.8893	2.07973	-0.809569	Avin_06210	10124	hypothetical protein	-	-	-	-	-	-	-	-
613609	1	0	1	0	52	0.4	FALSE	R	5.70044	0	-5.70044	Avin_06210	10148	hypothetical protein	-	-	-	-	-	-	-	-
613657	164	1.618	523	1.966	832	1.52	FALSE	R	2.34289	1.67312	-0.669773	Avin_06210	10196	hypothetical protein	-	-	-	-	-	-	-	-
613709	1	0	23	1.205	28	2.068	FALSE	R	4.80735	4.52356	-0.283793	Avin_06210	10248	hypothetical protein	Avin_06390	613669	613983	1	30S ribosomal protein S8	-	-	-
613735	1	0	31	1.653	42	2.671	FALSE	F	5.39232	4.9542	-0.438121	-	-	-	Avin_06390	613669	613983	1	30S ribosomal protein S8	Avin_06400	336	50S ribosomal protein L6
613911	175	1.519	222	3.533	416	1.922	FALSE	F	1.24923	0.343205	-0.906024	-	-	-	Avin_06390	613669	613983	1	30S ribosomal protein S8	Avin_06400	160	50S ribosomal protein L6
614262	22	1.469	27	1.446	26	1.957	FALSE	F	0.241008	0.295456	0.0544478	-	-	-	Avin_06400	614071	614529	1	50S ribosomal protein L6	Avin_06410	278	50S ribosomal protein L18
614327	1	0	27	1.446	51	2.957	FALSE	R	5.67243	4.75489	-0.917538	Avin_06210	10866	hypothetical protein	Avin_06400	614071	614529	1	50S ribosomal protein L6	-	-	-
614350	26	1.721	17	0.746	36	2.443	FALSE	F	0.469485	-0.612977	-1.08246	-	-	-	Avin_06400	614071	614529	1	50S ribosomal protein L6	Avin_06410	190	50S ribosomal protein L18
614393	1	0	1	0	40	2.599	FALSE	R	5.32193	0	-5.32193	Avin_06210	10932	hypothetical protein	Avin_06400	614071	614529	1	50S ribosomal protein L6	-	-	-
614524	25	0.662	37	0.331	201	1.05	FALSE	R	3.0072	0.565597	-2.4416	Avin_06210	11063	hypothetical protein	Avin_06400	614071	614529	1	50S ribosomal protein L6	-	-	-
614882	1	0	20	0.994	41	2.635	FALSE	R	5.35755	4.32193	-1.03562	Avin_06210	11421	hypothetical protein	Avin_06410	614540	614890	1	50S ribosomal protein L18	-	-	-
614914	26	1.721	88	0.188	212	0.449	FALSE	R	3.02748	1.75899	-1.26849	Avin_06210	11453	hypothetical protein	Avin_06420	614894	615394	1	30S ribosomal protein S5	-	-	-
615299	20	0.325	64	1.138	170	0.392	FALSE	R	3.08746	1.67807	-1.40939	Avin_06210	11838	hypothetical protein	Avin_06420	614894	615394	1	30S ribosomal protein S5	-	-	-
615308	1	0	1	0	26	0.372	FALSE	F	4.70044	0	-4.70044	-	-	-	Avin_06420	614894	615394	1	30S ribosomal protein S5	Avin_06430	89	50S ribosomal protein L30
615366	1	0	32	1.7	44	1.154	FALSE	R	5.45943	5	-0.459432	Avin_06210	11905	hypothetical protein	Avin_06420	614894	615394	1	30S ribosomal protein S5	-	-	-
615418	30	1.935	65	2.746	166	4.68	FALSE	R	2.46815	1.11548	-1.35267	Avin_06210	11957	hypothetical protein	Avin_06430	615397	615573	1	50S ribosomal protein L30	-	-	-
615500	316	3.376	487	3.085	812	4.169	FALSE	R	1.36156	0.623997	-0.737558	Avin_06210	12039	hypothetical protein	Avin_06430	615397	615573	1	50S ribosomal protein L30	-	-	-
615568	1	0	1	0	25	1.898	FALSE	F	4.64386	0	-4.64386	-	-	-	Avin_06430	615397	615573	1	50S ribosomal protein L30	Avin_06440	9	50S ribosomal protein L15
615720	32	2.031	35	1.833	20	1.561	FALSE	F	-0.678072	0.129283	0.807355	-	-	-	Avin_06440	615577	616011	1	50S ribosomal protein L15	Avin_06450	433	Sec-dependent preprotein translocase, SecY subunit
615947	1	0	1	0	18	1.401	FALSE	F	4.16993	0	-4.16993	-	-	-	Avin_06440	615577	616011	1	50S ribosomal protein L15	Avin_06450	206	Sec-dependent preprotein translocase, SecY subunit
616008	37	0.247	59	0.282	1	0	FALSE	F	-5.20945	0.67319	5.88264	-	-	-	Avin_06440	615577	616011	1	50S ribosomal protein L15	Avin_06450	145	Sec-dependent preprotein translocase, SecY subunit
616243	57	2.884	106	3.46	222	3.1	FALSE	R	1.96153	0.89503	-1.0665	Avin_06210	12782	hypothetical protein	Avin_06450	616153	617340	1	Sec-dependent preprotein translocase, SecY subunit	-	-	-
616252	1	0	1	0	17	1.313	FALSE	R	4.08746	0	-4.08746	Avin_06210	12791	hypothetical protein	Avin_06450	616153	617340	1	Sec-dependent preprotein translocase, SecY subunit	-	-	-
616267	1	0	21	1.068	51	0.956	FALSE	R	5.67243	4.39232	-1.28011	Avin_06210	12806	hypothetical protein	Avin_06450	616153	617340	1	Sec-dependent preprotein translocase, SecY subunit	-	-	-
616274	132	0.303	66	2.768	145	0.023	TRUE	F	0.135515	-1	-1.13551	-	-	-	Avin_06450	616153	617340	1	Sec-dependent preprotein translocase, SecY subunit	Avin_06460	1095	50S ribosomal protein L36
616476	80	1.38	58	1.578	52	0.985	FALSE	F	-0.621488	-0.463947	0.157541	-	-	-	Avin_06450	616153	617340	1	Sec-dependent preprotein translocase, SecY subunit	Avin_06460	893	50S ribosomal protein L36
616516	1	0	1	0	34	2.358	FALSE	R	5.08746	0	-5.08746	Avin_06210	13055	hypothetical protein	Avin_06450	616153	617340	1	Sec-dependent preprotein translocase, SecY subunit	-	-	-
616727	19	1.247	24	1.27	31	1.219	FALSE	R	0.706269	0.337035	-0.369234	Avin_06210	13266	hypothetical protein	Avin_06450	616153	617340	1	Sec-dependent preprotein translocase, SecY subunit	-	-	-
616942	1	0	1	0	23	1.773	FALSE	R	4.52356	0	-4.52356	Avin_06210	13481	hypothetical protein	Avin_06450	616153	617340	1	Sec-dependent preprotein translocase, SecY subunit	-	-	-
617001	554	1.603	1099	1.759	2010	1.028	FALSE	F	1.85924	0.988234	-0.871004	-	-	-	Avin_06450	616153	617340	1	Sec-dependent preprotein translocase, SecY subunit	Avin_06460	368	50S ribosomal protein L36
617017	79	0.777	151	0.974	290	0.733	FALSE	F	1.87613	0.934624	-0.941504	-	-	-	Avin_06450	616153	617340	1	Sec-dependent preprotein translocase, SecY subunit	Avin_06460	352	50S ribosomal protein L36
617100	31	1.984	17	0.746	21	1.635	FALSE	F	-0.561879	-0.866733	-0.304855	-	-	-	Avin_06450	616153	617340	1	Sec-dependent preprotein translocase, SecY subunit	Avin_06460	269	50S ribosomal protein L36
617205	255	2.48	252	3.717	233	2.849	FALSE	F	-0.130167	-0.0170735	0.113094	-	-	-	Avin_06450	616153	617340	1	Sec-dependent preprotein translocase, SecY subunit	Avin_06460	164	50S ribosomal protein L36
617249	20	1.325	1	0	1	0	FALSE	F	-4.32193	-4.32193	0	-	-	-	Avin_06450	616153	617340	1	Sec-dependent preprotein translocase, SecY subunit	Avin_06460	120	50S ribosomal protein L36
617339	347	0.926	466	0.963	553	0.046	FALSE	F	0.672344	0.425394	-0.24695	-	-	-	Avin_06450	616153	617340	1	Sec-dependent preprotein translocase, SecY subunit	Avin_06460	30	50S ribosomal protein L36
617564	321	0.354	82	2.085	1	0	FALSE	F	-8.32643	-1.96888	6.35755	-	-	-	-	-	-	-	-	Avin_06470	55	30S ribosomal protein S13
617569	1	0	1	0	152	0.551	FALSE	F	7.24793	0	-7.24793	-	-	-	-	-	-	-	-	Avin_06470	50	30S ribosomal protein S13
617646	1	0	23	1.205	34	2.358	FALSE	R	5.08746	4.52356	-0.563901	Avin_06210	14185	hypothetical protein	Avin_06470	617619	617975	1	30S ribosomal protein S13	-	-	-
617669	113	0.077	1	0	1	0	FALSE	F	-6.82018	-6.82018	0	-	-	-	Avin_06470	617619	617975	1	30S ribosomal protein S13	Avin_06480	337	30S ribosomal protein S11
617701	104	3.764	217	4.501	269	4.379	FALSE	R	1.37102	1.06111	-0.309911	Avin_06210	14240	hypothetical protein	Avin_06470	617619	617975	1	30S ribosomal protein S13	-	-	-
617802	63	3.031	84	1.536	129	2.312	FALSE	R	1.03395	0.415037	-0.61891	Avin_06210	14341	hypothetical protein	Avin_06470	617619	617975	1	30S ribosomal protein S13	-	-	-
618010	21	1.399	34	1.79	17	1.313	FALSE	F	-0.304855	0.695145	1	-	-	-	Avin_06480	618006	618395	1	30S ribosomal protein S11	Avin_06490	402	30S ribosomal protein S4
618167	142	3.216	256	3.155	174	4.748	FALSE	R	0.293196	0.850253	0.557057	Avin_06210	14706	hypothetical protein	Avin_06480	618006	618395	1	30S ribosomal protein S11	-	-	-
618402	1	0	28	0.5	1	0	FALSE	R	0	4.80735	4.80735	Avin_06210	14941	hypothetical protein	-	-	-	-	-	-	-	-
618432	29	1.884	72	2.896	120	0.886	FALSE	F	2.04891	1.31194	-0.736966	-	-	-	Avin_06490	618412	619032	1	30S ribosomal protein S4	Avin_06500	623	DNA-directed RNA polymerase subunit alpha
618788	20	1.325	49	2.331	136	4.39	FALSE	R	2.76553	1.29278	-1.47275	Avin_06210	15327	hypothetical protein	Avin_06490	618412	619032	1	30S ribosomal protein S4	-	-	-
618803	1	0	20	0.994	25	1.898	FALSE	R	4.64386	4.32193	-0.321928	Avin_06210	15342	hypothetical protein	Avin_06490	618412	619032	1	30S ribosomal protein S4	-	-	-
619003	1	0	1	0	23	1.773	FALSE	R	4.52356	0	-4.52356	Avin_06210	15542	hypothetical protein	Avin_06490	618412	619032	1	30S ribosomal protein S4	-	-	-
619050	1	0	1	0	16	1.22	FALSE	F	4	0	-4	-	-	-	-	-	-	-	-	Avin_06500	5	DNA-directed RNA polymerase subunit alpha
619138	1	0	18	0.833	1	0	FALSE	F	0	4.16993	4.16993	-	-	-	Avin_06500	619055	620056	1	DNA-directed RNA polymerase subunit alpha	Avin_06510	963	50S ribosomal protein L17
619402	1	0	65	2.746	54	1.456	FALSE	R	5.75489	6.02237	0.26748	Avin_06210	15941	hypothetical protein	Avin_06500	619055	620056	1	DNA-directed RNA polymerase subunit alpha	-	-	-
619660	1	0	1	0	16	1.22	FALSE	F	4	0	-4	-	-	-	Avin_06500	619055	620056	1	DNA-directed RNA polymerase subunit alpha	Avin_06510	441	50S ribosomal protein L17
619709	1	0	17	0.746	16	1.22	FALSE	R	4	4.08746	0.0874628	Avin_06210	16248	hypothetical protein	Avin_06500	619055	620056	1	DNA-directed RNA polymerase subunit alpha	-	-	-
620073	1	0	1	0	24	1.837	FALSE	R	4.58496	0	-4.58496	Avin_06210	16612	hypothetical protein	-	-	-	-	-	-	-	-
620083	54	0.22	98	0.538	191	0.635	FALSE	R	1.82254	0.859822	-0.962719	Avin_06210	16622	hypothetical protein	-	-	-	-	-	-	-	-
620636	22	1.469	40	2.031	83	3.671	TRUE	R	1.91561	0.862496	-1.05311	Avin_06210	17175	hypothetical protein	-	-	-	-	-	-	-	-
622732	30	1.935	44	2.172	45	0.772	FALSE	F	0.584963	0.552541	-0.0324215	-	-	-	Avin_06520	620747	623581	-1	excinuclease ABC subunit A	Avin_06530	982	major facilitator family transporter
623131	19	1.247	37	0.915	39	0.56	FALSE	R	1.03747	0.961526	-0.0759489	Avin_06210	19670	hypothetical protein	Avin_06520	620747	623581	-1	excinuclease ABC subunit A	-	-	-
623509	29	1.884	1	0	19	1.483	FALSE	F	-0.610053	-4.85798	-4.24793	-	-	-	Avin_06520	620747	623581	-1	excinuclease ABC subunit A	Avin_06530	205	major facilitator family transporter
623579	1	0	146	0.755	159	0.294	FALSE	F	7.31288	7.18982	-0.123058	-	-	-	Avin_06520	620747	623581	-1	excinuclease ABC subunit A	Avin_06530	135	major facilitator family transporter
624405	278	2.02	437	1.706	287	0.566	FALSE	F	0.0459659	0.652548	0.606583	-	-	-	Avin_06530	623714	625102	1	major facilitator family transporter	Avin_06540	707	single-stranded DNA-binding protein
624538	1	0	16	0.653	1	0	FALSE	F	0	4	4	-	-	-	Avin_06530	623714	625102	1	major facilitator family transporter	Avin_06540	574	single-stranded DNA-binding protein
624888	553	1.056	362	1.334	179	1.788	FALSE	F	-1.62732	-0.61129	1.01603	-	-	-	Avin_06530	623714	625102	1	major facilitator family transporter	Avin_06540	224	single-stranded DNA-binding protein
624898	18	1.164	1	0	1	0	FALSE	F	-4.16993	-4.16993	0	-	-	-	Avin_06530	623714	625102	1	major facilitator family transporter	Avin_06540	214	single-stranded DNA-binding protein
625403	426	4.808	708	5.211	361	2.635	FALSE	R	-0.238855	0.732896	0.971751	Avin_06520	1822	excinuclease ABC subunit A	Avin_06540	625112	625615	1	single-stranded DNA-binding protein	-	-	-
625760	278	4.191	449	5.553	251	5.279	FALSE	F	-0.147398	0.691631	0.839028	-	-	-	Avin_06550	625687	626586	-1	LysR family transcriptional regulator	Avin_06560	958	short chain dehydrogenase
625780	89	3.536	167	4.121	115	2.561	FALSE	F	0.369757	0.907971	0.538214	-	-	-	Avin_06550	625687	626586	-1	LysR family transcriptional regulator	Avin_06560	938	short chain dehydrogenase
626274	1	0	17	0.746	1	0	FALSE	F	0	4.08746	4.08746	-	-	-	Avin_06550	625687	626586	-1	LysR family transcriptional regulator	Avin_06560	444	short chain dehydrogenase
626619	77	1.003	33	1.746	18	1.401	FALSE	R	-2.09686	-1.22239	0.874469	Avin_06550	33	LysR family transcriptional regulator	-	-	-	-	-	-	-	-
626645	1	0	18	0.833	1	0	FALSE	F	0	4.16993	4.16993	-	-	-	-	-	-	-	-	Avin_06560	73	short chain dehydrogenase
626721	1	0	1	0	16	1.22	FALSE	F	4	0	-4	-	-	-	Avin_06560	626718	627455	1	short chain dehydrogenase	Avin_06570	1222	dTDP-4-dehydrorhamnose reductase
627501	27	1.778	22	1.138	1	0	FALSE	F	-4.75489	-0.295456	4.45943	-	-	-	-	-	-	-	-	Avin_06570	442	dTDP-4-dehydrorhamnose reductase
627827	3335	3.57	3868	3.908	5662	3.337	FALSE	F	0.763625	0.213901	-0.549724	-	-	-	-	-	-	-	-	Avin_06570	116	dTDP-4-dehydrorhamnose reductase
627914	44	2.503	1	0	31	1.219	TRUE	R	-0.505235	-5.45943	-4.9542	Avin_06550	1328	LysR family transcriptional regulator	-	-	-	-	-	-	-	-
627943	1	0	16	0.653	1	0	FALSE	R	0	4	4	Avin_06550	1357	LysR family transcriptional regulator	-	-	-	-	-	-	-	-
628555	1	0	20	0.994	18	1.401	FALSE	R	4.16993	4.32193	0.152003	Avin_06550	1969	LysR family transcriptional regulator	Avin_06570	627943	628821	1	dTDP-4-dehydrorhamnose reductase	-	-	-
628573	23	1.536	1	0	1	0	FALSE	F	-4.52356	-4.52356	0	-	-	-	Avin_06570	627943	628821	1	dTDP-4-dehydrorhamnose reductase	Avin_06580	241	NAD-dependent epimerase/dehydratase
628735	81	3.399	110	1.192	214	3.463	FALSE	F	1.40162	0.44151	-0.960107	-	-	-	Avin_06570	627943	628821	1	dTDP-4-dehydrorhamnose reductase	Avin_06580	79	NAD-dependent epimerase/dehydratase
628746	1	0	1	0	20	1.561	FALSE	F	4.32193	0	-4.32193	-	-	-	Avin_06570	627943	628821	1	dTDP-4-dehydrorhamnose reductase	Avin_06580	68	NAD-dependent epimerase/dehydratase
628815	618	0.618	905	1.042	629	0.341	FALSE	F	0.0254532	0.550311	0.524858	-	-	-	Avin_06570	627943	628821	1	dTDP-4-dehydrorhamnose reductase	Avin_06660	6703	hypothetical protein
629767	30	1.935	35	1.833	40	2.599	FALSE	F	0.415037	0.222392	-0.192645	-	-	-	-	-	-	-	-	Avin_06660	5751	hypothetical protein
629888	1	0	1	0	17	1.313	FALSE	R	4.08746	0	-4.08746	Avin_06550	3302	LysR family transcriptional regulator	-	-	-	-	-	-	-	-
629965	1	0	21	1.068	19	1.483	FALSE	F	4.24793	4.39232	0.14439	-	-	-	Avin_06590	629890	630564	-1	OmpW family outer membrane porin	Avin_06660	5553	hypothetical protein
630154	1	0	17	0.746	17	1.313	FALSE	F	4.08746	4.08746	0	-	-	-	Avin_06590	629890	630564	-1	OmpW family outer membrane porin	Avin_06660	5364	hypothetical protein
630614	34	2.121	1	0	1	0	FALSE	F	-5.08746	-5.08746	0	-	-	-	-	-	-	-	-	Avin_06660	4904	hypothetical protein
630617	6968	2.468	2926	2.833	1	0	FALSE	R	-12.7665	-1.25181	11.5147	Avin_06590	53	OmpW family outer membrane porin	-	-	-	-	-	-	-	-
630681	84	2.452	36	0.875	1	0	FALSE	F	-6.39232	-1.22239	5.16993	-	-	-	Avin_06600	630663	630737	-1	hypothetical protein	Avin_06660	4837	hypothetical protein
630812	37	2.247	24	1.27	16	1.22	TRUE	F	-1.20945	-0.624491	0.584963	-	-	-	-	-	-	-	-	Avin_06660	4706	hypothetical protein
631097	1	0	1	0	18	1.401	FALSE	F	4.16993	0	-4.16993	-	-	-	Avin_06610	631022	631702	-1	OmpW family outer membrane porin	Avin_06660	4421	hypothetical protein
631286	1	0	16	0.653	1	0	FALSE	F	0	4	4	-	-	-	Avin_06610	631022	631702	-1	OmpW family outer membrane porin	Avin_06660	4232	hypothetical protein
631349	31	1.984	25	1.331	1	0	FALSE	F	-4.9542	-0.31034	4.64386	-	-	-	Avin_06610	631022	631702	-1	OmpW family outer membrane porin	Avin_06660	4169	hypothetical protein
631730	7997	3.412	2263	3.134	1	0	FALSE	R	-12.9652	-1.82122	11.144	Avin_06610	28	OmpW family outer membrane porin	-	-	-	-	-	-	-	-
631830	1	0	72	1.895	21	1.635	FALSE	F	4.39232	6.16993	1.77761	-	-	-	-	-	-	-	-	Avin_06660	3688	hypothetical protein
631842	949	0.49	30	1.604	35	0.4	TRUE	F	-4.76098	-4.98337	-0.222392	-	-	-	-	-	-	-	-	Avin_06660	3676	hypothetical protein
632008	1261	2.246	553	2.684	39	1.56	FALSE	R	-5.01495	-1.18922	3.82573	Avin_06610	306	OmpW family outer membrane porin	-	-	-	-	-	-	-	-
632080	168	2.46	115	2.578	68	3.38	FALSE	F	-1.30485	-0.546827	0.758027	-	-	-	-	-	-	-	-	Avin_06660	3438	hypothetical protein
634886	308	3.339	774	3.17	382	2.301	FALSE	R	0.310642	1.3294	1.01876	Avin_06640	186	ABC transporter ATP-binding protein	Avin_06650	634801	635370	-1	hypothetical protein	-	-	-
635300	1	0	43	0.138	1	0	FALSE	F	0	5.42626	5.42626	-	-	-	Avin_06650	634801	635370	-1	hypothetical protein	Avin_06660	218	hypothetical protein
635391	1	0	30	1.604	1	0	FALSE	R	0	4.90689	4.90689	Avin_06650	21	hypothetical protein	-	-	-	-	-	-	-	-
635495	113	3.884	57	2.553	38	0.937	FALSE	F	-1.57225	-0.987289	0.584963	-	-	-	-	-	-	-	-	Avin_06660	23	hypothetical protein
636538	1	0	16	0.653	1	0	FALSE	R	0	4	4	Avin_06650	1168	hypothetical protein	Avin_06670	635865	636734	-1	Thioredoxin protein	-	-	-
636762	117	1.934	79	1.031	68	1.794	FALSE	R	-0.782902	-0.566584	0.216318	Avin_06670	28	Thioredoxin protein	-	-	-	-	-	-	-	-
637949	1	0	19	0.916	28	2.068	FALSE	R	4.80735	4.24793	-0.559427	Avin_06690	25	hypothetical protein	-	-	-	-	-	-	-	-
638014	227	0.575	155	3.012	246	1.342	FALSE	F	0.115966	-0.550424	-0.66639	-	-	-	-	-	-	-	-	Avin_06700	23	transcriptional regulator NrdR
639918	1	0	24	1.27	1	0	FALSE	R	0	4.58496	4.58496	Avin_06690	1994	hypothetical protein	Avin_06720	639812	639919	-1	hypothetical protein	-	-	-
639979	1	0	16	0.653	1	0	FALSE	F	0	4	4	-	-	-	Avin_06730	639956	640615	1	riboflavin synthase subunit alpha	Avin_06740	652	bifunctional 3,4-dihydroxy-2-butanone 4-phosphate synthase/GTP cyclohydrolase II-like protein
640654	22	1.469	19	0.916	22	1.706	FALSE	R	0	-0.211504	-0.211504	Avin_06720	735	hypothetical protein	Avin_06740	640631	641710	1	bifunctional 3,4-dihydroxy-2-butanone 4-phosphate synthase/GTP cyclohydrolase II-like protein	-	-	-
640673	43	2.469	64	2.723	90	3.789	FALSE	F	1.06559	0.573735	-0.491853	-	-	-	Avin_06740	640631	641710	1	bifunctional 3,4-dihydroxy-2-butanone 4-phosphate synthase/GTP cyclohydrolase II-like protein	Avin_06750	1170	6,7-dimethyl-8-ribityllumazine synthase
640690	1	0	18	0.833	1	0	FALSE	F	0	4.16993	4.16993	-	-	-	Avin_06740	640631	641710	1	bifunctional 3,4-dihydroxy-2-butanone 4-phosphate synthase/GTP cyclohydrolase II-like protein	Avin_06750	1153	6,7-dimethyl-8-ribityllumazine synthase
641701	313	3.362	191	4.316	97	2.313	FALSE	F	-1.69011	-0.71259	0.977516	-	-	-	Avin_06740	640631	641710	1	bifunctional 3,4-dihydroxy-2-butanone 4-phosphate synthase/GTP cyclohydrolase II-like protein	Avin_06750	142	6,7-dimethyl-8-ribityllumazine synthase
642063	1	0	25	1.331	22	0.705	FALSE	R	4.45943	4.64386	0.184425	Avin_06720	2144	hypothetical protein	Avin_06750	641843	642319	1	6,7-dimethyl-8-ribityllumazine synthase	-	-	-
644948	1	0	26	1.39	1	0	FALSE	F	0	4.70044	4.70044	-	-	-	Avin_06790	644252	644998	1	hypothetical protein	Avin_06800	343	GTP cyclohydrolase II
645264	1410	4.077	633	3.727	695	2.167	FALSE	F	-1.02061	-1.15542	-0.134807	-	-	-	-	-	-	-	-	Avin_06800	27	GTP cyclohydrolase II
647263	769	3.661	512	3.421	902	3.321	FALSE	F	0.230144	-0.58684	-0.816984	-	-	-	-	-	-	-	-	Avin_06840	30	alpha/beta hydrolase fold protein with lipase active site
647827	337	1.009	314	1.866	272	0.871	FALSE	F	-0.309142	-0.101984	0.207158	-	-	-	Avin_06840	647293	648177	1	alpha/beta hydrolase fold protein with lipase active site	Avin_06990	16470	hypothetical protein
649844	1	0	21	1.068	22	1.706	FALSE	R	4.45943	4.39232	-0.0671142	Avin_06850	1249	hypothetical protein	Avin_06860	648722	649987	-1	heat shock protein Hsp70 family	-	-	-
651378	137	4.164	161	4.068	137	3.4	FALSE	F	0	0.232885	0.232885	-	-	-	Avin_06870	650050	652851	-1	hybrid histidine protein kinase RetS	Avin_06990	12919	hypothetical protein
651680	1	0	19	0.916	16	1.22	FALSE	R	4	4.24793	0.247928	Avin_06860	1693	heat shock protein Hsp70 family	Avin_06870	650050	652851	-1	hybrid histidine protein kinase RetS	-	-	-
652267	853	1.288	518	1.005	349	0.586	FALSE	F	-1.28932	-0.719594	0.569725	-	-	-	Avin_06870	650050	652851	-1	hybrid histidine protein kinase RetS	Avin_06990	12030	hypothetical protein
652890	1	0	16	0.653	32	2.268	FALSE	F	5	4	-1	-	-	-	-	-	-	-	-	Avin_06990	11407	hypothetical protein
653076	1	0	21	0.067	16	1.22	FALSE	R	4	4.39232	0.392317	Avin_06870	225	hybrid histidine protein kinase RetS	Avin_06880	652983	654263	-1	phosphoribosylamine--glycine ligase	-	-	-
653223	124	3.019	107	1.474	155	1.995	FALSE	R	0.321928	-0.212729	-0.534657	Avin_06870	372	hybrid histidine protein kinase RetS	Avin_06880	652983	654263	-1	phosphoribosylamine--glycine ligase	-	-	-
654408	61	2.984	45	2.205	34	2.358	FALSE	F	-0.843274	-0.438884	0.40439	-	-	-	-	-	-	-	-	Avin_06990	9889	hypothetical protein
655596	23	1.536	27	1.446	26	1.957	FALSE	R	0.176878	0.231326	0.0544478	Avin_06880	1333	phosphoribosylamine--glycine ligase	Avin_06890	654412	656019	-1	bifunctional phosphoribosylaminoimidazolecarboxamide formyltransferase/IMP cyclohydrolase	-	-	-
655981	1	0	29	1.553	30	1.17	FALSE	F	4.90689	4.85798	-0.0489096	-	-	-	Avin_06890	654412	656019	-1	bifunctional phosphoribosylaminoimidazolecarboxamide formyltransferase/IMP cyclohydrolase	Avin_06990	8316	hypothetical protein
656092	22	0.469	31	1.653	1	0	FALSE	R	-4.45943	0.494765	4.9542	Avin_06890	73	bifunctional phosphoribosylaminoimidazolecarboxamide formyltransferase/IMP cyclohydrolase	-	-	-	-	-	-	-	-
656183	23	1.536	51	2.39	32	2.268	FALSE	F	0.476438	1.14886	0.672425	-	-	-	Avin_06900	656092	656370	-1	DNA-binding protein Fis	Avin_06990	8114	hypothetical protein
657370	20	1.325	49	2.331	24	1.837	FALSE	R	0.263034	1.29278	1.02975	Avin_06900	1000	DNA-binding protein Fis	Avin_06910	656409	657377	-1	Dihydrouridine synthase	-	-	-
657459	25	1.662	1	0	1	0	FALSE	R	-4.64386	-4.64386	0	Avin_06910	82	Dihydrouridine synthase	Avin_06920	657362	657577	-1	hypothetical protein	-	-	-
657591	54	2.805	54	2.474	78	3.58	FALSE	R	0.530515	0	-0.530515	Avin_06920	14	hypothetical protein	Avin_06930	657583	658749	-1	hypothetical protein	-	-	-
658783	67	3.121	50	2.361	92	1.82	FALSE	R	0.457473	-0.422233	-0.879706	Avin_06930	34	hypothetical protein	-	-	-	-	-	-	-	-
660038	1	0	18	0.833	1	0	FALSE	R	0	4.16993	4.16993	Avin_06940	333	50S ribosomal protein L11 methyltransferase	Avin_06950	659861	661210	-1	acetyl-CoA carboxylase biotin carboxylase subunit	-	-	-
660181	28	1.832	31	1.653	19	1.483	FALSE	F	-0.559427	0.146841	0.706269	-	-	-	Avin_06950	659861	661210	-1	acetyl-CoA carboxylase biotin carboxylase subunit	Avin_06990	4116	hypothetical protein
661338	21	1.399	24	1.27	1	0	FALSE	F	-4.39232	0.192645	4.58496	-	-	-	Avin_06960	661228	661689	-1	acetyl-CoA carboxylase biotin carboxyl carrier protein subunit	Avin_06990	2959	hypothetical protein
661346	406	4.153	372	3.281	255	1.214	FALSE	R	-0.670982	-0.126177	0.544805	Avin_06950	136	acetyl-CoA carboxylase biotin carboxylase subunit	Avin_06960	661228	661689	-1	acetyl-CoA carboxylase biotin carboxyl carrier protein subunit	-	-	-
661706	546	0.919	551	0.761	270	0.861	FALSE	F	-1.01594	0.0131514	1.02909	-	-	-	-	-	-	-	-	Avin_06990	2591	hypothetical protein
661717	58	0.102	1	0	1	0	FALSE	F	-5.85798	-5.85798	0	-	-	-	Avin_06970	661712	662155	-1	3-dehydroquinate dehydratase	Avin_06990	2580	hypothetical protein
661852	50	2.692	75	2.955	39	2.561	FALSE	F	-0.358454	0.584963	0.943416	-	-	-	Avin_06970	661712	662155	-1	3-dehydroquinate dehydratase	Avin_06990	2445	hypothetical protein
661860	155	2.021	92	2.253	214	0.588	FALSE	R	0.465343	-0.752562	-1.21791	Avin_06960	171	acetyl-CoA carboxylase biotin carboxyl carrier protein subunit	Avin_06970	661712	662155	-1	3-dehydroquinate dehydratase	-	-	-
661932	1	0	16	0.653	32	2.268	TRUE	R	5	4	-1	Avin_06960	243	acetyl-CoA carboxylase biotin carboxyl carrier protein subunit	Avin_06970	661712	662155	-1	3-dehydroquinate dehydratase	-	-	-
662256	34	2.121	24	1.27	1	0	FALSE	R	-5.08746	-0.5025	4.58496	Avin_06970	101	3-dehydroquinate dehydratase	-	-	-	-	-	-	-	-
662280	120	2.972	256	3.74	119	1.388	FALSE	R	-0.0120728	1.09311	1.10518	Avin_06970	125	3-dehydroquinate dehydratase	-	-	-	-	-	-	-	-
662297	68	3.143	67	2.79	47	2.837	FALSE	F	-0.532874	-0.0213737	0.5115	-	-	-	-	-	-	-	-	Avin_06990	2000	hypothetical protein
664764	1	0	37	1.916	1	0	FALSE	R	0	5.20945	5.20945	Avin_06980	534	thiol:disulfide interchange protein	Avin_06990	664297	665346	1	hypothetical protein	-	-	-
664829	56	2.858	58	2.579	35	2.401	FALSE	R	-0.678072	0.0506261	0.728698	Avin_06980	599	thiol:disulfide interchange protein	Avin_06990	664297	665346	1	hypothetical protein	-	-	-
666015	182	2.991	53	2.447	1	0	FALSE	F	-7.50779	-1.77987	5.72792	-	-	-	-	-	-	-	-	Avin_07010	64	D-isomer specific 2-hydroxyacid dehydrogenase
667194	72	3.227	52	2.418	39	2.561	FALSE	F	-0.884523	-0.469485	0.415037	-	-	-	-	-	-	-	-	Avin_07020	100	hypothetical protein
667204	79	1.777	103	1.096	55	2.067	FALSE	R	-0.522421	0.38272	0.905141	Avin_06980	2974	thiol:disulfide interchange protein	-	-	-	-	-	-	-	-
667629	33	2.077	40	2.031	50	0.927	FALSE	R	0.599462	0.277534	-0.321928	Avin_06980	3399	thiol:disulfide interchange protein	Avin_07020	667294	667725	1	hypothetical protein	-	-	-
668113	36	1.206	48	0.3	77	1.239	FALSE	R	1.09686	0.415037	-0.681824	Avin_06980	3883	thiol:disulfide interchange protein	-	-	-	-	-	-	-	-
668123	118	2.947	129	2.161	120	3.207	FALSE	F	0.0242475	0.128584	0.104337	-	-	-	-	-	-	-	-	Avin_07040	104	translation initiation factor Sui1
668196	360	2.564	125	2.115	180	1.989	FALSE	F	-1	-1.52607	-0.526069	-	-	-	-	-	-	-	-	Avin_07040	31	translation initiation factor Sui1
669095	1	0	21	1.068	29	2.121	FALSE	F	4.85798	4.39232	-0.465664	-	-	-	Avin_07050	668637	670547	1	arginine decarboxylase	Avin_07100	4474	hypothetical protein
670256	19	1.247	1	0	20	1.561	FALSE	F	0.0740006	-4.24793	-4.32193	-	-	-	Avin_07050	668637	670547	1	arginine decarboxylase	Avin_07100	3313	hypothetical protein
673560	134	4.132	90	3.222	111	3.094	FALSE	R	-0.271673	-0.574236	-0.302563	Avin_07090	25	universal stress protein, UspA	-	-	-	-	-	-	-	-
673922	1	0	22	1.138	1	0	FALSE	F	0	4.45943	4.45943	-	-	-	Avin_07100	673569	674000	1	hypothetical protein	Avin_07110	257	hypothetical protein
674025	1	0	26	1.39	30	1.17	FALSE	F	4.90689	4.70044	-0.206451	-	-	-	-	-	-	-	-	Avin_07110	154	hypothetical protein
674074	92	3.585	124	3.689	211	2.705	TRUE	F	1.19754	0.430634	-0.766903	-	-	-	-	-	-	-	-	Avin_07110	105	hypothetical protein
674093	1	0	20	0.994	51	1.956	FALSE	F	5.67243	4.32193	-1.3505	-	-	-	-	-	-	-	-	Avin_07110	86	hypothetical protein
674146	54	1.219	58	2.579	52	0.663	FALSE	F	-0.0544478	0.103093	0.157541	-	-	-	-	-	-	-	-	Avin_07110	33	hypothetical protein
675257	22	1.469	32	1.7	35	2.401	FALSE	F	0.669851	0.540568	-0.129283	-	-	-	-	-	-	-	-	Avin_07120	58	aquaporin Z
675294	1	0	21	0.067	39	2.561	FALSE	R	5.2854	4.39232	-0.893085	Avin_07090	1759	universal stress protein, UspA	-	-	-	-	-	-	-	-
675322	17	1.077	1	0	1	0	FALSE	F	-4.08746	-4.08746	0	-	-	-	Avin_07120	675315	676028	1	aquaporin Z	Avin_07130	855	glucan 1,3-beta-glucosidase
676148	84	1.13	99	1.038	96	0.713	FALSE	F	0.192645	0.237039	0.0443941	-	-	-	-	-	-	-	-	Avin_07130	29	glucan 1,3-beta-glucosidase
678513	20	1.325	29	1.553	28	0.483	FALSE	R	0.485427	0.536053	0.0506261	Avin_07090	4978	universal stress protein, UspA	Avin_07140	677269	679035	-1	ABC-type transport system permease and ATPase component	-	-	-
679934	22	1.469	16	0.653	1	0	FALSE	F	-4.45943	-0.459432	4	-	-	-	-	-	-	-	-	Avin_07170	976	hypothetical protein
680998	65	0.755	1	0	1	0	FALSE	R	-6.02237	-6.02237	0	Avin_07140	1963	ABC-type transport system permease and ATPase component	Avin_07170	680910	681401	1	hypothetical protein	-	-	-
681022	20	1.325	17	0.746	1	0	TRUE	R	-4.32193	-0.234465	4.08746	Avin_07140	1987	ABC-type transport system permease and ATPase component	Avin_07170	680910	681401	1	hypothetical protein	-	-	-
681057	1	0	1	0	21	1.635	FALSE	R	4.39232	0	-4.39232	Avin_07140	2022	ABC-type transport system permease and ATPase component	Avin_07170	680910	681401	1	hypothetical protein	-	-	-
681104	33	0.491	35	0.833	1	0	FALSE	F	-5.04439	0.0848889	5.12928	-	-	-	Avin_07170	680910	681401	1	hypothetical protein	Avin_07200	836	hypothetical protein
683156	86	2.486	83	3.103	122	3.231	FALSE	F	0.504473	-0.0512253	-0.555698	-	-	-	-	-	-	-	-	Avin_07220	1099	hypothetical protein
683186	53	2.777	62	2.677	69	1.815	FALSE	F	0.380604	0.226276	-0.154328	-	-	-	-	-	-	-	-	Avin_07220	1069	hypothetical protein
683371	28	1.832	54	0.473	43	2.706	FALSE	R	0.61891	0.947533	0.328623	Avin_07140	4336	ABC-type transport system permease and ATPase component	-	-	-	-	-	-	-	-
683668	27	0.192	1	0	1	0	FALSE	R	-4.75489	-4.75489	0	Avin_07140	4633	ABC-type transport system permease and ATPase component	Avin_07210	683501	683743	-1	hypothetical protein	-	-	-
683684	70	2.186	60	2.629	37	0.161	FALSE	R	-0.91983	-0.222392	0.697437	Avin_07140	4649	ABC-type transport system permease and ATPase component	Avin_07210	683501	683743	-1	hypothetical protein	-	-	-
683869	1	0	23	1.205	1	0	FALSE	R	0	4.52356	4.52356	Avin_07210	126	hypothetical protein	-	-	-	-	-	-	-	-
683889	30	1.935	43	2.138	130	4.325	FALSE	F	2.11548	0.519374	-1.5961	-	-	-	-	-	-	-	-	Avin_07220	366	hypothetical protein
683965	1	0	1	0	21	1.635	FALSE	R	4.39232	0	-4.39232	Avin_07210	222	hypothetical protein	-	-	-	-	-	-	-	-
683992	51	2.721	67	1.79	121	0.313	FALSE	F	1.24644	0.393664	-0.852774	-	-	-	-	-	-	-	-	Avin_07220	263	hypothetical protein
684026	1	0	31	1.653	47	1.251	FALSE	R	5.55459	4.9542	-0.600393	Avin_07210	283	hypothetical protein	-	-	-	-	-	-	-	-
684050	1	0	21	1.068	24	1.837	FALSE	R	4.58496	4.39232	-0.192645	Avin_07210	307	hypothetical protein	-	-	-	-	-	-	-	-
684061	26	1.721	35	1.833	37	0.898	FALSE	R	0.509014	0.428843	-0.0801703	Avin_07210	318	hypothetical protein	-	-	-	-	-	-	-	-
684122	6222	4.925	6845	4.786	5358	3.999	FALSE	R	-0.215684	0.137672	0.353356	Avin_07210	379	hypothetical protein	-	-	-	-	-	-	-	-
684123	256	2.263	339	3.146	147	1.695	FALSE	F	-0.800328	0.405141	1.20547	-	-	-	-	-	-	-	-	Avin_07220	132	hypothetical protein
684172	64	3.054	94	3.285	63	2.267	TRUE	R	-0.0227201	0.554589	0.577309	Avin_07210	429	hypothetical protein	-	-	-	-	-	-	-	-
684187	165	2.112	241	0.746	165	1.211	FALSE	F	0	0.546567	0.546567	-	-	-	-	-	-	-	-	Avin_07220	68	hypothetical protein
684261	1	0	1	0	18	0.4	FALSE	F	4.16993	0	-4.16993	-	-	-	Avin_07220	684255	684416	1	hypothetical protein	Avin_07230	461	FabD/lysophospholipase
684365	49	0.662	42	2.104	47	1.251	FALSE	F	-0.060121	-0.222392	-0.162271	-	-	-	Avin_07220	684255	684416	1	hypothetical protein	Avin_07230	357	FabD/lysophospholipase
684494	47	2.601	24	1.27	22	1.706	FALSE	F	-1.09516	-0.969626	0.125531	-	-	-	-	-	-	-	-	Avin_07230	228	FabD/lysophospholipase
684525	22	1.469	22	1.138	1	0	FALSE	R	-4.45943	0	4.45943	Avin_07210	782	hypothetical protein	-	-	-	-	-	-	-	-
684553	508	0.933	396	1.912	498	1.14	FALSE	F	-0.0286828	-0.359328	-0.330645	-	-	-	-	-	-	-	-	Avin_07230	169	FabD/lysophospholipase
684575	1	0	1	0	21	1.635	FALSE	F	4.39232	0	-4.39232	-	-	-	-	-	-	-	-	Avin_07230	147	FabD/lysophospholipase
684583	37	2.247	88	1.189	143	2.462	FALSE	R	1.95042	1.24998	-0.70044	Avin_07210	840	hypothetical protein	-	-	-	-	-	-	-	-
686221	50	2.692	57	2.553	122	2.647	FALSE	F	1.28688	0.189034	-1.09785	-	-	-	Avin_07240	685699	686244	-1	hypothetical protein	Avin_07330	6413	hypothetical protein
687174	43	0.469	79	0.446	42	1.67	FALSE	F	-0.0339473	0.877516	0.911463	-	-	-	-	-	-	-	-	Avin_07330	5460	hypothetical protein
688188	31	1.984	42	2.104	29	2.121	FALSE	F	-0.0962153	0.438121	0.534336	-	-	-	Avin_07270	687934	688239	-1	hypothetical protein	Avin_07330	4446	hypothetical protein
689439	39	2.325	63	0.378	50	2.928	TRUE	F	0.358454	0.691878	0.333424	-	-	-	Avin_07290	689418	690152	-1	amino acid ABC transporter ATP-binding protein	Avin_07330	3195	hypothetical protein
690138	1	0	23	1.205	28	2.068	FALSE	R	4.80735	4.52356	-0.283793	Avin_07280	731	type II L-asparaginase	Avin_07290	689418	690152	-1	amino acid ABC transporter ATP-binding protein	-	-	-
690147	1	0	1	0	18	1.401	FALSE	R	4.16993	0	-4.16993	Avin_07280	740	type II L-asparaginase	Avin_07290	689418	690152	-1	amino acid ABC transporter ATP-binding protein	-	-	-
690265	17	1.077	17	0.746	1	0	FALSE	F	-4.08746	0	4.08746	-	-	-	Avin_07300	690149	690814	-1	amino acid ABC transporter permease	Avin_07330	2369	hypothetical protein
690344	130	0	152	0.399	112	0.2	FALSE	F	-0.215013	0.22556	0.440573	-	-	-	Avin_07300	690149	690814	-1	amino acid ABC transporter permease	Avin_07330	2290	hypothetical protein
690892	34	2.121	1	0	22	0.705	FALSE	F	-0.628031	-5.08746	-4.45943	-	-	-	Avin_07310	690814	691557	-1	amino acid ABC transporter permease	Avin_07330	1742	hypothetical protein
691843	182	2.991	202	4.397	186	4.845	FALSE	F	0.0313642	0.150417	0.119053	-	-	-	Avin_07320	691634	692542	-1	amino acid ABC transporter substrate-binding protein	Avin_07330	791	hypothetical protein
692614	1	0	33	1.746	39	2.561	TRUE	R	5.2854	5.04439	-0.241008	Avin_07320	72	amino acid ABC transporter substrate-binding protein	-	-	-	-	-	-	-	-
692963	661	1.983	629	3.455	334	1.692	FALSE	F	-0.984802	-0.0715903	0.913212	-	-	-	Avin_07340	692751	693353	-1	putative sulfite oxidase subunit YedZ	Avin_07360	1506	short-chain dehydrogenase/reductase SDR
693283	84	3.452	113	1.231	86	0.4	FALSE	F	0.0339473	0.427862	0.393914	-	-	-	Avin_07340	692751	693353	-1	putative sulfite oxidase subunit YedZ	Avin_07360	1186	short-chain dehydrogenase/reductase SDR
693620	1	0	1	0	17	1.313	FALSE	R	4.08746	0	-4.08746	Avin_07340	267	putative sulfite oxidase subunit YedZ	Avin_07350	693353	694363	-1	putative sulfite oxidase subunit YedY	-	-	-
694432	30	1.935	27	0.446	1	0	FALSE	R	-4.90689	-0.152003	4.75489	Avin_07350	69	putative sulfite oxidase subunit YedY	-	-	-	-	-	-	-	-
694449	1	0	104	1.11	1	0	FALSE	F	0	6.70044	6.70044	-	-	-	-	-	-	-	-	Avin_07360	20	short-chain dehydrogenase/reductase SDR
697146	129	2.491	247	2.688	204	4.979	FALSE	R	0.661198	0.93714	0.275942	Avin_07390	52	hypothetical protein	-	-	-	-	-	-	-	-
699035	157	4.362	99	2.36	104	1.999	FALSE	R	-0.594181	-0.665264	-0.0710831	Avin_07400	22	HAMP domain-containing protein	-	-	-	-	-	-	-	-
699171	402	2.724	120	1.64	339	2.013	FALSE	F	-0.24591	-1.74416	-1.49825	-	-	-	-	-	-	-	-	Avin_07410	25	phosphoserine phosphatase
700482	40	2.362	1	0	1	0	FALSE	F	-5.32193	-5.32193	0	-	-	-	-	-	-	-	-	Avin_07430	1310	hypothetical protein
700496	20	1.325	1	0	1	0	FALSE	F	-4.32193	-4.32193	0	-	-	-	-	-	-	-	-	Avin_07430	1296	hypothetical protein
701658	310	0.178	1	0	1	0	FALSE	R	-8.27612	-8.27612	0	Avin_07420	26	Zinc-containing alcohol dehydrogenase superfamily protein	-	-	-	-	-	-	-	-
702447	17	1.077	1	0	1	0	FALSE	R	-4.08746	-4.08746	0	Avin_07420	815	Zinc-containing alcohol dehydrogenase superfamily protein	Avin_07440	702086	702946	-1	phosphatidylserine decarboxylase	-	-	-
703796	24	0.601	31	1.653	25	1.898	FALSE	R	0.0588937	0.369234	0.31034	Avin_07450	25	Rhodanese	-	-	-	-	-	-	-	-
703811	204	1.282	113	3.553	99	0.605	FALSE	F	-1.04307	-0.852246	0.190822	-	-	-	-	-	-	-	-	Avin_07470	1130	oligoribonuclease
704921	510	1.068	486	0.86	278	1.52	FALSE	F	-0.875412	-0.0695409	0.805871	-	-	-	-	-	-	-	-	Avin_07470	20	oligoribonuclease
705439	16425	2.966	16139	3.124	14921	2.785	FALSE	R	-0.138549	-0.0253422	0.113207	Avin_07460	583	ribosome-associated GTPase	Avin_07470	704941	705483	1	oligoribonuclease	-	-	-
705447	70	3.186	53	0.861	19	0.482	FALSE	R	-1.88136	-0.401363	1.47999	Avin_07460	591	ribosome-associated GTPase	Avin_07470	704941	705483	1	oligoribonuclease	-	-	-
705459	1	0	39	1.994	30	0.17	FALSE	R	4.90689	5.2854	0.378512	Avin_07460	603	ribosome-associated GTPase	Avin_07470	704941	705483	1	oligoribonuclease	-	-	-
706585	477	3.164	364	2.664	250	1.366	FALSE	R	-0.932061	-0.390051	0.54201	Avin_07480	22	iron-sulfur cluster binding protein	-	-	-	-	-	-	-	-
708265	22	1.469	40	2.031	25	1.898	FALSE	F	0.184425	0.862496	0.678072	-	-	-	Avin_07500	708110	708580	1	ATPase, with role in cell wall biosynthesis	Avin_07510	336	N-acetylmuramoyl-L-alanine amidase
708415	55	2.832	20	0.994	1	0	FALSE	F	-5.78136	-1.45943	4.32193	-	-	-	Avin_07500	708110	708580	1	ATPase, with role in cell wall biosynthesis	Avin_07510	186	N-acetylmuramoyl-L-alanine amidase
709591	31	1.984	32	0.699	19	1.483	FALSE	R	-0.706269	0.0458037	0.752072	Avin_07480	3028	iron-sulfur cluster binding protein	Avin_07510	708601	710028	1	N-acetylmuramoyl-L-alanine amidase	-	-	-
710807	49	2.662	46	2.238	60	3.196	FALSE	F	0.292181	-0.0911479	-0.383329	-	-	-	Avin_07520	710025	711950	1	DNA mismatch repair protein	Avin_07530	1220	tRNA delta(2)-isopentenylpyrophosphate transferase
712001	36	2.206	22	0.137	1	0	FALSE	F	-5.16993	-0.710493	4.45943	-	-	-	-	-	-	-	-	Avin_07530	26	tRNA delta(2)-isopentenylpyrophosphate transferase
712639	9732	1.455	13988	1.459	10304	1.652	FALSE	F	0.0823963	0.523381	0.440985	-	-	-	Avin_07530	712027	712998	1	tRNA delta(2)-isopentenylpyrophosphate transferase	Avin_07540	450	RNA-binding protein Hfq
712923	31	1.984	54	2.474	57	2.12	FALSE	R	0.878694	0.800691	-0.0780025	Avin_07480	6360	iron-sulfur cluster binding protein	Avin_07530	712027	712998	1	tRNA delta(2)-isopentenylpyrophosphate transferase	-	-	-
712978	19	1.247	26	1.39	20	1.561	FALSE	R	0.0740006	0.452512	0.378512	Avin_07480	6415	iron-sulfur cluster binding protein	Avin_07530	712027	712998	1	tRNA delta(2)-isopentenylpyrophosphate transferase	-	-	-
712997	1123	0.96	1246	1.195	4066	0.935	FALSE	F	1.85625	0.149946	-1.70631	-	-	-	Avin_07530	712027	712998	1	tRNA delta(2)-isopentenylpyrophosphate transferase	Avin_07540	92	RNA-binding protein Hfq
713056	18	1.164	38	1.955	39	2.561	FALSE	R	1.11548	1.078	-0.0374747	Avin_07480	6493	iron-sulfur cluster binding protein	-	-	-	-	-	-	-	-
713111	1	0	24	1.27	41	1.634	FALSE	R	5.35755	4.58496	-0.77259	Avin_07480	6548	iron-sulfur cluster binding protein	Avin_07540	713089	713343	1	RNA-binding protein Hfq	-	-	-
714177	339	3.156	282	2.295	261	1.428	FALSE	F	-0.377235	-0.26559	0.111645	-	-	-	Avin_07550	713357	714658	1	GTP-binding protein HflX	Avin_07560	685	membrane bound protease regulator HflK
714656	1	0	1	0	21	1.635	FALSE	F	4.39232	0	-4.39232	-	-	-	Avin_07550	713357	714658	1	GTP-binding protein HflX	Avin_07560	206	membrane bound protease regulator HflK
714711	1	0	23	1.205	1	0	FALSE	F	0	4.52356	4.52356	-	-	-	-	-	-	-	-	Avin_07560	151	membrane bound protease regulator HflK
716096	1	0	29	1.553	37	0.898	FALSE	F	5.20945	4.85798	-0.351472	-	-	-	Avin_07570	715917	716780	1	membrane bound protease regulator HflC	Avin_07580	789	hypothetical protein
716294	36	2.206	53	1.446	44	2.74	FALSE	R	0.289507	0.557995	0.268489	Avin_07480	9731	iron-sulfur cluster binding protein	Avin_07570	715917	716780	1	membrane bound protease regulator HflC	-	-	-
716845	416	0.564	212	0.145	1	0	FALSE	F	-8.70044	-0.972519	7.72792	-	-	-	-	-	-	-	-	Avin_07580	40	hypothetical protein
716928	18	1.164	1	0	29	2.121	FALSE	R	0.688056	-4.16993	-4.85798	Avin_07480	10365	iron-sulfur cluster binding protein	Avin_07580	716885	717070	1	hypothetical protein	-	-	-
717042	69	1.579	122	2.664	135	1.794	FALSE	F	0.968291	0.822213	-0.146078	-	-	-	Avin_07580	716885	717070	1	hypothetical protein	Avin_07590	63	ATP phosphoribosyltransferase regulatory subunit
717914	26	1.721	20	0.994	40	2.599	FALSE	R	0.621488	-0.378512	-1	Avin_07480	11351	iron-sulfur cluster binding protein	Avin_07590	717105	718292	1	ATP phosphoribosyltransferase regulatory subunit	-	-	-
718365	42	2.434	31	1.653	39	2.561	FALSE	F	-0.106915	-0.438121	-0.331206	-	-	-	Avin_07600	718348	719640	1	adenylosuccinate synthetase	Avin_07620	1895	ribonuclease R
718734	1	0	21	1.068	1	0	FALSE	F	0	4.39232	4.39232	-	-	-	Avin_07600	718348	719640	1	adenylosuccinate synthetase	Avin_07620	1526	ribonuclease R
718837	62	1.422	1	0	1	0	FALSE	R	-5.9542	-5.9542	0	Avin_07480	12274	iron-sulfur cluster binding protein	Avin_07600	718348	719640	1	adenylosuccinate synthetase	-	-	-
718856	23	0.536	38	1.955	100	0.942	FALSE	F	2.12029	0.724366	-1.39593	-	-	-	Avin_07600	718348	719640	1	adenylosuccinate synthetase	Avin_07620	1404	ribonuclease R
718940	1	0	22	1.138	1	0	FALSE	R	0	4.45943	4.45943	Avin_07480	12377	iron-sulfur cluster binding protein	Avin_07600	718348	719640	1	adenylosuccinate synthetase	-	-	-
719036	716	5.559	1286	4.751	885	3.516	FALSE	R	0.305718	0.844859	0.539141	Avin_07480	12473	iron-sulfur cluster binding protein	Avin_07600	718348	719640	1	adenylosuccinate synthetase	-	-	-
719385	397	0.536	393	0.19	306	0.074	FALSE	F	-0.375607	-0.0146097	0.360998	-	-	-	Avin_07600	718348	719640	1	adenylosuccinate synthetase	Avin_07620	875	ribonuclease R
719871	37	2.247	49	2.331	108	2.469	FALSE	R	1.54543	0.405256	-1.14018	Avin_60600	14	tRNA-Leu	-	-	-	-	-	-	-	-
719888	88	3.52	155	4.013	242	5.226	FALSE	R	1.45943	0.816693	-0.642739	Avin_60600	31	tRNA-Leu	-	-	-	-	-	-	-	-
719895	1	0	24	1.27	1	0	FALSE	R	0	4.58496	4.58496	Avin_60600	38	tRNA-Leu	-	-	-	-	-	-	-	-
720097	496	6.028	482	3.333	744	2.85	FALSE	F	0.584963	-0.041307	-0.626269	-	-	-	-	-	-	-	-	Avin_07620	163	ribonuclease R
720104	2246	3.565	2438	3.473	1177	2.989	FALSE	R	-0.932244	0.11834	1.05058	Avin_60590	53	tRNA-Leu	-	-	-	-	-	-	-	-
720136	93	3.601	39	1.994	47	2.837	FALSE	F	-0.98457	-1.25376	-0.269187	-	-	-	Avin_07610	720128	720238	-1	hypothetical protein	Avin_07620	124	ribonuclease R
720212	4491	3.685	1764	3.722	1820	3.749	FALSE	F	-1.3031	-1.34819	-0.0450879	-	-	-	Avin_07610	720128	720238	-1	hypothetical protein	Avin_07620	48	ribonuclease R
720297	43	2.469	42	2.104	18	1.401	FALSE	R	-1.25634	-0.0339473	1.22239	Avin_07610	59	hypothetical protein	Avin_07620	720260	722845	1	ribonuclease R	-	-	-
720322	33	2.077	1	0	25	0.897	FALSE	F	-0.400538	-5.04439	-4.64386	-	-	-	Avin_07620	720260	722845	1	ribonuclease R	Avin_07630	2520	RNA methyltransferase TrmH, group 3
721147	76	3.306	193	2.008	117	2.17	FALSE	R	0.622437	1.34453	0.722092	Avin_07610	909	hypothetical protein	Avin_07620	720260	722845	1	ribonuclease R	-	-	-
721670	1	0	1	0	23	1.773	FALSE	R	4.52356	0	-4.52356	Avin_07610	1432	hypothetical protein	Avin_07620	720260	722845	1	ribonuclease R	-	-	-
723438	28	1.832	1	0	17	1.313	FALSE	F	-0.719892	-4.80735	-4.08746	-	-	-	Avin_07630	722842	723585	1	RNA methyltransferase TrmH, group 3	Avin_07640	310	30S ribosomal protein S6
723639	22	1.469	1	0	1	0	FALSE	F	-4.45943	-4.45943	0	-	-	-	-	-	-	-	-	Avin_07640	109	30S ribosomal protein S6
723808	48	0.631	35	1.833	76	1.541	FALSE	R	0.662965	-0.455679	-1.11864	Avin_07610	3570	hypothetical protein	Avin_07640	723748	724158	1	30S ribosomal protein S6	-	-	-
724176	1	0	83	0.518	116	1.573	FALSE	R	6.85798	6.37504	-0.482942	Avin_07610	3938	hypothetical protein	-	-	-	-	-	-	-	-
724437	31	0.398	69	1.248	88	2.755	FALSE	R	1.50524	1.15433	-0.350907	Avin_07610	4199	hypothetical protein	-	-	-	-	-	-	-	-
724456	63	2.031	44	2.172	52	2.986	FALSE	F	-0.27684	-0.517848	-0.241008	-	-	-	Avin_07660	724453	725343	1	hypothetical protein	Avin_07670	909	50S ribosomal protein L9
726700	135	2.557	239	3.64	184	2.828	FALSE	R	0.446746	0.824051	0.377305	Avin_07610	6462	hypothetical protein	Avin_07680	725923	727314	1	replicative DNA helicase	-	-	-
727130	33	1.077	42	0.103	35	0.4	TRUE	R	0.0848889	0.347923	0.263034	Avin_07610	6892	hypothetical protein	Avin_07680	725923	727314	1	replicative DNA helicase	-	-	-
727134	18	1.164	18	0.833	21	0.634	FALSE	F	0.222392	0	-0.222392	-	-	-	Avin_07680	725923	727314	1	replicative DNA helicase	Avin_07690	248	major facilitator family transporter
727354	113	2.884	71	2.875	1	0	FALSE	F	-6.82018	-0.670432	6.14975	-	-	-	-	-	-	-	-	Avin_07690	28	major facilitator family transporter
729308	31	1.984	52	1.418	25	0.897	FALSE	F	-0.31034	0.746243	1.05658	-	-	-	Avin_07700	728598	730871	-1	hypothetical protein	Avin_07710	1558	hypothetical protein
729738	66	2.099	56	0.527	46	1.22	FALSE	F	-0.520832	-0.237039	0.283793	-	-	-	Avin_07700	728598	730871	-1	hypothetical protein	Avin_07710	1128	hypothetical protein
730566	51	2.721	64	0.723	78	0.41	FALSE	F	0.612977	0.327575	-0.285402	-	-	-	Avin_07700	728598	730871	-1	hypothetical protein	Avin_07710	300	hypothetical protein
730751	1	0	17	0.746	1	0	FALSE	F	0	4.08746	4.08746	-	-	-	Avin_07700	728598	730871	-1	hypothetical protein	Avin_07710	115	hypothetical protein
731120	17	1.077	1	0	30	2.171	FALSE	F	0.819428	-4.08746	-4.90689	-	-	-	Avin_07720	731002	731334	-1	hypothetical protein	Avin_07740	1609	NADPH: ferredoxin reductase
731179	17	1.077	1	0	16	1.22	FALSE	F	-0.0874628	-4.08746	-4	-	-	-	Avin_07720	731002	731334	-1	hypothetical protein	Avin_07740	1550	NADPH: ferredoxin reductase
731967	1	0	1	0	52	0.178	FALSE	F	5.70044	0	-5.70044	-	-	-	Avin_07730	731463	732587	-1	rRNA (guanine-N(2))-methyltransferase	Avin_07740	762	NADPH: ferredoxin reductase
735475	83	1.849	17	0.746	85	0.705	TRUE	F	0.0343515	-2.28758	-2.32193	-	-	-	Avin_07770	735078	735932	-1	zinc metallopeptidase	Avin_07790	1160	hypothetical protein
735959	18	1.164	32	1.7	37	1.482	FALSE	R	1.03953	0.830075	-0.209453	Avin_07770	27	zinc metallopeptidase	-	-	-	-	-	-	-	-
736499	38	1.287	1	0	44	1.739	FALSE	F	0.211504	-5.24793	-5.45943	-	-	-	-	-	-	-	-	Avin_07790	136	hypothetical protein
736556	64	2.054	61	1.652	81	2.634	FALSE	R	0.33985	-0.0692627	-0.409113	Avin_07780	98	hypothetical protein	-	-	-	-	-	-	-	-
736863	19	1.247	32	1.7	25	1.898	FALSE	R	0.395929	0.752072	0.356144	Avin_07780	405	hypothetical protein	Avin_07790	736635	737138	1	hypothetical protein	-	-	-
738235	87	0.918	110	2.513	46	1.22	FALSE	F	-0.919382	0.338416	1.2578	-	-	-	-	-	-	-	-	Avin_07830	3151	1,5 bisphosphokinase
739626	23	1.536	1	0	1	0	FALSE	R	-4.52356	-4.52356	0	Avin_07800	1395	tRNA (uracil-5-)-methyltransferase	Avin_07810	738266	739750	-1	Xanthine/uracil/vitamin C permease family	-	-	-
740378	46	2.569	52	2.418	37	0.898	FALSE	R	-0.314109	0.176878	0.490986	Avin_07810	628	Xanthine/uracil/vitamin C permease family	-	-	-	-	-	-	-	-
741125	30	1.935	48	2.301	16	1.22	FALSE	F	-0.906891	0.678072	1.58496	-	-	-	-	-	-	-	-	Avin_07830	261	1,5 bisphosphokinase
743160	74	3.267	85	3.138	56	3.095	FALSE	R	-0.402098	0.199938	0.602036	Avin_07850	130	bacterioferritin comigratory protein BcpB	-	-	-	-	-	-	-	-
744227	108	1.818	103	1.096	42	0.085	FALSE	F	-1.36257	-0.068387	1.29418	-	-	-	Avin_07860	743256	745148	-1	TonB-dependent vitamin B12 receptor	Avin_07900	4170	hypothetical protein
747190	27	1.778	26	1.39	35	1.4	FALSE	R	0.374396	-0.0544478	-0.428843	Avin_07870	26	1-deoxy-D-xylulose-5-phosphate synthase	-	-	-	-	-	-	-	-
748431	259	2.28	209	2.446	425	1.719	FALSE	R	0.714511	-0.309449	-1.02396	Avin_07890	33	exodeoxyribonuclease VII small subunit	Avin_07900	748397	748483	1	hypothetical protein	-	-	-
751254	473	2.637	607	1.989	430	2.736	FALSE	R	-0.137504	0.359856	0.49736	Avin_07920	182	hypothetical protein	Avin_07930	751080	751259	1	hypothetical protein	-	-	-
751272	1	0	18	0.833	1	0	FALSE	F	0	4.16993	4.16993	-	-	-	-	-	-	-	-	Avin_07970	2758	hypothetical protein
751389	17	1.077	1	0	1	0	FALSE	R	-4.08746	-4.08746	0	Avin_07920	317	hypothetical protein	-	-	-	-	-	-	-	-
751443	92	0.414	102	1.819	85	3.706	FALSE	F	-0.114171	0.148863	0.263034	-	-	-	Avin_07940	751422	751949	-1	inorganic pyrophosphatase	Avin_07970	2587	hypothetical protein
751978	1751	2.602	976	3.09	1126	2.091	FALSE	R	-0.636972	-0.843226	-0.206254	Avin_07940	29	inorganic pyrophosphatase	-	-	-	-	-	-	-	-
752007	28	1.832	27	1.446	1	0	FALSE	F	-4.80735	-0.0524674	4.75489	-	-	-	-	-	-	-	-	Avin_07970	2023	hypothetical protein
752084	18	1.164	1	0	1	0	FALSE	R	-4.16993	-4.16993	0	Avin_07940	135	inorganic pyrophosphatase	Avin_07950	752033	752857	-1	hypothetical protein	-	-	-
753567	35	2.164	47	2.27	35	2.401	FALSE	F	0	0.425306	0.425306	-	-	-	Avin_07960	752980	754008	-1	Zinc-containing alcohol dehydrogenase superfamily protein	Avin_07970	463	hypothetical protein
755475	74	3.267	82	3.086	97	2.897	FALSE	F	0.390459	0.148099	-0.242361	-	-	-	Avin_07980	754488	755636	-1	Iron-containing alcohol dehydrogenase	Avin_08010	1880	hypothetical protein
755594	21	1.399	1	0	1	0	FALSE	F	-4.39232	-4.39232	0	-	-	-	Avin_07980	754488	755636	-1	Iron-containing alcohol dehydrogenase	Avin_08010	1761	hypothetical protein
755686	18	1.164	21	1.068	1	0	FALSE	F	-4.16993	0.222392	4.39232	-	-	-	Avin_07990	755667	755849	-1	hypothetical protein	Avin_08010	1669	hypothetical protein
755760	133	4.121	158	3.04	122	4.232	FALSE	F	-0.124545	0.248498	0.373043	-	-	-	Avin_07990	755667	755849	-1	hypothetical protein	Avin_08010	1595	hypothetical protein
756553	26	1.721	41	2.068	19	1.483	FALSE	F	-0.452512	0.657112	1.10962	-	-	-	Avin_08000	755849	757369	-1	aldehyde dehydrogenase	Avin_08010	802	hypothetical protein
757314	167	1.644	274	3.838	200	2.949	FALSE	F	0.260152	0.714328	0.454176	-	-	-	Avin_08000	755849	757369	-1	aldehyde dehydrogenase	Avin_08010	41	hypothetical protein
757342	114	2.312	159	1.242	139	1.836	FALSE	F	0.286051	0.479993	0.193942	-	-	-	Avin_08000	755849	757369	-1	aldehyde dehydrogenase	Avin_08010	13	hypothetical protein
757363	22	1.469	23	1.205	29	2.121	FALSE	R	0.398549	0.0641303	-0.334419	Avin_07990	1514	hypothetical protein	Avin_08000	755849	757369	-1	aldehyde dehydrogenase	-	-	-
757371	1	0	29	1.553	1	0	FALSE	F	0	4.85798	4.85798	-	-	-	Avin_08010	757355	757546	1	hypothetical protein	Avin_08020	323	Sigma54-dependent transcriptional activator
757403	44	1.503	85	3.138	47	2.837	FALSE	F	0.0951572	0.949959	0.854802	-	-	-	Avin_08010	757355	757546	1	hypothetical protein	Avin_08020	291	Sigma54-dependent transcriptional activator
757425	1	0	51	2.39	124	1.67	FALSE	R	6.9542	5.67243	-1.28177	Avin_08000	56	aldehyde dehydrogenase	Avin_08010	757355	757546	1	hypothetical protein	-	-	-
757526	373	1.915	490	1.679	319	1.456	FALSE	F	-0.225619	0.393606	0.619225	-	-	-	Avin_08010	757355	757546	1	hypothetical protein	Avin_08020	168	Sigma54-dependent transcriptional activator
757634	164	2.84	126	3.712	190	2.29	FALSE	F	0.212304	-0.380272	-0.592576	-	-	-	-	-	-	-	-	Avin_08020	60	Sigma54-dependent transcriptional activator
758893	19	1.247	25	0.33	38	2.523	FALSE	F	1	0.395929	-0.604071	-	-	-	Avin_08020	757694	759589	1	Sigma54-dependent transcriptional activator	Avin_08030	779	UDP-N-acetylmuramate:L-alanyl-gamma-D-glutamyl- meso-diaminopimelate ligase
759645	1393	2.565	1326	2.362	1118	1.946	FALSE	F	-0.317275	-0.0711145	0.246161	-	-	-	-	-	-	-	-	Avin_08030	27	UDP-N-acetylmuramate:L-alanyl-gamma-D-glutamyl- meso-diaminopimelate ligase
760240	1	0	29	1.553	20	1.561	FALSE	R	4.32193	4.85798	0.536053	Avin_08000	2871	aldehyde dehydrogenase	Avin_08030	759672	761024	1	UDP-N-acetylmuramate:L-alanyl-gamma-D-glutamyl- meso-diaminopimelate ligase	-	-	-
761219	20	1.325	1	0	1	0	FALSE	R	-4.32193	-4.32193	0	Avin_08000	3850	aldehyde dehydrogenase	Avin_08040	761029	761661	1	aromatic acid decarboxylase	-	-	-
761498	1	0	17	0.746	1	0	FALSE	R	0	4.08746	4.08746	Avin_08000	4129	aldehyde dehydrogenase	Avin_08040	761029	761661	1	aromatic acid decarboxylase	-	-	-
761611	18	0.164	33	0.745	35	0.815	FALSE	F	0.959358	0.874469	-0.0848889	-	-	-	Avin_08040	761029	761661	1	aromatic acid decarboxylase	Avin_08050	359	hypothetical protein
761837	21	1.399	1	0	1	0	FALSE	R	-4.39232	-4.39232	0	Avin_08000	4468	aldehyde dehydrogenase	-	-	-	-	-	-	-	-
761857	24	1.601	33	1.746	21	1.635	FALSE	F	-0.192645	0.459432	0.652077	-	-	-	-	-	-	-	-	Avin_08050	113	hypothetical protein
762623	33	0.076	1	0	1	0	FALSE	R	-5.04439	-5.04439	0	Avin_08000	5254	aldehyde dehydrogenase	Avin_08060	762442	762843	-1	Biopolymer transport protein ExbD	-	-	-
767060	585	3.459	660	4.11	367	2.243	FALSE	F	-0.672657	0.174029	0.846686	-	-	-	Avin_08120	766915	767112	1	hypothetical protein	Avin_08130	185	ABC transporter sulfate ester binding protein
767121	139	2.6	81	3.068	19	1.483	FALSE	F	-2.87101	-0.779091	2.09192	-	-	-	-	-	-	-	-	Avin_08130	124	ABC transporter sulfate ester binding protein
767166	1	0	29	1.553	48	2.868	FALSE	F	5.58496	4.85798	-0.726982	-	-	-	-	-	-	-	-	Avin_08130	79	ABC transporter sulfate ester binding protein
768931	1	0	17	0.746	1	0	FALSE	F	0	4.08746	4.08746	-	-	-	Avin_08140	768205	769167	-1	LysR family transcriptional regulator	Avin_08150	518	TonB-dependent receptor
769134	1	0	19	0.916	33	2.313	FALSE	F	5.04439	4.24793	-0.796467	-	-	-	Avin_08140	768205	769167	-1	LysR family transcriptional regulator	Avin_08150	315	TonB-dependent receptor
769195	41	0.076	22	1.138	19	0.482	FALSE	F	-1.10962	-0.89812	0.211504	-	-	-	-	-	-	-	-	Avin_08150	254	TonB-dependent receptor
770578	847	3.631	1081	3.652	676	2.804	FALSE	R	-0.325339	0.351933	0.677271	Avin_08140	1411	LysR family transcriptional regulator	Avin_08150	769449	771860	1	TonB-dependent receptor	-	-	-
770914	92	2.585	131	2.768	101	0.787	FALSE	R	0.13465	0.509861	0.375212	Avin_08140	1747	LysR family transcriptional regulator	Avin_08150	769449	771860	1	TonB-dependent receptor	-	-	-
771757	19	0.247	1	0	1	0	FALSE	R	-4.24793	-4.24793	0	Avin_08140	2590	LysR family transcriptional regulator	Avin_08150	769449	771860	1	TonB-dependent receptor	-	-	-
771853	1	0	32	1.7	21	0.634	FALSE	R	4.39232	5	0.607683	Avin_08140	2686	LysR family transcriptional regulator	Avin_08150	769449	771860	1	TonB-dependent receptor	-	-	-
771881	270	2.826	270	1.116	237	2.195	FALSE	R	-0.188072	0	0.188072	Avin_08140	2714	LysR family transcriptional regulator	-	-	-	-	-	-	-	-
772170	22	1.469	48	2.301	33	2.313	FALSE	R	0.584963	1.12553	0.540568	Avin_08140	3003	LysR family transcriptional regulator	Avin_08160	771898	772794	1	taurine dioxygenase	-	-	-
774003	27	1.778	22	0.137	1	0	FALSE	R	-4.75489	-0.295456	4.45943	Avin_08170	98	sulfate ester transport system substrate-binding protein	-	-	-	-	-	-	-	-
775182	1	0	1	0	21	1.635	FALSE	R	4.39232	0	-4.39232	Avin_08180	169	LysR family transcriptional regulator	Avin_08190	775067	775198	-1	hypothetical protein	-	-	-
775466	1	0	22	1.138	1	0	FALSE	F	0	4.45943	4.45943	-	-	-	Avin_08200	775257	777560	1	TonB-dependent siderophore receptor	Avin_08210	2106	hypothetical protein
775530	1	0	17	0.746	1	0	FALSE	F	0	4.08746	4.08746	-	-	-	Avin_08200	775257	777560	1	TonB-dependent siderophore receptor	Avin_08210	2042	hypothetical protein
776945	20	1.325	30	1.604	37	0.482	FALSE	F	0.887525	0.584963	-0.302563	-	-	-	Avin_08200	775257	777560	1	TonB-dependent siderophore receptor	Avin_08210	627	hypothetical protein
777457	316	5.376	504	4.72	337	4.705	FALSE	R	0.092824	0.673499	0.580675	Avin_08190	2259	hypothetical protein	Avin_08200	775257	777560	1	TonB-dependent siderophore receptor	-	-	-
778896	72	3.227	70	2.855	69	3.401	FALSE	R	-0.0614005	-0.040642	0.0207586	Avin_08190	3698	hypothetical protein	Avin_08210	777572	778924	1	hypothetical protein	-	-	-
779063	1	0	1	0	48	0.282	FALSE	R	5.58496	0	-5.58496	Avin_08190	3865	hypothetical protein	Avin_08220	778959	780158	1	hypothetical protein	-	-	-
779575	21	1.399	26	1.39	17	1.313	FALSE	R	-0.304855	0.308122	0.612977	Avin_08190	4377	hypothetical protein	Avin_08220	778959	780158	1	hypothetical protein	-	-	-
780235	1	0	39	0.993	1	0	FALSE	R	0	5.2854	5.2854	Avin_08190	5037	hypothetical protein	-	-	-	-	-	-	-	-
780269	22	1.469	28	1.501	17	1.313	FALSE	R	-0.371969	0.347923	0.719892	Avin_08190	5071	hypothetical protein	-	-	-	-	-	-	-	-
780528	24	1.601	16	0.653	1	0	FALSE	R	-4.58496	-0.584963	4	Avin_08190	5330	hypothetical protein	Avin_08230	780269	782041	1	Arylsulfotransferase	-	-	-
780659	26	1.721	38	1.955	30	2.171	FALSE	F	0.206451	0.547488	0.341037	-	-	-	Avin_08230	780269	782041	1	Arylsulfotransferase	Avin_08270	3357	ATP-dependent metallopeptidase M41, FtsH
780670	29	0.884	53	2.447	32	2.268	FALSE	F	0.142019	0.869939	0.72792	-	-	-	Avin_08230	780269	782041	1	Arylsulfotransferase	Avin_08270	3346	ATP-dependent metallopeptidase M41, FtsH
781598	37	2.247	41	2.068	23	1.773	FALSE	F	-0.685891	0.148099	0.83399	-	-	-	Avin_08230	780269	782041	1	Arylsulfotransferase	Avin_08270	2418	ATP-dependent metallopeptidase M41, FtsH
781662	1	0	25	1.331	16	1.22	FALSE	R	4	4.64386	0.643856	Avin_08190	6464	hypothetical protein	Avin_08230	780269	782041	1	Arylsulfotransferase	-	-	-
782076	17	1.077	23	1.205	1	0	FALSE	F	-4.08746	0.436099	4.52356	-	-	-	-	-	-	-	-	Avin_08270	1940	ATP-dependent metallopeptidase M41, FtsH
783871	95	0.824	1	0	109	0.608	FALSE	R	0.198329	-6.56986	-6.76818	Avin_08250	94	hypothetical protein	-	-	-	-	-	-	-	-
783889	222	0.405	1	0	1	0	FALSE	F	-7.79442	-7.79442	0	-	-	-	-	-	-	-	-	Avin_08270	127	ATP-dependent metallopeptidase M41, FtsH
783900	1	0	1	0	16	1.22	FALSE	F	4	0	-4	-	-	-	Avin_08260	783891	783971	-1	hypothetical protein	Avin_08270	116	ATP-dependent metallopeptidase M41, FtsH
783917	1	0	25	1.331	16	1.22	FALSE	F	4	4.64386	0.643856	-	-	-	Avin_08260	783891	783971	-1	hypothetical protein	Avin_08270	99	ATP-dependent metallopeptidase M41, FtsH
783973	1344	3.008	1176	3.944	749	2.953	FALSE	F	-0.843496	-0.192645	0.65085	-	-	-	-	-	-	-	-	Avin_08270	43	ATP-dependent metallopeptidase M41, FtsH
784023	77	0.324	99	0.36	1	0	FALSE	F	-6.26679	0.36257	6.62936	-	-	-	Avin_08270	784016	785866	1	ATP-dependent metallopeptidase M41, FtsH	Avin_08280	1876	hypothetical protein
787073	61	1.398	89	3.205	95	2.867	FALSE	R	0.639118	0.544996	-0.0941222	Avin_08290	89	hypothetical protein	-	-	-	-	-	-	-	-
787155	65	3.077	89	3.205	70	3.422	FALSE	R	0.106915	0.453366	0.34645	Avin_08290	171	hypothetical protein	-	-	-	-	-	-	-	-
787173	375	1.038	301	0.274	416	0.366	FALSE	F	0.149693	-0.317127	-0.46682	-	-	-	-	-	-	-	-	Avin_08300	78	integral membrane protein
787228	1	0	26	1.39	24	1.837	FALSE	R	4.58496	4.70044	0.115477	Avin_08290	244	hypothetical protein	-	-	-	-	-	-	-	-
787246	39	1.325	1	0	44	1.739	FALSE	F	0.174029	-5.2854	-5.45943	-	-	-	-	-	-	-	-	Avin_08300	5	integral membrane protein
789886	1	0	1	0	30	2.171	FALSE	F	4.90689	0	-4.90689	-	-	-	Avin_08330	788960	790762	-1	sucrose isomerase	Avin_08350	2639	gamma-glutamyl phosphate reductase
790081	44	2.503	1	0	31	2.22	FALSE	F	-0.505235	-5.45943	-4.9542	-	-	-	Avin_08330	788960	790762	-1	sucrose isomerase	Avin_08350	2444	gamma-glutamyl phosphate reductase
790236	21	1.399	63	2.7	46	2.805	FALSE	R	1.13124	1.58496	0.453718	Avin_08290	3252	hypothetical protein	Avin_08330	788960	790762	-1	sucrose isomerase	-	-	-
790434	1	0	22	1.138	1	0	FALSE	R	0	4.45943	4.45943	Avin_08290	3450	hypothetical protein	Avin_08330	788960	790762	-1	sucrose isomerase	-	-	-
790711	177	4.536	198	4.368	187	4.853	FALSE	R	0.0792889	0.161751	0.0824622	Avin_08290	3727	hypothetical protein	Avin_08330	788960	790762	-1	sucrose isomerase	-	-	-
790869	1586	0.824	2831	0.627	3360	0.604	FALSE	R	1.08307	0.835919	-0.247149	Avin_08330	107	sucrose isomerase	-	-	-	-	-	-	-	-
792497	206	0.056	47	2.27	140	0.039	TRUE	F	-0.557218	-2.13191	-1.57469	-	-	-	-	-	-	-	-	Avin_08350	28	gamma-glutamyl phosphate reductase
795260	22	0.469	1	0	19	0.482	FALSE	R	-0.211504	-4.45943	-4.24793	Avin_08340	2934	Acid phosphatase/vanadium-dependent haloperoxidase superfamily	Avin_08380	794816	795283	1	rRNA large subunit methyltransferase	-	-	-
795712	1	0	18	0.833	1	0	FALSE	F	0	4.16993	4.16993	-	-	-	Avin_08390	795297	797219	1	peptidoglycan glycosyltransferase	Avin_08400	1828	rod shape-determining protein RodA
795999	29	1.884	43	2.138	25	1.898	FALSE	R	-0.214125	0.568284	0.782409	Avin_08340	3673	Acid phosphatase/vanadium-dependent haloperoxidase superfamily	Avin_08390	795297	797219	1	peptidoglycan glycosyltransferase	-	-	-
796173	21	1.399	1	0	1	0	FALSE	F	-4.39232	-4.39232	0	-	-	-	Avin_08390	795297	797219	1	peptidoglycan glycosyltransferase	Avin_08400	1367	rod shape-determining protein RodA
796374	59	2.935	56	2.527	42	2.671	FALSE	R	-0.490326	-0.0752881	0.415037	Avin_08340	4048	Acid phosphatase/vanadium-dependent haloperoxidase superfamily	Avin_08390	795297	797219	1	peptidoglycan glycosyltransferase	-	-	-
796991	360	3.564	303	2.984	131	3.335	FALSE	F	-1.45843	-0.248679	1.20975	-	-	-	Avin_08390	795297	797219	1	peptidoglycan glycosyltransferase	Avin_08400	549	rod shape-determining protein RodA
797057	87	1.503	33	1.746	1	0	FALSE	F	-6.44294	-1.39855	5.04439	-	-	-	Avin_08390	795297	797219	1	peptidoglycan glycosyltransferase	Avin_08400	483	rod shape-determining protein RodA
798188	85	3.469	124	0.881	143	0.762	FALSE	F	0.75048	0.544805	-0.205675	-	-	-	Avin_08400	797540	798688	1	rod shape-determining protein RodA	Avin_08410	515	lytic murein transglycosylase B
798270	21	1.399	1	0	1	0	FALSE	F	-4.39232	-4.39232	0	-	-	-	Avin_08400	797540	798688	1	rod shape-determining protein RodA	Avin_08410	433	lytic murein transglycosylase B
798354	41	2.399	53	2.447	27	2.014	FALSE	R	-0.602665	0.370368	0.973033	Avin_08340	6028	Acid phosphatase/vanadium-dependent haloperoxidase superfamily	Avin_08400	797540	798688	1	rod shape-determining protein RodA	-	-	-
798379	1	0	97	0.746	1	0	FALSE	F	0	6.59991	6.59991	-	-	-	Avin_08400	797540	798688	1	rod shape-determining protein RodA	Avin_08410	324	lytic murein transglycosylase B
798452	17	1.077	28	0.5	1	0	FALSE	R	-4.08746	0.719892	4.80735	Avin_08340	6126	Acid phosphatase/vanadium-dependent haloperoxidase superfamily	Avin_08400	797540	798688	1	rod shape-determining protein RodA	-	-	-
798681	34	2.121	50	2.361	55	2.067	FALSE	R	0.693897	0.556393	-0.137504	Avin_08340	6355	Acid phosphatase/vanadium-dependent haloperoxidase superfamily	Avin_08400	797540	798688	1	rod shape-determining protein RodA	-	-	-
798691	17	1.077	1	0	1	0	FALSE	F	-4.08746	-4.08746	0	-	-	-	-	-	-	-	-	Avin_08410	12	lytic murein transglycosylase B
801036	23	1.536	22	1.138	1	0	FALSE	R	-4.52356	-0.0641303	4.45943	Avin_08340	8710	Acid phosphatase/vanadium-dependent haloperoxidase superfamily	Avin_08430	800768	801982	1	D-alanyl-D-alanine carboxypeptidase	-	-	-
801391	33	2.077	20	0.994	28	2.068	TRUE	R	-0.237039	-0.722466	-0.485427	Avin_08340	9065	Acid phosphatase/vanadium-dependent haloperoxidase superfamily	Avin_08430	800768	801982	1	D-alanyl-D-alanine carboxypeptidase	-	-	-
801410	18	1.164	1	0	1	0	FALSE	F	-4.16993	-4.16993	0	-	-	-	Avin_08430	800768	801982	1	D-alanyl-D-alanine carboxypeptidase	Avin_08440	643	hypothetical protein
801736	18	1.164	1	0	1	0	FALSE	F	-4.16993	-4.16993	0	-	-	-	Avin_08430	800768	801982	1	D-alanyl-D-alanine carboxypeptidase	Avin_08440	317	hypothetical protein
801957	95	2.046	144	1.583	349	0.232	FALSE	F	1.87723	0.600069	-1.27716	-	-	-	Avin_08430	800768	801982	1	D-alanyl-D-alanine carboxypeptidase	Avin_08440	96	hypothetical protein
802954	117	0.475	93	2.269	69	0.078	FALSE	F	-0.76184	-0.331206	0.430634	-	-	-	Avin_08450	802331	802987	1	lipoate-protein ligase B	Avin_08460	30	lipoyl synthase
803252	1	0	17	0.746	1	0	FALSE	R	0	4.08746	4.08746	Avin_08340	10926	Acid phosphatase/vanadium-dependent haloperoxidase superfamily	Avin_08460	802984	803961	1	lipoyl synthase	-	-	-
803834	31	1.984	19	0.916	41	2.635	FALSE	R	0.403356	-0.706269	-1.10962	Avin_08340	11508	Acid phosphatase/vanadium-dependent haloperoxidase superfamily	Avin_08460	802984	803961	1	lipoyl synthase	-	-	-
804381	1	0	20	0.994	1	0	FALSE	F	0	4.32193	4.32193	-	-	-	Avin_08480	804331	806127	1	thiamine pyrophosphate protein	Avin_08500	3404	hypothetical protein
804411	1	0	23	1.205	1	0	FALSE	F	0	4.52356	4.52356	-	-	-	Avin_08480	804331	806127	1	thiamine pyrophosphate protein	Avin_08500	3374	hypothetical protein
805556	100	3.706	49	2.331	1	0	FALSE	F	-6.64386	-1.02915	5.61471	-	-	-	Avin_08480	804331	806127	1	thiamine pyrophosphate protein	Avin_08500	2229	hypothetical protein
805737	19	1.247	17	0.746	1	0	FALSE	R	-4.24793	-0.160465	4.08746	Avin_08340	13411	Acid phosphatase/vanadium-dependent haloperoxidase superfamily	Avin_08480	804331	806127	1	thiamine pyrophosphate protein	-	-	-
805886	1	0	33	1.746	23	1.773	FALSE	R	4.52356	5.04439	0.520832	Avin_08340	13560	Acid phosphatase/vanadium-dependent haloperoxidase superfamily	Avin_08480	804331	806127	1	thiamine pyrophosphate protein	-	-	-
807831	317	3.058	164	4.095	280	1.977	FALSE	R	-0.179056	-0.950787	-0.771731	Avin_08490	26	lytic murein transglycosylase	Avin_08500	807785	807922	1	hypothetical protein	-	-	-
807931	313	2.362	338	2.335	192	2.305	FALSE	F	-0.705056	0.110861	0.815917	-	-	-	-	-	-	-	-	Avin_08510	64	hypothetical protein
812887	17	1.077	1	0	1	0	FALSE	R	-4.08746	-4.08746	0	Avin_08490	5082	lytic murein transglycosylase	Avin_08540	810958	814182	1	heavy metal efflux pump CzcA family	-	-	-
815183	93	1.6	81	3.068	55	3.069	FALSE	R	-0.757799	-0.199309	0.55849	Avin_08550	49	LysR family transcriptional regulator	-	-	-	-	-	-	-	-
815190	55	0.024	1	0	1	0	FALSE	F	-5.78136	-5.78136	0	-	-	-	-	-	-	-	-	Avin_08570	184	AraC family transcriptional regulator
815237	1	0	1	0	56	0.287	FALSE	F	5.80735	0	-5.80735	-	-	-	-	-	-	-	-	Avin_08570	137	AraC family transcriptional regulator
815283	21	1.399	31	0.068	1	0	FALSE	F	-4.39232	0.561879	4.9542	-	-	-	-	-	-	-	-	Avin_08570	91	AraC family transcriptional regulator
815362	1	0	1	0	16	0.219	FALSE	R	4	0	-4	Avin_08550	228	LysR family transcriptional regulator	-	-	-	-	-	-	-	-
816265	23	1.536	45	1.205	34	1.357	FALSE	R	0.563901	0.968291	0.40439	Avin_08550	1131	LysR family transcriptional regulator	Avin_08570	815374	816333	1	AraC family transcriptional regulator	-	-	-
816547	29	1.884	44	2.172	27	2.014	FALSE	R	-0.103093	0.601451	0.704544	Avin_08550	1413	LysR family transcriptional regulator	Avin_08590	816515	817876	1	Benzoate-1,2-dioxygenase oxygenase component subunit alpha	-	-	-
816626	1	0	23	1.205	21	1.635	FALSE	R	4.39232	4.52356	0.131245	Avin_08550	1492	LysR family transcriptional regulator	Avin_08590	816515	817876	1	Benzoate-1,2-dioxygenase oxygenase component subunit alpha	-	-	-
816872	1	0	18	0.833	19	1.483	FALSE	R	4.24793	4.16993	-0.0780025	Avin_08550	1738	LysR family transcriptional regulator	Avin_08590	816515	817876	1	Benzoate-1,2-dioxygenase oxygenase component subunit alpha	-	-	-
817177	1	0	17	0.746	1	0	FALSE	R	0	4.08746	4.08746	Avin_08550	2043	LysR family transcriptional regulator	Avin_08590	816515	817876	1	Benzoate-1,2-dioxygenase oxygenase component subunit alpha	-	-	-
817555	17	1.077	30	1.604	16	1.22	FALSE	R	-0.0874628	0.819428	0.906891	Avin_08550	2421	LysR family transcriptional regulator	Avin_08590	816515	817876	1	Benzoate-1,2-dioxygenase oxygenase component subunit alpha	-	-	-
817566	72	3.227	93	3.269	63	3.268	FALSE	R	-0.192645	0.369234	0.561879	Avin_08550	2432	LysR family transcriptional regulator	Avin_08590	816515	817876	1	Benzoate-1,2-dioxygenase oxygenase component subunit alpha	-	-	-
818207	1	0	24	1.27	1	0	FALSE	R	0	4.58496	4.58496	Avin_08550	3073	LysR family transcriptional regulator	Avin_08600	817879	818367	1	benzoate-1,2-dioxygenase oxygenase component subunit beta	-	-	-
818252	1	0	22	1.138	28	2.068	FALSE	R	4.80735	4.45943	-0.347923	Avin_08550	3118	LysR family transcriptional regulator	Avin_08600	817879	818367	1	benzoate-1,2-dioxygenase oxygenase component subunit beta	-	-	-
818344	1	0	22	1.138	18	0.4	FALSE	R	4.16993	4.45943	0.289507	Avin_08550	3210	LysR family transcriptional regulator	Avin_08600	817879	818367	1	benzoate-1,2-dioxygenase oxygenase component subunit beta	-	-	-
820246	47	2.601	73	2.916	52	2.986	FALSE	R	0.145851	0.635236	0.489385	Avin_08550	5112	LysR family transcriptional regulator	Avin_08620	819531	820304	1	1,6-dihydroxycyclohexa-2,4-diene-1-carboxylate dehydrogenase	-	-	-
821159	1	0	16	0.653	1	0	FALSE	F	0	4	4	-	-	-	Avin_08630	820390	821721	1	benzoate transporter	Avin_08660	775	benzoate-specific outer membrane porin
821903	1	0	18	0.833	37	2.483	FALSE	R	5.20945	4.16993	-1.03953	Avin_08550	6769	LysR family transcriptional regulator	-	-	-	-	-	-	-	-
822009	1	0	17	0.746	17	1.313	FALSE	R	4.08746	4.08746	0	Avin_08550	6875	LysR family transcriptional regulator	Avin_08660	821934	823205	1	benzoate-specific outer membrane porin	-	-	-
822559	1	0	25	1.331	1	0	FALSE	R	0	4.64386	4.64386	Avin_08550	7425	LysR family transcriptional regulator	Avin_08660	821934	823205	1	benzoate-specific outer membrane porin	-	-	-
822632	499	1.577	656	2.641	453	1.963	FALSE	R	-0.139529	0.394656	0.534185	Avin_08550	7498	LysR family transcriptional regulator	Avin_08660	821934	823205	1	benzoate-specific outer membrane porin	-	-	-
823168	302	3.725	225	2.231	197	2.343	FALSE	R	-0.616353	-0.424624	0.191729	Avin_08550	8034	LysR family transcriptional regulator	Avin_08660	821934	823205	1	benzoate-specific outer membrane porin	-	-	-
823298	1288	0.308	1627	0.458	586	0.013	FALSE	R	-1.13616	0.337082	1.47324	Avin_08550	8164	LysR family transcriptional regulator	-	-	-	-	-	-	-	-
826842	1	0	1	0	61	0.22	FALSE	F	5.93074	0	-5.93074	-	-	-	Avin_08720	826835	827758	1	Catechol 2,3 dioxygenase, XylE	Avin_08730	942	2-hydroxymuconic semialdehyde dehydrogenase
826859	82	2.417	111	3.527	107	2.456	FALSE	F	0.383915	0.436864	0.0529489	-	-	-	Avin_08720	826835	827758	1	Catechol 2,3 dioxygenase, XylE	Avin_08730	925	2-hydroxymuconic semialdehyde dehydrogenase
827699	68	0.143	76	0.167	48	0.06	FALSE	R	-0.5025	0.160465	0.662965	Avin_08550	12565	LysR family transcriptional regulator	Avin_08720	826835	827758	1	Catechol 2,3 dioxygenase, XylE	-	-	-
827765	1	0	16	0.653	1	0	FALSE	R	0	4	4	Avin_08550	12631	LysR family transcriptional regulator	-	-	-	-	-	-	-	-
830292	18	1.164	26	1.39	1	0	FALSE	F	-4.16993	0.530515	4.70044	-	-	-	Avin_08740	829300	830349	1	4-hydroxy-2-ketovalerate aldolase	Avin_08750	154	hypothetical protein
833330	29	0.298	28	1.501	1	0	FALSE	R	-4.85798	-0.0506261	4.80735	Avin_08770	371	hypothetical protein	Avin_08780	833039	833845	-1	hypothetical protein	-	-	-
833363	236	0.368	184	0.802	1	0	FALSE	R	-7.88264	-0.359081	7.52356	Avin_08770	404	hypothetical protein	Avin_08780	833039	833845	-1	hypothetical protein	-	-	-
833960	55	2.832	50	1.36	52	1.985	FALSE	F	-0.08092	-0.137504	-0.0565835	-	-	-	-	-	-	-	-	Avin_08880	6757	sigma54-dependent activator protein, XylR/DmpR family
833987	1	0	20	0.994	29	2.121	FALSE	F	4.85798	4.32193	-0.536053	-	-	-	-	-	-	-	-	Avin_08880	6730	sigma54-dependent activator protein, XylR/DmpR family
834230	27	0.778	1	0	1	0	FALSE	R	-4.75489	-4.75489	0	Avin_08780	385	hypothetical protein	Avin_08790	834174	834365	-1	4-oxalocrotonate tautomerase	-	-	-
834528	77	3.325	47	2.27	1	0	FALSE	F	-6.26679	-0.712198	5.55459	-	-	-	Avin_08800	834471	835397	-1	Extradiol ring-cleavage dioxygenase	Avin_08880	6189	sigma54-dependent activator protein, XylR/DmpR family
834564	1	0	1	0	16	1.22	FALSE	F	4	0	-4	-	-	-	Avin_08800	834471	835397	-1	Extradiol ring-cleavage dioxygenase	Avin_08880	6153	sigma54-dependent activator protein, XylR/DmpR family
834756	29	1.884	16	0.653	1	0	FALSE	R	-4.85798	-0.857981	4	Avin_08790	391	4-oxalocrotonate tautomerase	Avin_08800	834471	835397	-1	Extradiol ring-cleavage dioxygenase	-	-	-
835540	131	4.099	191	4.316	150	2.21	FALSE	R	0.195396	0.544006	0.34861	Avin_08800	143	Extradiol ring-cleavage dioxygenase	-	-	-	-	-	-	-	-
835575	1	0	1	0	16	1.22	FALSE	F	4	0	-4	-	-	-	-	-	-	-	-	Avin_08880	5142	sigma54-dependent activator protein, XylR/DmpR family
835623	268	1.33	246	1.875	232	1.357	FALSE	F	-0.208108	-0.123575	0.0845335	-	-	-	-	-	-	-	-	Avin_08880	5094	sigma54-dependent activator protein, XylR/DmpR family
835877	1	0	1	0	24	1.837	FALSE	R	4.58496	0	-4.58496	Avin_08800	480	Extradiol ring-cleavage dioxygenase	Avin_08810	835687	836748	-1	Phenol hydroxylase, ferredoxin subunit	-	-	-
837312	39	0.003	1	0	1	0	FALSE	F	-5.2854	-5.2854	0	-	-	-	Avin_08830	837181	838716	-1	Phenol hydroxylase subunit P3	Avin_08880	3405	sigma54-dependent activator protein, XylR/DmpR family
837430	1	0	1	0	55	3.069	FALSE	F	5.78136	0	-5.78136	-	-	-	Avin_08830	837181	838716	-1	Phenol hydroxylase subunit P3	Avin_08880	3287	sigma54-dependent activator protein, XylR/DmpR family
837627	40	2.362	50	0.36	41	0.313	FALSE	F	0.0356239	0.321928	0.286304	-	-	-	Avin_08830	837181	838716	-1	Phenol hydroxylase subunit P3	Avin_08880	3090	sigma54-dependent activator protein, XylR/DmpR family
837718	134	3.132	101	1.804	106	2.442	FALSE	F	-0.338169	-0.407878	-0.069709	-	-	-	Avin_08830	837181	838716	-1	Phenol hydroxylase subunit P3	Avin_08880	2999	sigma54-dependent activator protein, XylR/DmpR family
837877	1	0	21	1.068	18	1.401	FALSE	R	4.16993	4.39232	0.222392	Avin_08820	759	Phenol hydroxylase subunit P4	Avin_08830	837181	838716	-1	Phenol hydroxylase subunit P3	-	-	-
837894	29	1.884	34	0.79	47	1.836	FALSE	F	0.696608	0.229482	-0.467126	-	-	-	Avin_08830	837181	838716	-1	Phenol hydroxylase subunit P3	Avin_08880	2823	sigma54-dependent activator protein, XylR/DmpR family
838276	115	2.324	143	1.895	76	1.957	FALSE	F	-0.597563	0.314381	0.911944	-	-	-	Avin_08830	837181	838716	-1	Phenol hydroxylase subunit P3	Avin_08880	2441	sigma54-dependent activator protein, XylR/DmpR family
838435	1	0	19	0.916	19	1.483	TRUE	F	4.24793	4.24793	0	-	-	-	Avin_08830	837181	838716	-1	Phenol hydroxylase subunit P3	Avin_08880	2282	sigma54-dependent activator protein, XylR/DmpR family
838610	1	0	2127	0.025	1	0	FALSE	F	0	11.0546	11.0546	-	-	-	Avin_08830	837181	838716	-1	Phenol hydroxylase subunit P3	Avin_08880	2107	sigma54-dependent activator protein, XylR/DmpR family
838751	29	1.884	19	0.916	1	0	FALSE	F	-4.85798	-0.610053	4.24793	-	-	-	-	-	-	-	-	Avin_08880	1966	sigma54-dependent activator protein, XylR/DmpR family
840010	1	0	1	0	16	1.22	FALSE	F	4	0	-4	-	-	-	Avin_08850	839021	840019	-1	Phenol hydroxylase subunit P1	Avin_08880	707	sigma54-dependent activator protein, XylR/DmpR family
840022	1	0	17	0.746	1	0	FALSE	F	0	4.08746	4.08746	-	-	-	-	-	-	-	-	Avin_08880	695	sigma54-dependent activator protein, XylR/DmpR family
840038	20	1.325	23	1.205	31	2.22	FALSE	F	0.632268	0.201634	-0.430634	-	-	-	-	-	-	-	-	Avin_08880	679	sigma54-dependent activator protein, XylR/DmpR family
840422	17	1.077	1	0	1	0	FALSE	F	-4.08746	-4.08746	0	-	-	-	-	-	-	-	-	Avin_08880	295	sigma54-dependent activator protein, XylR/DmpR family
840439	19	0.247	1	0	1	0	FALSE	F	-4.24793	-4.24793	0	-	-	-	-	-	-	-	-	Avin_08880	278	sigma54-dependent activator protein, XylR/DmpR family
840444	1	0	17	0.746	1	0	FALSE	F	0	4.08746	4.08746	-	-	-	-	-	-	-	-	Avin_08880	273	sigma54-dependent activator protein, XylR/DmpR family
840615	265	2.536	249	2.7	305	1.313	FALSE	F	0.202817	-0.0898466	-0.292664	-	-	-	-	-	-	-	-	Avin_08880	102	sigma54-dependent activator protein, XylR/DmpR family
841180	30	0.349	37	1.916	25	0.313	FALSE	R	-0.263034	0.302563	0.565597	Avin_08860	846	Phenol hydroxylase subunit DmpK	Avin_08880	840717	842411	1	sigma54-dependent activator protein, XylR/DmpR family	-	-	-
841330	1	0	18	0.833	1	0	FALSE	R	0	4.16993	4.16993	Avin_08860	996	Phenol hydroxylase subunit DmpK	Avin_08880	840717	842411	1	sigma54-dependent activator protein, XylR/DmpR family	-	-	-
841905	1	0	62	0.676	181	0.281	TRUE	F	7.49985	5.9542	-1.54565	-	-	-	Avin_08880	840717	842411	1	sigma54-dependent activator protein, XylR/DmpR family	Avin_08890	640	hypothetical protein
841994	53	0.192	51	2.39	32	0.682	FALSE	F	-0.72792	-0.0554951	0.672425	-	-	-	Avin_08880	840717	842411	1	sigma54-dependent activator protein, XylR/DmpR family	Avin_08890	551	hypothetical protein
842077	36	0.621	53	1.446	37	2.483	FALSE	F	0.0395284	0.557995	0.518467	-	-	-	Avin_08880	840717	842411	1	sigma54-dependent activator protein, XylR/DmpR family	Avin_08890	468	hypothetical protein
842385	1	0	24	1.27	1	0	FALSE	F	0	4.58496	4.58496	-	-	-	Avin_08880	840717	842411	1	sigma54-dependent activator protein, XylR/DmpR family	Avin_08890	160	hypothetical protein
842491	31	0.984	1	0	1	0	FALSE	F	-4.9542	-4.9542	0	-	-	-	-	-	-	-	-	Avin_08890	54	hypothetical protein
842774	731	3.588	752	3.713	585	2.415	FALSE	R	-0.321435	0.0408613	0.362296	Avin_08860	2440	Phenol hydroxylase subunit DmpK	-	-	-	-	-	-	-	-
842810	45	0.536	54	1.473	1	0	FALSE	R	-5.49185	0.263034	5.75489	Avin_08860	2476	Phenol hydroxylase subunit DmpK	Avin_08900	842776	842928	1	hypothetical protein	-	-	-
842827	36	0.206	21	1.068	43	1.705	FALSE	F	0.25634	-0.777608	-1.03395	-	-	-	Avin_08900	842776	842928	1	hypothetical protein	Avin_08910	113	hypothetical protein
842866	37	2.247	28	1.501	33	0.312	FALSE	F	-0.165059	-0.402098	-0.237039	-	-	-	Avin_08900	842776	842928	1	hypothetical protein	Avin_08910	74	hypothetical protein
842919	3589	3.394	2819	2.921	3020	3.091	FALSE	F	-0.249033	-0.348398	-0.0993651	-	-	-	Avin_08900	842776	842928	1	hypothetical protein	Avin_08910	21	hypothetical protein
843013	1	0	1	0	21	1.635	FALSE	R	4.39232	0	-4.39232	Avin_08860	2679	Phenol hydroxylase subunit DmpK	Avin_08910	842940	843152	1	hypothetical protein	-	-	-
843153	1	0	19	0.916	16	1.22	FALSE	R	4	4.24793	0.247928	Avin_08860	2819	Phenol hydroxylase subunit DmpK	Avin_08920	843149	843445	1	hypothetical protein	-	-	-
843244	1	0	31	1.653	30	1.17	FALSE	F	4.90689	4.9542	0.0473057	-	-	-	Avin_08920	843149	843445	1	hypothetical protein	Avin_08950	975	nuclease
843342	133	2.121	180	1.907	297	2.522	FALSE	R	1.15904	0.436571	-0.722466	Avin_08860	3008	Phenol hydroxylase subunit DmpK	Avin_08920	843149	843445	1	hypothetical protein	-	-	-
843718	1	0	18	0.833	18	1.401	FALSE	F	4.16993	4.16993	0	-	-	-	Avin_08930	843562	843720	-1	hypothetical protein	Avin_08950	501	nuclease
843985	25	1.662	59	0.282	36	2.443	FALSE	F	0.526069	1.23879	0.712718	-	-	-	-	-	-	-	-	Avin_08950	234	nuclease
844038	1096	3.173	3961	2.942	6990	3.329	FALSE	R	2.67304	1.85362	-0.819428	Avin_08930	318	hypothetical protein	-	-	-	-	-	-	-	-
844200	1	0	54	2.474	29	2.121	FALSE	R	4.85798	5.75489	0.896907	Avin_08930	480	hypothetical protein	-	-	-	-	-	-	-	-
844211	1	0	1	0	19	1.483	FALSE	R	4.24793	0	-4.24793	Avin_08930	491	hypothetical protein	-	-	-	-	-	-	-	-
844233	26	1.721	1	0	45	0.45	FALSE	F	0.791413	-4.70044	-5.49185	-	-	-	Avin_08950	844219	844845	1	nuclease	Avin_08970	1033	hypothetical protein
844244	100	0.536	103	1.418	117	2.17	FALSE	F	0.226509	0.0426443	-0.183864	-	-	-	Avin_08950	844219	844845	1	nuclease	Avin_08970	1022	hypothetical protein
844286	1	0	1	0	24	1.837	FALSE	F	4.58496	0	-4.58496	-	-	-	Avin_08950	844219	844845	1	nuclease	Avin_08970	980	hypothetical protein
844447	103	3.749	133	2.205	77	1.976	FALSE	R	-0.419714	0.368782	0.788496	Avin_08930	727	hypothetical protein	Avin_08950	844219	844845	1	nuclease	-	-	-
844530	1	0	1	0	48	0.282	FALSE	F	5.58496	0	-5.58496	-	-	-	Avin_08950	844219	844845	1	nuclease	Avin_08970	736	hypothetical protein
845217	17	1.077	29	0.553	32	0.266	FALSE	R	0.912537	0.770518	-0.142019	Avin_08960	32	hypothetical protein	-	-	-	-	-	-	-	-
845294	1	0	40	1.031	29	0.12	FALSE	F	4.85798	5.32193	0.463947	-	-	-	Avin_08970	845266	845979	1	hypothetical protein	Avin_09010	5279	hypothetical protein
845339	177	3.536	412	3.429	514	3.508	FALSE	R	1.53802	1.21889	-0.319124	Avin_08960	154	hypothetical protein	Avin_08970	845266	845979	1	hypothetical protein	-	-	-
845359	190	4.639	185	4.27	374	3.271	FALSE	F	0.977039	-0.0384741	-1.01551	-	-	-	Avin_08970	845266	845979	1	hypothetical protein	Avin_09010	5214	hypothetical protein
845400	44	2.503	62	2.677	83	3.671	FALSE	F	0.915608	0.494765	-0.420843	-	-	-	Avin_08970	845266	845979	1	hypothetical protein	Avin_09010	5173	hypothetical protein
848382	28	1.832	26	1.39	23	0.772	TRUE	F	-0.283793	-0.106915	0.176878	-	-	-	Avin_09000	847763	850375	-1	leucyl-tRNA synthetase	Avin_09010	2191	hypothetical protein
850402	1	0	38	0.955	22	0.705	FALSE	R	4.45943	5.24793	0.788496	Avin_09000	27	leucyl-tRNA synthetase	-	-	-	-	-	-	-	-
850538	57	0.562	40	0.031	76	1.22	FALSE	F	0.415037	-0.510962	-0.925999	-	-	-	-	-	-	-	-	Avin_09010	35	hypothetical protein
852167	1	0	1	0	17	1.313	FALSE	R	4.08746	0	-4.08746	Avin_09000	1792	leucyl-tRNA synthetase	Avin_09030	851780	853330	-1	apolipoprotein N-acyltransferase	-	-	-
854100	1	0	16	0.653	1	0	FALSE	F	0	4	4	-	-	-	Avin_09040	853443	854285	-1	CBS domain-containing transporter	Avin_09090	3223	hypothetical protein
854290	49	2.662	61	2.653	97	2.897	FALSE	R	0.985203	0.316027	-0.669176	Avin_09040	5	CBS domain-containing transporter	Avin_09050	854282	854770	-1	putative metalloprotease	-	-	-
854345	1	0	80	3.05	167	1.518	FALSE	R	7.3837	6.32193	-1.06178	Avin_09040	60	CBS domain-containing transporter	Avin_09050	854282	854770	-1	putative metalloprotease	-	-	-
855808	4757	1.961	7176	1.896	5822	1.381	FALSE	R	0.291463	0.593128	0.301665	Avin_09060	35	PhoH-like protein	Avin_09070	855779	855907	-1	hypothetical protein	-	-	-
855812	39	2.325	48	1.3	57	3.121	FALSE	F	0.547488	0.29956	-0.247928	-	-	-	Avin_09070	855779	855907	-1	hypothetical protein	Avin_09090	1511	hypothetical protein
856158	1	0	22	1.138	17	1.313	FALSE	F	4.08746	4.45943	0.371969	-	-	-	Avin_09080	855913	857241	-1	(dimethylallyl)adenosine tRNA methylthiotransferase	Avin_09090	1165	hypothetical protein
857269	115	3.91	31	1.653	44	2.74	FALSE	R	-1.38606	-1.89129	-0.505235	Avin_09080	28	(dimethylallyl)adenosine tRNA methylthiotransferase	-	-	-	-	-	-	-	-
857286	27	1.778	39	1.994	23	1.773	FALSE	F	-0.231326	0.530515	0.76184	-	-	-	-	-	-	-	-	Avin_09090	37	hypothetical protein
857469	1	0	26	1.39	40	2.599	FALSE	F	5.32193	4.70044	-0.621488	-	-	-	Avin_09090	857323	857514	1	hypothetical protein	Avin_09110	1926	hypothetical protein
857485	18	1.164	31	1.653	22	1.706	FALSE	R	0.289507	0.784271	0.494765	Avin_09080	244	(dimethylallyl)adenosine tRNA methylthiotransferase	Avin_09090	857323	857514	1	hypothetical protein	-	-	-
857523	1	0	1	0	23	1.773	FALSE	F	4.52356	0	-4.52356	-	-	-	Avin_09100	857494	858639	-1	integrase catalytic subunit	Avin_09110	1872	hypothetical protein
857577	526	0.903	976	1.317	646	1.254	FALSE	F	0.296471	0.891818	0.595347	-	-	-	Avin_09100	857494	858639	-1	integrase catalytic subunit	Avin_09110	1818	hypothetical protein
857697	95	3.631	125	3.7	95	3.868	FALSE	F	0	0.395929	0.395929	-	-	-	Avin_09100	857494	858639	-1	integrase catalytic subunit	Avin_09110	1698	hypothetical protein
857705	25	1.662	40	2.031	92	3.821	FALSE	R	1.87971	0.678072	-1.20163	Avin_09080	464	(dimethylallyl)adenosine tRNA methylthiotransferase	Avin_09100	857494	858639	-1	integrase catalytic subunit	-	-	-
857712	1	0	17	0.746	1	0	FALSE	R	0	4.08746	4.08746	Avin_09080	471	(dimethylallyl)adenosine tRNA methylthiotransferase	Avin_09100	857494	858639	-1	integrase catalytic subunit	-	-	-
857713	47	2.601	53	2.447	63	3.268	FALSE	F	0.422691	0.173332	-0.249359	-	-	-	Avin_09100	857494	858639	-1	integrase catalytic subunit	Avin_09110	1682	hypothetical protein
857913	1	0	16	0.653	1	0	FALSE	F	0	4	4	-	-	-	Avin_09100	857494	858639	-1	integrase catalytic subunit	Avin_09110	1482	hypothetical protein
858201	22	1.469	26	1.39	20	1.561	FALSE	F	-0.137504	0.241008	0.378512	-	-	-	Avin_09100	857494	858639	-1	integrase catalytic subunit	Avin_09110	1194	hypothetical protein
858292	525	6.11	1540	7.334	948	7.201	FALSE	R	0.85257	1.55254	0.699971	Avin_09080	1051	(dimethylallyl)adenosine tRNA methylthiotransferase	Avin_09100	857494	858639	-1	integrase catalytic subunit	-	-	-
858312	18	1.164	22	1.138	1	0	FALSE	F	-4.16993	0.289507	4.45943	-	-	-	Avin_09100	857494	858639	-1	integrase catalytic subunit	Avin_09110	1083	hypothetical protein
858624	1	0	21	1.068	19	1.483	FALSE	F	4.24793	4.39232	0.14439	-	-	-	Avin_09100	857494	858639	-1	integrase catalytic subunit	Avin_09110	771	hypothetical protein
858724	98	3.677	80	3.05	64	3.291	FALSE	R	-0.61471	-0.292782	0.321928	Avin_09100	85	integrase catalytic subunit	-	-	-	-	-	-	-	-
859915	1	0	16	0.653	20	1.561	FALSE	R	4.32193	4	-0.321928	Avin_09100	1276	integrase catalytic subunit	Avin_09120	859746	860690	-1	LysR family transcriptional regulator	-	-	-
860755	61	1.398	46	2.238	35	2.401	FALSE	R	-0.801454	-0.407175	0.394279	Avin_09120	65	LysR family transcriptional regulator	-	-	-	-	-	-	-	-
860782	34	2.121	21	1.068	26	1.957	TRUE	F	-0.387023	-0.695145	-0.308122	-	-	-	-	-	-	-	-	Avin_09130	31	hypothetical protein
861427	17	0.077	35	1.833	34	0.357	FALSE	F	1	1.04182	0.0418202	-	-	-	Avin_09150	861410	862477	1	rhamnose-proton symporter	Avin_09160	1082	short-chain dehydrogenase/reductase SDR
861493	29	1.884	29	0.553	28	0.483	FALSE	F	-0.0506261	0	0.0506261	-	-	-	Avin_09150	861410	862477	1	rhamnose-proton symporter	Avin_09160	1016	short-chain dehydrogenase/reductase SDR
862330	1	0	22	1.138	1	0	FALSE	R	0	4.45943	4.45943	Avin_09120	1640	LysR family transcriptional regulator	Avin_09150	861410	862477	1	rhamnose-proton symporter	-	-	-
862351	14351	1.065	12713	1.092	13342	1.183	FALSE	R	-0.105176	-0.174847	-0.0696704	Avin_09120	1661	LysR family transcriptional regulator	Avin_09150	861410	862477	1	rhamnose-proton symporter	-	-	-
862423	27	1.778	28	1.501	20	0.56	FALSE	R	-0.432959	0.0524674	0.485427	Avin_09120	1733	LysR family transcriptional regulator	Avin_09150	861410	862477	1	rhamnose-proton symporter	-	-	-
862458	31	1.984	35	1.833	42	2.671	TRUE	R	0.438121	0.175087	-0.263034	Avin_09120	1768	LysR family transcriptional regulator	Avin_09150	861410	862477	1	rhamnose-proton symporter	-	-	-
862478	28	1.832	43	2.138	40	2.599	FALSE	R	0.514573	0.61891	0.104337	Avin_09120	1788	LysR family transcriptional regulator	-	-	-	-	-	-	-	-
862498	144	1.236	173	3.172	175	2.434	FALSE	R	0.281286	0.264703	-0.0165829	Avin_09120	1808	LysR family transcriptional regulator	-	-	-	-	-	-	-	-
864557	42	2.434	21	1.068	21	1.635	FALSE	F	-1	-1	0	-	-	-	Avin_09190	864549	865784	1	LamB type porin	Avin_09200	1224	hypothetical protein
870056	37	2.247	47	2.27	41	2.635	FALSE	R	0.148099	0.345135	0.197037	Avin_09120	9366	LysR family transcriptional regulator	Avin_09240	869585	871018	1	aldehyde dehydrogenase	-	-	-
871413	44	2.503	46	2.238	22	1.706	FALSE	R	-1	0.0641303	1.06413	Avin_09120	10723	LysR family transcriptional regulator	Avin_09250	871223	871768	-1	hypothetical protein	-	-	-
874985	159	1.21	131	1.183	350	0.059	FALSE	R	1.13833	-0.27946	-1.41779	Avin_09270	895	thiamine-phosphate pyrophosphorylase	Avin_09280	874189	875004	-1	phosphomethylpyrimidine kinase	-	-	-
876011	29	1.884	49	2.331	35	2.401	FALSE	R	0.271302	0.756729	0.485427	Avin_09280	1007	phosphomethylpyrimidine kinase	Avin_09290	875033	876748	1	acyl-CoA dehydrogenase	-	-	-
883975	42	1.434	32	1.7	61	0.412	FALSE	F	0.53842	-0.392317	-0.930737	-	-	-	Avin_09350	883875	885989	-1	TonB-dependent siderophore receptor	Avin_09370	2977	AMP nucleosidase
884133	22	1.469	1	0	1	0	FALSE	F	-4.45943	-4.45943	0	-	-	-	Avin_09350	883875	885989	-1	TonB-dependent siderophore receptor	Avin_09370	2819	AMP nucleosidase
884723	49	2.662	24	1.27	34	2.358	FALSE	F	-0.527247	-1.02975	-0.5025	-	-	-	Avin_09350	883875	885989	-1	TonB-dependent siderophore receptor	Avin_09370	2229	AMP nucleosidase
885984	27	1.778	61	0.33	88	2.171	TRUE	R	1.70454	1.17585	-0.528694	Avin_09340	2189	hypothetical protein	Avin_09350	883875	885989	-1	TonB-dependent siderophore receptor	-	-	-
886800	51	1.721	75	2.955	1	0	FALSE	R	-5.67243	0.556393	6.22882	Avin_09360	28	2,4-dihydroxyhept-2-ene-1,7-dioic acid aldolase	-	-	-	-	-	-	-	-
886926	249	0.861	89	0.62	189	1.697	FALSE	F	-0.39776	-1.48427	-1.08651	-	-	-	-	-	-	-	-	Avin_09370	26	AMP nucleosidase
890446	237	3.374	151	2.974	213	3.456	FALSE	R	-0.154034	-0.650339	-0.496305	Avin_09400	27	urease accessory protein UreE	-	-	-	-	-	-	-	-
890660	77	3.325	122	3.665	94	3.853	FALSE	F	0.287802	0.663951	0.376148	-	-	-	Avin_09410	890647	890973	-1	hypothetical protein	Avin_09420	323	myo-inositol dehydrogenase
890924	228	2.903	326	4.09	231	3.158	FALSE	R	0.018859	0.515838	0.496979	Avin_09400	505	urease accessory protein UreE	Avin_09410	890647	890973	-1	hypothetical protein	-	-	-
890940	1	0	1	0	16	0.219	FALSE	F	4	0	-4	-	-	-	Avin_09410	890647	890973	-1	hypothetical protein	Avin_09420	43	myo-inositol dehydrogenase
891113	47	2.601	95	3.301	90	3.789	FALSE	R	0.937264	1.01527	0.0780025	Avin_09410	140	hypothetical protein	Avin_09420	890983	891936	1	myo-inositol dehydrogenase	-	-	-
891147	48	2.632	37	1.916	25	1.898	FALSE	R	-0.941106	-0.375509	0.565597	Avin_09410	174	hypothetical protein	Avin_09420	890983	891936	1	myo-inositol dehydrogenase	-	-	-
891390	110	3.845	89	3.205	86	3.723	FALSE	R	-0.355095	-0.305626	0.0494687	Avin_09410	417	hypothetical protein	Avin_09420	890983	891936	1	myo-inositol dehydrogenase	-	-	-
891485	20	1.325	30	1.604	1	0	FALSE	R	-4.32193	0.584963	4.90689	Avin_09410	512	hypothetical protein	Avin_09420	890983	891936	1	myo-inositol dehydrogenase	-	-	-
891551	121	1.983	230	3	166	0.679	FALSE	R	0.456176	0.926627	0.470451	Avin_09410	578	hypothetical protein	Avin_09420	890983	891936	1	myo-inositol dehydrogenase	-	-	-
891563	77	3.325	128	3.735	91	3.805	FALSE	F	0.241008	0.733213	0.492205	-	-	-	Avin_09420	890983	891936	1	myo-inositol dehydrogenase	Avin_09480	5091	LysR family transcriptional regulator
891751	18	1.164	1	0	53	0.428	FALSE	R	1.558	-4.16993	-5.72792	Avin_09410	778	hypothetical protein	Avin_09420	890983	891936	1	myo-inositol dehydrogenase	-	-	-
892822	184	4.593	172	4.164	89	1.772	FALSE	F	-1.04783	-0.0972972	0.950531	-	-	-	-	-	-	-	-	Avin_09480	3832	LysR family transcriptional regulator
893512	1	0	1	0	42	2.671	FALSE	F	5.39232	0	-5.39232	-	-	-	-	-	-	-	-	Avin_09480	3142	LysR family transcriptional regulator
893896	78	3.344	30	1.604	1	0	FALSE	F	-6.2854	-1.37851	4.90689	-	-	-	Avin_09450	893889	894110	-1	hypothetical protein	Avin_09480	2758	LysR family transcriptional regulator
895274	55	2.832	61	2.653	73	1.898	FALSE	F	0.408465	0.149378	-0.259087	-	-	-	Avin_09460	894107	895408	-1	C4-dicarboxylate transport protein	Avin_09480	1380	LysR family transcriptional regulator
895337	1	0	1	0	18	0.4	FALSE	F	4.16993	0	-4.16993	-	-	-	Avin_09460	894107	895408	-1	C4-dicarboxylate transport protein	Avin_09480	1317	LysR family transcriptional regulator
895372	109	2.832	157	4.031	99	3.928	FALSE	R	-0.138828	0.526436	0.665264	Avin_09450	1262	hypothetical protein	Avin_09460	894107	895408	-1	C4-dicarboxylate transport protein	-	-	-
896400	18	1.164	20	0.994	19	1.483	FALSE	F	0.0780025	0.152003	0.0740006	-	-	-	-	-	-	-	-	Avin_09480	254	LysR family transcriptional regulator
896415	69	3.164	36	1.875	21	1.635	FALSE	R	-1.71621	-0.938599	0.777608	Avin_09470	22	alpha/beta hydrolase fold protein	-	-	-	-	-	-	-	-
896624	20	1.325	1	0	16	1.22	TRUE	F	-0.321928	-4.32193	-4	-	-	-	-	-	-	-	-	Avin_09480	30	LysR family transcriptional regulator
897983	1	0	21	1.068	1	0	FALSE	R	0	4.39232	4.39232	Avin_09470	1590	alpha/beta hydrolase fold protein	Avin_09490	897675	898040	-1	LysR family transcriptional regulator	-	-	-
898334	1020	1.426	956	1.253	885	0.726	FALSE	F	-0.20482	-0.0934866	0.111333	-	-	-	-	-	-	-	-	Avin_09530	1853	integrase
898364	95	1.046	84	0.799	1	0	FALSE	F	-6.56986	-0.177538	6.39232	-	-	-	-	-	-	-	-	Avin_09530	1823	integrase
898405	18	1.164	31	1.653	26	1.957	TRUE	F	0.530515	0.784271	0.253757	-	-	-	-	-	-	-	-	Avin_09530	1782	integrase
899327	1	0	20	0.994	19	1.483	FALSE	R	4.24793	4.32193	0.0740006	Avin_09490	1287	LysR family transcriptional regulator	-	-	-	-	-	-	-	-
899712	50	1.106	56	2.527	37	0.482	FALSE	R	-0.434403	0.163499	0.597902	Avin_09490	1672	LysR family transcriptional regulator	-	-	-	-	-	-	-	-
899722	1	0	19	0.916	16	0.219	FALSE	R	4	4.24793	0.247928	Avin_09490	1682	LysR family transcriptional regulator	-	-	-	-	-	-	-	-
900056	35	0.579	31	0.068	42	1.085	TRUE	F	0.263034	-0.175087	-0.438121	-	-	-	-	-	-	-	-	Avin_09530	131	integrase
900208	1	0	17	0.746	21	0.634	FALSE	R	4.39232	4.08746	-0.304855	Avin_09490	2168	LysR family transcriptional regulator	Avin_09530	900187	901212	1	integrase	-	-	-
901795	36	2.206	50	2.361	40	2.599	FALSE	R	0.152003	0.473931	0.321928	Avin_09490	3755	LysR family transcriptional regulator	Avin_09540	901209	901988	1	transposase/IS protein	-	-	-
901903	144	4.237	115	2.578	69	3.401	FALSE	R	-1.0614	-0.324435	0.736966	Avin_09490	3863	LysR family transcriptional regulator	Avin_09540	901209	901988	1	transposase/IS protein	-	-	-
902012	147	2.681	160	2.473	192	1.305	FALSE	F	0.38529	0.122256	-0.263034	-	-	-	-	-	-	-	-	Avin_09560	1001	transposase IS116/IS110/IS902
902087	30	0.349	21	1.068	1	0	FALSE	F	-4.90689	-0.514573	4.39232	-	-	-	Avin_09550	902041	902643	-1	transposase	Avin_09560	926	transposase IS116/IS110/IS902
903592	62	0.422	55	1.5	35	0.4	FALSE	F	-0.824913	-0.172837	0.652077	-	-	-	Avin_09560	903013	904029	1	transposase IS116/IS110/IS902	Avin_09570	902	transposase
903838	59	2.935	83	3.103	55	2.067	FALSE	F	-0.101283	0.492396	0.59368	-	-	-	Avin_09560	903013	904029	1	transposase IS116/IS110/IS902	Avin_09570	656	transposase
903961	1	0	30	1.604	20	1.561	FALSE	R	4.32193	4.90689	0.584963	Avin_09550	1318	transposase	Avin_09560	903013	904029	1	transposase IS116/IS110/IS902	-	-	-
903998	137	1.579	207	2.432	51	0.956	FALSE	R	-1.42561	0.595455	2.02106	Avin_09550	1355	transposase	Avin_09560	903013	904029	1	transposase IS116/IS110/IS902	-	-	-
904011	1	0	18	0.833	1	0	FALSE	R	0	4.16993	4.16993	Avin_09550	1368	transposase	Avin_09560	903013	904029	1	transposase IS116/IS110/IS902	-	-	-
904046	114	2.312	123	3.677	105	1.206	TRUE	F	-0.118644	0.109624	0.228269	-	-	-	-	-	-	-	-	Avin_09570	448	transposase
904069	1	0	34	1.79	56	2.094	FALSE	F	5.80735	5.08746	-0.719892	-	-	-	-	-	-	-	-	Avin_09570	425	transposase
904135	548	3.002	802	2.143	551	1.329	FALSE	R	0.00787643	0.549426	0.54155	Avin_09550	1492	transposase	-	-	-	-	-	-	-	-
904319	1	0	32	1.7	19	1.483	FALSE	R	4.24793	5	0.752072	Avin_09550	1676	transposase	-	-	-	-	-	-	-	-
904361	1114	4.027	2194	3.596	734	3.371	FALSE	R	-0.601897	0.977814	1.57971	Avin_09550	1718	transposase	-	-	-	-	-	-	-	-
904411	1	0	25	1.331	25	1.898	FALSE	R	4.64386	4.64386	0	Avin_09550	1768	transposase	-	-	-	-	-	-	-	-
904451	1	0	31	1.653	33	2.313	FALSE	R	5.04439	4.9542	-0.0901978	Avin_09550	1808	transposase	-	-	-	-	-	-	-	-
904469	424	1.631	325	1.178	471	0.517	FALSE	F	0.151663	-0.383625	-0.535287	-	-	-	-	-	-	-	-	Avin_09570	25	transposase
904506	27	1.778	30	1.604	1	0	FALSE	R	-4.75489	0.152003	4.90689	Avin_09550	1863	transposase	Avin_09570	904494	904901	1	transposase	-	-	-
904547	29	1.884	40	2.031	1	0	FALSE	R	-4.85798	0.463947	5.32193	Avin_09550	1904	transposase	Avin_09570	904494	904901	1	transposase	-	-	-
904582	59	2.935	88	3.189	37	1.482	FALSE	R	-0.67319	0.576789	1.24998	Avin_09550	1939	transposase	Avin_09570	904494	904901	1	transposase	-	-	-
904649	1	0	21	1.068	1	0	FALSE	R	0	4.39232	4.39232	Avin_09550	2006	transposase	Avin_09570	904494	904901	1	transposase	-	-	-
904663	57	2.884	55	2.501	49	2.898	FALSE	R	-0.21818	-0.0515303	0.16665	Avin_09550	2020	transposase	Avin_09570	904494	904901	1	transposase	-	-	-
[truncated: 12,106 more rows]
[truncated: 3 more columns]
