# Supplementary material for: Interactions between paralogous bacterial enhancer‐binding proteins enable metal‐dependent regulation of alternative nitrogenases in Azotobacter vinelandii
Source: Mol Microbiol. 2022 Jun 29;118(1-2):105–24. doi: 10.1111/mmi.14955 (PMC9542535; doi:10.1111/mmi.14955)
Supplement: Supplementary file 3 — Table S8 [file MMI-118-105-s003.xlsx]

## Sheet: vnfA Fe
Position	log2 fold change	Apparent pval	Left Gene	Left Distance	Left Product	Inside Gene	Inside Distance	Inside Product	Right Gene	Right Distance	Right Product
128956	2.67446	5.7992e-50	Avin_01300	87	periplasmic molybdate-binding protein, ModA2	-	-	-	Avin_01310	214	hemerythrin-like, metal binding protein
128866	2.30162	6.43901e-37	Avin_01290	816	ABC transporter permease	Avin_01300	-3	periplasmic molybdate-binding protein, ModA2	Avin_01310	304	hemerythrin-like, metal binding protein
4900906	2.27328	5.39484e-36	Avin_48350	88	ammonia monooxygenase	-	-	-	-	-	-
70966	2.1683	1.10703e-32	Avin_00670	317	hypothetical protein	Avin_00680	-31	hypothetical protein	Avin_00690	82	acid phosphatase/vanadium-dependent haloperoxidase
251266	2.16162	1.63234e-32	Avin_02610	66	vanadium nitrogenase subunit alpha, vnfD	-	-	-	Avin_02620	40	hypothetical protein
70906	2.12654	2.01256e-31	Avin_00670	257	hypothetical protein	-	-	-	-	-	-
4900816	2.11382	4.6151e-31	Avin_48340	1104	auxin efflux carrier	Avin_48350	-2	ammonia monooxygenase	-	-	-
4900966	2.09413	1.76603e-30	Avin_48350	148	ammonia monooxygenase	Avin_48360	-486	hypothetical protein	-	-	-
44986	2.0213	2.43136e-28	Avin_00440	207	TetR family transcriptional regulator	-	-	-	Avin_00450	104	ABC transporter substrate-binding protein
886876	1.93803	5.78657e-26	Avin_09360	104	2,4-dihydroxyhept-2-ene-1,7-dioic acid aldolase	-	-	-	Avin_09370	76	AMP nucleosidase
71026	1.8501	1.38844e-23	Avin_00680	29	hypothetical protein	-	-	-	Avin_00690	22	acid phosphatase/vanadium-dependent haloperoxidase
3190816	1.82868	5.19646e-23	-	-	-	-	-	-	Avin_30860	90	TonB-dependent siderophore receptor
262126	1.81885	9.4595e-23	Avin_02770	144	nitrogenase vanadium iron cofactor biosynthesis protein vnfE	-	-	-	-	-	-
4041526	1.80777	1.74846e-22	Avin_39890	169	TonB-dependent siderophore receptor	-	-	-	-	-	-
262216	1.77065	1.50786e-21	Avin_02770	234	nitrogenase vanadium iron cofactor biosynthesis protein vnfE	Avin_02780	-1562	vanadium nitrogenase sigma54-dependent transcriptional activator, VnfA	-	-	-
251506	1.73027	1.60371e-20	-	-	-	-	-	-	-	-	-
140296	1.6248	6.23377e-18	-	-	-	Avin_01400	-959	nitrogenase molybdenum-iron protein subunit beta	Avin_01410	744	nitrogen fixation protein
4783636	1.62036	7.89737e-18	-	-	-	-	-	-	Avin_47130	73	TonB-dependent receptor
251176	1.59366	3.26917e-17	Avin_02600	1400	vanadium nitrogenase subunit delta, VnfG	Avin_02610	-24	vanadium nitrogenase subunit alpha, vnfD	Avin_02620	130	hypothetical protein
45106	1.55388	2.65546e-16	Avin_00440	327	TetR family transcriptional regulator	Avin_00450	-16	ABC transporter substrate-binding protein	Avin_00460	1009	hypothetical protein
3190906	1.52449	1.21478e-15	-	-	-	Avin_30860	0	TonB-dependent siderophore receptor	Avin_30870	2132	periplasmic solute binding protein of iron siderophore transporter
886756	1.52135	1.41729e-15	Avin_09350	767	TonB-dependent siderophore receptor	Avin_09360	-16	2,4-dihydroxyhept-2-ene-1,7-dioic acid aldolase	Avin_09370	196	AMP nucleosidase
2289676	1.51736	1.7119e-15	Avin_22880	5695	general secretion pathway protein A	-	-	-	-	-	-
4782346	1.46564	2.29761e-14	Avin_47110	249	phosphonate binding protein	-	-	-	Avin_47120	126	hypothetical protein
4174816	1.40883	3.6245e-13	-	-	-	-	-	-	Avin_41400	84	hypothetical protein
3209476	1.30746	3.53473e-11	-	-	-	Avin_31050	-284	DNA-binding protein	Avin_31060	331	hypothetical protein
4783726	1.2951	6.03037e-11	-	-	-	Avin_47130	-17	TonB-dependent receptor	Avin_47140	2055	Periplasmic binding protein
3418936	1.28479	9.34641e-11	-	-	-	-	-	-	Avin_33440	381	sigma54-dependent activator protein
4961476	1.27518	1.42018e-10	Avin_49000	422	nitrogenase reductase	-	-	-	-	-	-
3209506	1.26602	2.09454e-10	-	-	-	-	-	-	Avin_31060	301	hypothetical protein
3688666	1.24075	5.97104e-10	-	-	-	Avin_36240	-431	hypothetical protein	Avin_36250	222	hypothetical protein
718816	1.23742	6.7958e-10	-	-	-	Avin_07600	-468	adenylosuccinate synthetase	-	-	-
1784026	1.22204	1.26565e-09	Avin_17940	59	hypothetical protein	-	-	-	-	-	-
4174906	1.21384	1.77708e-09	-	-	-	Avin_41400	-6	hypothetical protein	Avin_41410	951	MerR family transcriptional regulator
2698936	1.18809	4.90359e-09	Avin_26390	366	LysR family transcriptional regulator	Avin_26400	-404	hypothetical protein	Avin_26410	106	TonB-dependent siderophore receptor
2695876	1.18189	6.28577e-09	-	-	-	Avin_26360	-736	major facilitator family protein	Avin_26370	589	hypothetical protein
1784056	1.17506	8.10913e-09	Avin_17940	89	hypothetical protein	Avin_17950	-208	Cold-shock DNA-binding domain-containing protein	Avin_17960	517	hypothetical protein
261976	1.15958	1.45656e-08	Avin_02750	1405	nitrogenase vanadiun-iron cofactor biosynthesis protein vnfN	Avin_02770	-6	nitrogenase vanadium iron cofactor biosynthesis protein vnfE	-	-	-
136666	1.09225	1.774e-07	Avin_01370	361	hypothetical protein	-	-	-	Avin_01380	93	nitrogenase iron protein
3127006	1.09153	1.81417e-07	-	-	-	Avin_30180	-70	hypothetical protein	-	-	-
44776	1.06458	4.66713e-07	Avin_00430	716	Tim44-like domain-containing protein	Avin_00440	-3	TetR family transcriptional regulator	Avin_00450	314	ABC transporter substrate-binding protein
253456	1.05253	7.0997e-07	Avin_02660	77	vanadium nitrogenase iron protein	Avin_02670	-26	hypothetical protein	Avin_02680	180	hypothetical protein
253426	1.04679	8.67119e-07	Avin_02660	47	vanadium nitrogenase iron protein	-	-	-	Avin_02670	4	hypothetical protein
3127456	1.04547	9.05548e-07	Avin_30190	152	hypothetical protein	-	-	-	-	-	-
3674626	1.02511	1.78575e-06	-	-	-	Avin_36070	-1191	hypothetical protein	-	-	-
4009696	1.02003	2.12017e-06	Avin_39610	113	phosphoribosylglycinamide formyltransferase 2	-	-	-	-	-	-
4041346	0.989404	5.97019e-06	Avin_39880	2121	periplasmic solute-binding component of iron(III) ABC transporter	Avin_39890	-11	TonB-dependent siderophore receptor	-	-	-
630406	0.987245	6.35148e-06	-	-	-	Avin_06590	-158	OmpW family outer membrane porin	-	-	-
233746	0.975	9.37597e-06	Avin_02430	259	hypothetical protein	Avin_02440	-128	hypothetical protein	Avin_02450	127	hypothetical protein
4041706	0.960497	1.4692e-05	Avin_39890	349	TonB-dependent siderophore receptor	Avin_39900	-908	LysR family transcriptional regulator	Avin_39910	1018	metal dependent hydrolase
253546	0.948163	2.13922e-05	-	-	-	-	-	-	Avin_02680	90	hypothetical protein
2382286	0.945812	2.27798e-05	-	-	-	Avin_23790	-256	Acireductone dioxygenase, ARD	Avin_23800	292	2,3-diketo-5-methylthio-1-phosphopentane phosphatase
4174666	0.938742	2.83106e-05	Avin_41380	1140	sugar nucleotide epimerase	Avin_41390	-986	FAD dependent oxidoreductase	Avin_41400	234	hypothetical protein
2040976	0.937052	2.9809e-05	-	-	-	Avin_20470	-2355	phenylalanyl-tRNA synthetase subunit beta	Avin_20480	51	integration host factor subunit alpha
631456	0.918163	5.20683e-05	Avin_06600	719	hypothetical protein	Avin_06610	-246	OmpW family outer membrane porin	-	-	-
2931946	0.892859	0.000111121	-	-	-	Avin_28460	-124	bifunctional NADH:ubiquinone oxidoreductase subunit C/D	Avin_28470	1659	NADH dehydrogenase subunit E
2041006	0.8919	0.000114115	-	-	-	-	-	-	Avin_20480	21	integration host factor subunit alpha
2699026	0.879405	0.000165123	-	-	-	-	-	-	Avin_26410	16	TonB-dependent siderophore receptor
2041036	0.860302	0.000279536	-	-	-	Avin_20480	-9	integration host factor subunit alpha	Avin_20490	439	MerR family transcriptional regulator
5168986	0.858881	0.000288266	Avin_50980	830	RnfABCDGE type electron transport complex subunit a	Avin_50990	-403	nitrogen fixation regulatory protein, NifL	Avin_51000	1176	Nif-specific sigma54-dependent transcriptional activator protein NifA
253636	0.850045	0.000364253	-	-	-	Avin_02680	0	hypothetical protein	Avin_02690	182	4-hydroxybenzoate transporter PcaK
136786	0.840443	0.00047389	Avin_01370	481	hypothetical protein	Avin_01380	-27	nitrogenase iron protein	Avin_01390	972	nitrogenase molybdenum-iron protein alpha chain:nitrogenase component I, alpha chain
2397076	0.816925	0.000904971	Avin_23980	41	Anti-sigma-28 factor	-	-	-	-	-	-
253366	0.816287	0.000919063	Avin_02650	977	vanadium nitrogenase ferredoxin, vnfF	Avin_02660	-13	vanadium nitrogenase iron protein	Avin_02670	64	hypothetical protein

## Sheet: vnfA V
Position	log2 fold change	Apparent pval	Left Gene	Left Distance	Left Product	Inside Gene	Inside Distance	Inside Product	Right Gene	Right Distance	Right Product
37546	0.415976	3.1612e-06	-	-	-	Avin_00370	-583	hypothetical protein	-	-	-
44776	0.631341	9.50858e-15	Avin_00430	716	Tim44-like domain-containing protein	Avin_00440	-3	TetR family transcriptional regulator	Avin_00450	314	ABC transporter substrate-binding protein
44926	1.29876	1.25512e-63	Avin_00440	147	TetR family transcriptional regulator	-	-	-	Avin_00450	164	ABC transporter substrate-binding protein
45106	0.827538	1.13569e-25	Avin_00440	327	TetR family transcriptional regulator	Avin_00450	-16	ABC transporter substrate-binding protein	Avin_00460	1009	hypothetical protein
70876	0.975139	9.57421e-36	Avin_00670	227	hypothetical protein	-	-	-	-	-	-
70936	0.92634	2.99492e-32	Avin_00670	287	hypothetical protein	Avin_00680	-61	hypothetical protein	Avin_00690	112	acid phosphatase/vanadium-dependent haloperoxidase
71026	0.614307	6.16695e-14	Avin_00680	29	hypothetical protein	-	-	-	Avin_00690	22	acid phosphatase/vanadium-dependent haloperoxidase
108946	0.467457	5.99701e-08	Avin_01060	455	carbonic anhydrase	-	-	-	Avin_01070	205	hypothetical protein
128866	1.65793	1.06352e-103	Avin_01290	816	ABC transporter permease	Avin_01300	-3	periplasmic molybdate-binding protein, ModA2	Avin_01310	304	hemerythrin-like, metal binding protein
129016	2.17684	1.45333e-178	Avin_01300	147	periplasmic molybdate-binding protein, ModA2	-	-	-	Avin_01310	154	hemerythrin-like, metal binding protein
136246	0.537282	1.34991e-10	Avin_01360	838	hypothetical protein	Avin_01370	-59	hypothetical protein	Avin_01380	513	nitrogenase iron protein
136636	1.61475	2.36054e-98	Avin_01370	331	hypothetical protein	-	-	-	Avin_01380	123	nitrogenase iron protein
136786	1.21167	2.33334e-55	Avin_01370	481	hypothetical protein	Avin_01380	-27	nitrogenase iron protein	Avin_01390	972	nitrogenase molybdenum-iron protein alpha chain:nitrogenase component I, alpha chain
143026	0.467106	6.16674e-08	-	-	-	Avin_01440	-734	nitrogen fixing leucine rich variant repeat 4Fe-4S cluster protein	Avin_01450	259	nitrogenase MoFe cofactor biosynthesis protein NifE
143116	0.587022	1.0682e-12	-	-	-	-	-	-	Avin_01450	169	nitrogenase MoFe cofactor biosynthesis protein NifE
143296	0.414906	3.41305e-06	-	-	-	Avin_01450	-11	nitrogenase MoFe cofactor biosynthesis protein NifE	Avin_01470	1428	nitrogenase molybdenum-cofactor biosynthesis protein NifN
179716	0.572163	4.7416e-12	Avin_01860	3548	NAD(P) transhydrogenase subunit alpha part 1	-	-	-	Avin_01880	3153	secretion protein HlyD
188116	0.327679	0.000924407	-	-	-	Avin_01910	-168	hypothetical protein	Avin_01920	225	lipidA 3-O-deacylase
199756	0.50292	2.96621e-09	Avin_02040	208	LysR family transcriptional regulator	-	-	-	Avin_02050	14	pyruvate carboxylase subunit A
199816	0.545429	6.2138e-11	Avin_02040	268	LysR family transcriptional regulator	Avin_02050	-46	pyruvate carboxylase subunit A	Avin_02060	1421	pyruvate carboxylase subunit B
233476	0.530356	2.56787e-10	Avin_02420	1041	nickel incorporation protein	Avin_02430	-11	hypothetical protein	-	-	-
233596	0.977771	6.16865e-36	Avin_02430	109	hypothetical protein	-	-	-	-	-	-
233716	1.19798	4.12233e-54	Avin_02430	229	hypothetical protein	Avin_02440	-158	hypothetical protein	Avin_02450	157	hypothetical protein
233896	0.577751	2.71392e-12	Avin_02440	22	hypothetical protein	Avin_02450	-23	hypothetical protein	-	-	-
251176	0.727164	1.02718e-19	Avin_02600	1400	vanadium nitrogenase subunit delta, VnfG	Avin_02610	-24	vanadium nitrogenase subunit alpha, vnfD	Avin_02620	130	hypothetical protein
251296	1.01706	6.46195e-39	Avin_02610	96	vanadium nitrogenase subunit alpha, vnfD	-	-	-	Avin_02620	10	hypothetical protein
251506	0.707466	1.22817e-18	-	-	-	-	-	-	-	-	-
253366	1.1831	9.18001e-53	Avin_02650	977	vanadium nitrogenase ferredoxin, vnfF	Avin_02660	-13	vanadium nitrogenase iron protein	Avin_02670	64	hypothetical protein
253426	1.35253	5.32049e-69	Avin_02660	47	vanadium nitrogenase iron protein	-	-	-	Avin_02670	4	hypothetical protein
253456	1.35828	1.41091e-69	Avin_02660	77	vanadium nitrogenase iron protein	Avin_02670	-26	hypothetical protein	Avin_02680	180	hypothetical protein
253546	1.27127	6.07228e-61	-	-	-	-	-	-	Avin_02680	90	hypothetical protein
253636	1.05586	5.89321e-42	-	-	-	Avin_02680	0	hypothetical protein	Avin_02690	182	4-hydroxybenzoate transporter PcaK
261976	1.02737	1.05596e-39	Avin_02750	1405	nitrogenase vanadiun-iron cofactor biosynthesis protein vnfN	Avin_02770	-6	nitrogenase vanadium iron cofactor biosynthesis protein vnfE	-	-	-
262156	1.78424	3.9559e-120	Avin_02770	174	nitrogenase vanadium iron cofactor biosynthesis protein vnfE	-	-	-	-	-	-
262216	1.73789	5.63007e-114	Avin_02770	234	nitrogenase vanadium iron cofactor biosynthesis protein vnfE	Avin_02780	-1562	vanadium nitrogenase sigma54-dependent transcriptional activator, VnfA	-	-	-
452416	0.415256	3.32878e-06	Avin_04780	821	ABC transporter	Avin_04790	-669	hypothetical protein	Avin_04800	90	hypothetical protein
452566	0.594038	5.19883e-13	-	-	-	Avin_04800	-60	hypothetical protein	-	-	-
490846	0.586198	1.16174e-12	Avin_05100	407	ATPase	Avin_05110	-12	hypothetical protein	Avin_05120	474	osmolarity response regulator
490876	0.601119	2.50077e-13	Avin_05110	18	hypothetical protein	-	-	-	Avin_05120	444	osmolarity response regulator
538636	0.450285	2.38037e-07	-	-	-	Avin_05590	-339	phosphoglycerate kinase	Avin_05600	1047	fructose-1,6-bisphosphate aldolase
569326	0.398076	1.12656e-05	Avin_05890	216	DNA polymerase III subunit epsilon	Avin_05900	-83	transposase IS891/IS1136/IS1341	-	-	-
596176	0.478369	2.45132e-08	-	-	-	Avin_06170	-2296	DNA-directed RNA polymerase subunit beta	Avin_06180	1846	DNA-directed RNA polymerase subunit beta'
606646	0.353712	0.000201956	-	-	-	Avin_06230	-1183	elongation factor Tu	Avin_06240	161	30S ribosomal protein S10
606736	0.429087	1.20229e-06	-	-	-	-	-	-	Avin_06240	71	30S ribosomal protein S10
606826	0.359794	0.000139961	-	-	-	Avin_06240	-19	30S ribosomal protein S10	Avin_06250	410	50S ribosomal protein L3
610726	0.422499	1.9595e-06	-	-	-	Avin_06310	-490	30S ribosomal protein S3	Avin_06320	211	50S ribosomal protein L16
610936	0.338929	0.000485319	-	-	-	-	-	-	Avin_06320	1	50S ribosomal protein L16
615736	0.327865	0.000915928	-	-	-	Avin_06440	-159	50S ribosomal protein L15	Avin_06450	417	Sec-dependent preprotein translocase, SecY subunit
616126	0.385603	2.58419e-05	-	-	-	-	-	-	Avin_06450	27	Sec-dependent preprotein translocase, SecY subunit
616216	0.411033	4.54757e-06	-	-	-	Avin_06450	-63	Sec-dependent preprotein translocase, SecY subunit	Avin_06460	1153	50S ribosomal protein L36
718816	0.953631	3.50996e-34	-	-	-	Avin_07600	-468	adenylosuccinate synthetase	-	-	-
886726	0.408528	5.42978e-06	Avin_09350	737	TonB-dependent siderophore receptor	Avin_09360	-46	2,4-dihydroxyhept-2-ene-1,7-dioic acid aldolase	Avin_09370	226	AMP nucleosidase
886816	0.393621	1.52849e-05	Avin_09360	44	2,4-dihydroxyhept-2-ene-1,7-dioic acid aldolase	-	-	-	Avin_09370	136	AMP nucleosidase
1123726	0.425612	1.56197e-06	Avin_11690	164	RDD domain-containing membrane protein	-	-	-	-	-	-
1123846	0.680836	3.18777e-17	Avin_11690	284	RDD domain-containing membrane protein	Avin_11700	-95	Cold shock domain family protein	Avin_11710	335	hypothetical protein
1123966	0.572593	4.54894e-12	Avin_11700	25	Cold shock domain family protein	-	-	-	Avin_11710	215	hypothetical protein
1208596	0.439166	5.61195e-07	Avin_12420	1475	putative hydroxylase	Avin_12430	-1297	TonB-dependent siderophore receptor	Avin_12440	1173	sulfite reductase (NADPH) flavoprotein alpha-component/ iron-regulated membrane protein
1245466	0.459547	1.12732e-07	Avin_12780	113	Sigma 54 modulation protein/ribosomal protein S30EA	-	-	-	-	-	-
1245496	0.447827	2.87959e-07	Avin_12780	143	Sigma 54 modulation protein/ribosomal protein S30EA	Avin_12790	-1443	RNA polymerase factor sigma-54	-	-	-
1269016	1.06322	1.52777e-42	-	-	-	-	-	-	Avin_13040	76	50S ribosomal protein L13
1269106	0.942564	2.16175e-33	-	-	-	Avin_13040	-14	50S ribosomal protein L13	Avin_13050	430	30S ribosomal protein S9
1271926	0.879882	4.76984e-29	-	-	-	Avin_13070	-1142	cytochrome b/b6	Avin_13080	69	ubiquinol--cytochrome c reductase, cytochrome c1
1272016	0.641575	2.99925e-15	-	-	-	Avin_13080	-21	ubiquinol--cytochrome c reductase, cytochrome c1	Avin_13090	850	Stringent starvation protein A
1295776	0.464229	7.76369e-08	-	-	-	Avin_13300	-1173	cell division protein FtsZ	Avin_13310	35	hypothetical protein
1295866	0.564808	9.73134e-12	-	-	-	Avin_13310	-55	hypothetical protein	Avin_13320	28	UDP-3-O-[3-hydroxymyristoyl] N-acetylglucosamine deacetylase
1295896	0.591118	6.9642e-13	-	-	-	Avin_13310	-85	hypothetical protein	-	-	-
1295926	0.597211	3.73666e-13	-	-	-	Avin_13320	-32	UDP-3-O-[3-hydroxymyristoyl] N-acetylglucosamine deacetylase	-	-	-
1384246	0.592578	6.0179e-13	Avin_14100	221	hypothetical protein	-	-	-	-	-	-
1576486	0.470684	4.59834e-08	-	-	-	Avin_15980	-3069	family 2 glycosyl transferase	Avin_15990	479	hydrolase (HAD superfamily) protein
1784026	1.37	8.84472e-71	Avin_17940	59	hypothetical protein	-	-	-	-	-	-
1784056	1.32328	4.5716e-66	Avin_17940	89	hypothetical protein	Avin_17950	-208	Cold-shock DNA-binding domain-containing protein	Avin_17960	517	hypothetical protein
1784266	0.602491	2.16278e-13	Avin_17950	2	Cold-shock DNA-binding domain-containing protein	-	-	-	Avin_17960	307	hypothetical protein
1822816	0.512364	1.28992e-09	Avin_18400	119	ArsR family regulatory protein	-	-	-	Avin_18410	59	hypothetical protein
1861216	0.472343	4.01993e-08	-	-	-	Avin_18760	-23	hypothetical protein	-	-	-
1861276	0.500129	3.7814e-09	Avin_18760	37	hypothetical protein	Avin_18770	-277	hypothetical protein	-	-	-
1881646	0.642562	2.6867e-15	Avin_18920	255	hypothetical protein	Avin_18930	-242	23S rRNA m(2)G2445 methyltransferase	-	-	-
1969546	0.328335	0.000893764	-	-	-	-	-	-	Avin_19830	1105	DNA polymerase III subunits gamma and tau
1987666	0.396002	1.30109e-05	Avin_20000	243	cbb3-type cytochrome c oxidase subunit II	Avin_20010	-1196	cbb3-type cytochrome c oxidase subunit I	Avin_20020	1621	hypothetical protein
2040976	1.07794	1.01074e-43	-	-	-	Avin_20470	-2355	phenylalanyl-tRNA synthetase subunit beta	Avin_20480	51	integration host factor subunit alpha
2041006	1.03691	1.91752e-40	-	-	-	-	-	-	Avin_20480	21	integration host factor subunit alpha
2041036	0.975801	8.60605e-36	-	-	-	Avin_20480	-9	integration host factor subunit alpha	Avin_20490	439	MerR family transcriptional regulator
2041306	0.341395	0.000420739	-	-	-	-	-	-	Avin_20490	169	MerR family transcriptional regulator
2047606	0.327412	0.00093766	Avin_20560	677	hypothetical protein	-	-	-	Avin_20570	479	VacJ-like lipoprotein
2056036	0.410714	4.65092e-06	Avin_20640	957	isopentenyl-diphosphate delta-isomerase	Avin_20650	-825	family 2 glycosyl transferase	Avin_20660	428	MoaA, NifB, PqqE, radical SAM superfamily protein
2128246	0.385879	2.53752e-05	Avin_21280	1056	hypothetical protein	-	-	-	Avin_21290	190	OprE-like outer membrane porin
2140906	0.720731	2.32889e-19	-	-	-	Avin_21400	-5	LysR family transcriptional regulator	Avin_21410	208	ABC transporter substrate binding protein, family 3
2141116	0.352838	0.00021282	Avin_21400	205	LysR family transcriptional regulator	Avin_21410	-2	ABC transporter substrate binding protein, family 3	Avin_21420	873	malate/L-lactate dehydrogenase
2357056	0.352678	0.000214533	-	-	-	Avin_23540	-827	bifunctional 5,10-methylene-tetrahydrofolate dehydrogenase/ 5,10-methylene-tetrahydrofolate cyclohydrolase	Avin_23550	1559	trigger factor
2384086	0.351063	0.000234681	-	-	-	Avin_23820	-345	spermidine synthase	Avin_23830	703	hypothetical protein
2498326	0.357238	0.000163668	-	-	-	-	-	-	Avin_24960	236	LysR family transcriptional regulator
2541826	0.390154	1.93453e-05	-	-	-	-	-	-	Avin_25360	107	Response regulator, LuxR family
2698516	0.328055	0.000906321	-	-	-	Avin_26390	-54	LysR family transcriptional regulator	Avin_26400	16	hypothetical protein
2698546	0.352231	0.000220095	-	-	-	Avin_26390	-24	LysR family transcriptional regulator	Avin_26410	496	TonB-dependent siderophore receptor
2698876	1.58453	9.41362e-95	Avin_26390	306	LysR family transcriptional regulator	Avin_26400	-344	hypothetical protein	Avin_26410	166	TonB-dependent siderophore receptor
2699026	1.11706	5.5038e-47	-	-	-	-	-	-	Avin_26410	16	TonB-dependent siderophore receptor
2699056	0.938158	4.41552e-33	-	-	-	Avin_26410	-14	TonB-dependent siderophore receptor	Avin_26420	2222	hypothetical protein
2755936	0.474535	3.36881e-08	Avin_26860	330	GntR family transcriptional regulator	-	-	-	Avin_26870	41	transcriptional regulator PtxS
2755996	0.417095	2.90687e-06	Avin_26860	390	GntR family transcriptional regulator	Avin_26870	-19	transcriptional regulator PtxS	Avin_26880	1073	hypothetical protein
2764726	0.387415	2.30356e-05	-	-	-	-	-	-	Avin_26950	46	hypothetical protein
2791366	0.483374	1.61273e-08	Avin_27190	8	DNA topoisomerase III	-	-	-	-	-	-
2791456	0.429675	1.1598e-06	Avin_27190	98	DNA topoisomerase III	Avin_27200	-1224	LamB type porin	-	-	-
2854426	0.368011	8.29202e-05	Avin_27720	720	dTDP-6-deoxy-L-hexose 3-O-methyltransferase	-	-	-	-	-	-
3119746	0.772372	2.72431e-22	-	-	-	Avin_30100	-758	family 2 glycosyl transferase	Avin_30120	593	family 2 glycosyl transferase
3124846	0.5215	5.70794e-10	Avin_30140	189	long-chain-fatty-acid--CoA ligase	Avin_30150	-59	hypothetical protein	Avin_30160	111	3-Re enoyl-CoA hydratase PhaJ
3124906	0.432531	9.32356e-07	Avin_30150	1	hypothetical protein	-	-	-	Avin_30160	51	3-Re enoyl-CoA hydratase PhaJ
3190786	0.352251	0.000220074	-	-	-	-	-	-	Avin_30860	120	TonB-dependent siderophore receptor
3209476	0.600582	2.63294e-13	-	-	-	Avin_31050	-284	DNA-binding protein	Avin_31060	331	hypothetical protein
3209506	0.581775	1.82663e-12	-	-	-	-	-	-	Avin_31060	301	hypothetical protein
3272056	0.585897	1.19547e-12	Avin_31620	183	CRISPR-associated protein Cas5d	-	-	-	-	-	-
3418726	0.463825	7.98796e-08	Avin_33420	989	diguanylate cyclase	Avin_33430	-784	molybdenum-binding ModE protein	Avin_33440	591	sigma54-dependent activator protein
3418966	0.953207	3.74301e-34	-	-	-	-	-	-	Avin_33440	351	sigma54-dependent activator protein
3595306	0.478411	2.44733e-08	Avin_35210	446	peptidyl-prolyl cis-trans isomerase	-	-	-	Avin_35220	130	recombination associated protein
3674626	1.09994	1.49149e-45	-	-	-	Avin_36070	-1191	hypothetical protein	-	-	-
3891166	0.353664	0.000202343	Avin_38470	73	NADPH: ferredoxin reductase	-	-	-	Avin_38480	40	LysR family transcriptional regulator
3985336	0.396155	1.28857e-05	Avin_39350	77	hypothetical protein	-	-	-	-	-	-
3985456	0.675154	6.25302e-17	Avin_39350	197	hypothetical protein	Avin_39360	-1188	hypothetical protein	-	-	-
4009696	0.852206	3.07468e-27	Avin_39610	113	phosphoribosylglycinamide formyltransferase 2	-	-	-	-	-	-
4009876	0.344196	0.000355143	Avin_39610	293	phosphoribosylglycinamide formyltransferase 2	Avin_39620	-595	NUDIX hydrolase	Avin_39630	708	NUDIX hydrolase
4011136	0.340552	0.000440317	Avin_39620	665	NUDIX hydrolase	Avin_39630	-552	NUDIX hydrolase	Avin_39640	26	ErfK/YbiS/YcfS/YnhG-like protein
4041556	0.723569	1.62899e-19	Avin_39890	199	TonB-dependent siderophore receptor	-	-	-	-	-	-
4041706	0.374248	5.50652e-05	Avin_39890	349	TonB-dependent siderophore receptor	Avin_39900	-908	LysR family transcriptional regulator	Avin_39910	1018	metal dependent hydrolase
4116826	0.359224	0.000145092	Avin_40790	62	50S ribosomal protein L21	Avin_40800	-58	hypothetical protein	Avin_40810	182	trans-hexaprenyltranstransferase
4173676	0.35916	0.000145521	Avin_41380	150	sugar nucleotide epimerase	-	-	-	Avin_41390	4	FAD dependent oxidoreductase
4174666	0.543471	7.49361e-11	Avin_41380	1140	sugar nucleotide epimerase	Avin_41390	-986	FAD dependent oxidoreductase	Avin_41400	234	hypothetical protein
4174816	1.07725	1.13604e-43	-	-	-	-	-	-	Avin_41400	84	hypothetical protein
4174906	0.970271	2.16487e-35	-	-	-	Avin_41400	-6	hypothetical protein	Avin_41410	951	MerR family transcriptional regulator
4278646	0.563532	1.09564e-11	Avin_42470	3035	Paraquat-inducible protein A	-	-	-	-	-	-
4282186	0.337624	0.000522649	Avin_42470	6575	Paraquat-inducible protein A	Avin_42490	-17	phosphatidylserine synthase	-	-	-
4282216	0.340632	0.000438592	Avin_42490	13	phosphatidylserine synthase	-	-	-	-	-	-
4303516	0.532595	2.10211e-10	-	-	-	-	-	-	Avin_42690	260	polynucleotide adenylyltransferase PcnB
4319296	0.327802	0.000918488	Avin_42810	76	ribosome-binding factor A	-	-	-	-	-	-
4319326	0.332525	0.000703779	Avin_42810	106	ribosome-binding factor A	Avin_42820	-2497	translation initiation factor IF-2	-	-	-
4323586	0.539639	1.0844e-10	Avin_42830	254	transcription elongation factor NusA	Avin_42840	-231	hypothetical protein	-	-	-
4364896	0.433601	8.59574e-07	Avin_43230	129	hypothetical protein	Avin_43240	-15	LysR family transcriptional regulator	-	-	-
4426186	0.429202	1.1935e-06	Avin_43770	1089	inner-membrane translocator	Avin_43780	-162	ABC transporter	-	-	-
4600306	0.327206	0.00094748	-	-	-	Avin_45320	-1133	transposase, IS4	-	-	-
4782076	0.557044	2.03987e-11	Avin_47100	812	sigma54-dependent activator protein	Avin_47110	-21	phosphonate binding protein	Avin_47120	396	hypothetical protein
4782286	1.23871	7.34756e-58	Avin_47110	189	phosphonate binding protein	-	-	-	Avin_47120	186	hypothetical protein
4782496	0.459065	1.16936e-07	Avin_47110	399	phosphonate binding protein	Avin_47120	-24	hypothetical protein	Avin_47130	1213	TonB-dependent receptor
4783576	0.672445	8.53646e-17	-	-	-	-	-	-	Avin_47130	133	TonB-dependent receptor
4783726	0.44972	2.47977e-07	-	-	-	Avin_47130	-17	TonB-dependent receptor	Avin_47140	2055	Periplasmic binding protein
4900816	1.31726	1.8211e-65	Avin_48340	1104	auxin efflux carrier	Avin_48350	-2	ammonia monooxygenase	-	-	-
4900876	1.47181	1.06292e-81	Avin_48350	58	ammonia monooxygenase	-	-	-	-	-	-
4900966	1.22401	1.74412e-56	Avin_48350	148	ammonia monooxygenase	Avin_48360	-486	hypothetical protein	-	-	-
4909156	0.370029	7.26309e-05	-	-	-	Avin_48460	-278	signal transduction protein	Avin_48470	847	hypothetical protein
4914106	0.359783	0.000139961	-	-	-	Avin_48530	-526	phosphate regulon histidine protein kinase PhoR	Avin_48540	854	hypothetical protein
4947256	0.369601	7.45905e-05	Avin_48870	271	glutamine amidotransferase	-	-	-	Avin_48880	5	glutamine synthetase
4947376	0.526073	3.74556e-10	Avin_48870	391	glutamine amidotransferase	Avin_48880	-115	glutamine synthetase	Avin_48890	1423	nitrilase/cyanide hydratase and apolipoprotein N-acyltransferase
4978426	0.583097	1.59514e-12	-	-	-	-	-	-	Avin_49190	203	hypothetical protein
5136916	0.51163	1.37461e-09	Avin_50670	837	molybdenum transporter, periplasmic molybdate-binding protein	Avin_50680	-18	Mo regulation, Mo processing homeostasis	Avin_50690	224	Mo processing, homeostasis
5137126	0.963058	7.23024e-35	Avin_50680	192	Mo regulation, Mo processing homeostasis	-	-	-	Avin_50690	14	Mo processing, homeostasis
5137156	0.950257	6.11464e-34	Avin_50680	222	Mo regulation, Mo processing homeostasis	Avin_50690	-16	Mo processing, homeostasis	Avin_50700	495	ABC transporter ATP-binding protein
5141056	1.39226	4.11414e-73	Avin_50720	770	ABC transporter permease	Avin_50730	-3	molybdate ABC transporter substrate-binding protein	-	-	-
5141086	1.45158	1.75852e-79	Avin_50730	27	molybdate ABC transporter substrate-binding protein	-	-	-	-	-	-
5149246	0.408605	5.40694e-06	Avin_50790	173	hypothetical protein	-	-	-	Avin_50800	15	hypothetical protein
5149336	0.421089	2.17072e-06	Avin_50790	263	hypothetical protein	Avin_50800	-75	hypothetical protein	Avin_50810	521	hypothetical protein
5161036	0.342003	0.000405719	-	-	-	Avin_50890	-273	hypothetical protein	-	-	-
5168986	0.92797	2.3213e-32	Avin_50980	830	RnfABCDGE type electron transport complex subunit a	Avin_50990	-403	nitrogen fixation regulatory protein, NifL	Avin_51000	1176	Nif-specific sigma54-dependent transcriptional activator protein NifA
5287516	0.603974	1.86593e-13	Avin_51870	2457	hypothetical protein	Avin_51880	-1191	Superfamily I DNA and RNA helicases and helicase subunits-like protein	-	-	-

## Sheet: vnfA3 Fe
Position	log2 fold change	Apparent pval	Left Gene	Left Distance	Left Product	Inside Gene	Inside Distance	Inside Product	Right Gene	Right Distance	Right Product
128986	2.80509	4.98326e-78	Avin_01300	117	periplasmic molybdate-binding protein, ModA2	-	-	-	Avin_01310	184	hemerythrin-like, metal binding protein
128866	2.37592	7.57154e-56	Avin_01290	816	ABC transporter permease	Avin_01300	-3	periplasmic molybdate-binding protein, ModA2	Avin_01310	304	hemerythrin-like, metal binding protein
4900906	2.31073	1.02639e-52	Avin_48350	88	ammonia monooxygenase	-	-	-	-	-	-
70936	2.1495	2.05526e-45	Avin_00670	287	hypothetical protein	Avin_00680	-61	hypothetical protein	Avin_00690	112	acid phosphatase/vanadium-dependent haloperoxidase
70906	2.14205	4.14061e-45	Avin_00670	257	hypothetical protein	-	-	-	-	-	-
4900966	2.14046	4.58502e-45	Avin_48350	148	ammonia monooxygenase	Avin_48360	-486	hypothetical protein	-	-	-
4900816	2.12808	1.53499e-44	Avin_48340	1104	auxin efflux carrier	Avin_48350	-2	ammonia monooxygenase	-	-	-
251266	2.10383	1.46478e-43	Avin_02610	66	vanadium nitrogenase subunit alpha, vnfD	-	-	-	Avin_02620	40	hypothetical protein
44986	2.04997	2.72949e-41	Avin_00440	207	TetR family transcriptional regulator	-	-	-	Avin_00450	104	ABC transporter substrate-binding protein
886876	1.96584	6.9216e-38	Avin_09360	104	2,4-dihydroxyhept-2-ene-1,7-dioic acid aldolase	-	-	-	Avin_09370	76	AMP nucleosidase
262126	1.92161	3.39183e-36	Avin_02770	144	nitrogenase vanadium iron cofactor biosynthesis protein vnfE	-	-	-	-	-	-
3190816	1.87055	2.92717e-34	-	-	-	-	-	-	Avin_30860	90	TonB-dependent siderophore receptor
262216	1.81235	4.27937e-32	Avin_02770	234	nitrogenase vanadium iron cofactor biosynthesis protein vnfE	Avin_02780	-1562	vanadium nitrogenase sigma54-dependent transcriptional activator, VnfA	-	-	-
71026	1.78247	5.2977e-31	Avin_00680	29	hypothetical protein	-	-	-	Avin_00690	22	acid phosphatase/vanadium-dependent haloperoxidase
2698936	1.76397	2.42109e-30	Avin_26390	366	LysR family transcriptional regulator	Avin_26400	-404	hypothetical protein	Avin_26410	106	TonB-dependent siderophore receptor
45106	1.66226	8.32295e-27	Avin_00440	327	TetR family transcriptional regulator	Avin_00450	-16	ABC transporter substrate-binding protein	Avin_00460	1009	hypothetical protein
886756	1.61174	4.17976e-25	Avin_09350	767	TonB-dependent siderophore receptor	Avin_09360	-16	2,4-dihydroxyhept-2-ene-1,7-dioic acid aldolase	Avin_09370	196	AMP nucleosidase
3190906	1.56732	1.17871e-23	-	-	-	Avin_30860	0	TonB-dependent siderophore receptor	Avin_30870	2132	periplasmic solute binding protein of iron siderophore transporter
4174816	1.56025	1.9519e-23	-	-	-	-	-	-	Avin_41400	84	hypothetical protein
251506	1.55041	3.96099e-23	-	-	-	-	-	-	-	-	-
4041526	1.53242	1.45789e-22	Avin_39890	169	TonB-dependent siderophore receptor	-	-	-	-	-	-
4782316	1.51006	6.8589e-22	Avin_47110	219	phosphonate binding protein	-	-	-	Avin_47120	156	hypothetical protein
251176	1.49905	1.48349e-21	Avin_02600	1400	vanadium nitrogenase subunit delta, VnfG	Avin_02610	-24	vanadium nitrogenase subunit alpha, vnfD	Avin_02620	130	hypothetical protein
4783576	1.48051	5.28053e-21	-	-	-	-	-	-	Avin_47130	133	TonB-dependent receptor
4961476	1.47661	6.82013e-21	Avin_49000	422	nitrogenase reductase	-	-	-	-	-	-
718846	1.43653	9.96497e-20	-	-	-	Avin_07600	-498	adenylosuccinate synthetase	-	-	-
4174906	1.39782	1.28354e-18	-	-	-	Avin_41400	-6	hypothetical protein	Avin_41410	951	MerR family transcriptional regulator
1784026	1.36187	1.33375e-17	Avin_17940	59	hypothetical protein	-	-	-	-	-	-
2699026	1.3244	1.40318e-16	-	-	-	-	-	-	Avin_26410	16	TonB-dependent siderophore receptor
1784056	1.31241	2.9006e-16	Avin_17940	89	hypothetical protein	Avin_17950	-208	Cold-shock DNA-binding domain-containing protein	Avin_17960	517	hypothetical protein
3418936	1.29599	8.02112e-16	-	-	-	-	-	-	Avin_33440	381	sigma54-dependent activator protein
3674626	1.2776	2.38565e-15	-	-	-	Avin_36070	-1191	hypothetical protein	-	-	-
2289676	1.25862	7.24468e-15	Avin_22880	5695	general secretion pathway protein A	-	-	-	-	-	-
261976	1.2572	7.83501e-15	Avin_02750	1405	nitrogenase vanadiun-iron cofactor biosynthesis protein vnfN	Avin_02770	-6	nitrogenase vanadium iron cofactor biosynthesis protein vnfE	-	-	-
3209476	1.21959	6.82573e-14	-	-	-	Avin_31050	-284	DNA-binding protein	Avin_31060	331	hypothetical protein
253486	1.2109	1.08405e-13	Avin_02660	107	vanadium nitrogenase iron protein	Avin_02670	-56	hypothetical protein	Avin_02680	150	hypothetical protein
3209506	1.18561	4.43744e-13	-	-	-	-	-	-	Avin_31060	301	hypothetical protein
253426	1.15935	1.84197e-12	Avin_02660	47	vanadium nitrogenase iron protein	-	-	-	Avin_02670	4	hypothetical protein
253546	1.12105	1.4352e-11	-	-	-	-	-	-	Avin_02680	90	hypothetical protein
2699056	1.11117	2.40804e-11	-	-	-	Avin_26410	-14	TonB-dependent siderophore receptor	Avin_26420	2222	hypothetical protein
4783726	1.10314	3.63009e-11	-	-	-	Avin_47130	-17	TonB-dependent receptor	Avin_47140	2055	Periplasmic binding protein
2040976	1.09452	5.6254e-11	-	-	-	Avin_20470	-2355	phenylalanyl-tRNA synthetase subunit beta	Avin_20480	51	integration host factor subunit alpha
233746	1.07403	1.57493e-10	Avin_02430	259	hypothetical protein	Avin_02440	-128	hypothetical protein	Avin_02450	127	hypothetical protein
2041006	1.04551	6.35688e-10	-	-	-	-	-	-	Avin_20480	21	integration host factor subunit alpha
44776	1.03884	8.78699e-10	Avin_00430	716	Tim44-like domain-containing protein	Avin_00440	-3	TetR family transcriptional regulator	Avin_00450	314	ABC transporter substrate-binding protein
4009696	1.02457	1.75525e-09	Avin_39610	113	phosphoribosylglycinamide formyltransferase 2	-	-	-	-	-	-
2041036	1.00731	3.92488e-09	-	-	-	Avin_20480	-9	integration host factor subunit alpha	Avin_20490	439	MerR family transcriptional regulator
1269016	0.961178	3.23509e-08	-	-	-	-	-	-	Avin_13040	76	50S ribosomal protein L13
4174666	0.9497	5.40766e-08	Avin_41380	1140	sugar nucleotide epimerase	Avin_41390	-986	FAD dependent oxidoreductase	Avin_41400	234	hypothetical protein
140296	0.91355	2.53711e-07	-	-	-	Avin_01400	-959	nitrogenase molybdenum-iron protein subunit beta	Avin_01410	744	nitrogen fixation protein
253636	0.906555	3.40536e-07	-	-	-	Avin_02680	0	hypothetical protein	Avin_02690	182	4-hydroxybenzoate transporter PcaK
4961026	0.906206	3.44469e-07	Avin_48990	837	nitrogenase iron-iron protein, alpha chain	Avin_49000	-28	nitrogenase reductase	-	-	-
3127006	0.904313	3.72256e-07	-	-	-	Avin_30180	-70	hypothetical protein	-	-	-
253366	0.87349	1.32513e-06	Avin_02650	977	vanadium nitrogenase ferredoxin, vnfF	Avin_02660	-13	vanadium nitrogenase iron protein	Avin_02670	64	hypothetical protein
631456	0.832366	6.72382e-06	Avin_06600	719	hypothetical protein	Avin_06610	-246	OmpW family outer membrane porin	-	-	-
630316	0.823781	9.37069e-06	-	-	-	Avin_06590	-248	OmpW family outer membrane porin	-	-	-
4041706	0.819182	1.09862e-05	Avin_39890	349	TonB-dependent siderophore receptor	Avin_39900	-908	LysR family transcriptional regulator	Avin_39910	1018	metal dependent hydrolase
5168986	0.788136	3.35954e-05	Avin_50980	830	RnfABCDGE type electron transport complex subunit a	Avin_50990	-403	nitrogen fixation regulatory protein, NifL	Avin_51000	1176	Nif-specific sigma54-dependent transcriptional activator protein NifA
1269106	0.782464	4.09085e-05	-	-	-	Avin_13040	-14	50S ribosomal protein L13	Avin_13050	430	30S ribosomal protein S9
3119746	0.760968	8.84018e-05	-	-	-	Avin_30100	-758	family 2 glycosyl transferase	Avin_30120	593	family 2 glycosyl transferase
4947376	0.751716	0.000121475	Avin_48870	391	glutamine amidotransferase	Avin_48880	-115	glutamine synthetase	Avin_48890	1423	nitrilase/cyanide hydratase and apolipoprotein N-acyltransferase
1384216	0.734885	0.00021669	Avin_14100	191	hypothetical protein	-	-	-	-	-	-
3985456	0.71994	0.00036035	Avin_39350	197	hypothetical protein	Avin_39360	-1188	hypothetical protein	-	-	-
4041346	0.718261	0.00037997	Avin_39880	2121	periplasmic solute-binding component of iron(III) ABC transporter	Avin_39890	-11	TonB-dependent siderophore receptor	-	-	-
3688666	0.711239	0.000479124	-	-	-	Avin_36240	-431	hypothetical protein	Avin_36250	222	hypothetical protein

## Sheet: vnfA3 V
Table S8	Analysis of ChIP seq peaks
Position	log2 fold change	Apparent pval	Left Gene	Left Distance	Left Product	Inside Gene	Inside Distance	Inside Product	Right Gene	Right Distance	Right Product
128986	2.79695	9.22698e-68	Avin_01300	117	periplasmic molybdate-binding protein, ModA2	-	-	-	Avin_01310	184	hemerythrin-like, metal binding protein
128866	2.1637	2.56056e-40	Avin_01290	816	ABC transporter permease	Avin_01300	-3	periplasmic molybdate-binding protein, ModA2	Avin_01310	304	hemerythrin-like, metal binding protein
262126	2.0844	2.2825e-37	Avin_02770	144	nitrogenase vanadium iron cofactor biosynthesis protein vnfE	-	-	-	-	-	-
4900876	1.85134	3.09241e-29	Avin_48350	58	ammonia monooxygenase	-	-	-	-	-	-
262216	1.82541	2.12313e-28	Avin_02770	234	nitrogenase vanadium iron cofactor biosynthesis protein vnfE	Avin_02780	-1562	vanadium nitrogenase sigma54-dependent transcriptional activator, VnfA	-	-	-
1384246	1.77241	9.12346e-27	Avin_14100	221	hypothetical protein	-	-	-	-	-	-
2698876	1.70496	1.0702e-24	Avin_26390	306	LysR family transcriptional regulator	Avin_26400	-344	hypothetical protein	Avin_26410	166	TonB-dependent siderophore receptor
1784026	1.6141	4.84756e-22	Avin_17940	59	hypothetical protein	-	-	-	-	-	-
4900816	1.60951	6.38142e-22	Avin_48340	1104	auxin efflux carrier	Avin_48350	-2	ammonia monooxygenase	-	-	-
70906	1.54687	3.24313e-20	Avin_00670	257	hypothetical protein	-	-	-	-	-	-
1197556	1.53957	5.06011e-20	-	-	-	Avin_12330	-293	TonB-dependent siderophore receptor	Avin_12340	2093	putative hydroxylase
2040946	1.52361	1.33907e-19	-	-	-	Avin_20470	-2325	phenylalanyl-tRNA synthetase subunit beta	Avin_20480	81	integration host factor subunit alpha
1784056	1.49899	6.07039e-19	Avin_17940	89	hypothetical protein	Avin_17950	-208	Cold-shock DNA-binding domain-containing protein	Avin_17960	517	hypothetical protein
70936	1.49682	6.79223e-19	Avin_00670	287	hypothetical protein	Avin_00680	-61	hypothetical protein	Avin_00690	112	acid phosphatase/vanadium-dependent haloperoxidase
4174816	1.4821	1.66569e-18	-	-	-	-	-	-	Avin_41400	84	hypothetical protein
631246	1.48154	1.68544e-18	Avin_06600	509	hypothetical protein	Avin_06610	-456	OmpW family outer membrane porin	-	-	-
630106	1.47182	2.82273e-18	-	-	-	Avin_06590	-458	OmpW family outer membrane porin	-	-	-
3674596	1.43694	2.03975e-17	-	-	-	Avin_36070	-1221	hypothetical protein	-	-	-
4900966	1.43113	2.79521e-17	Avin_48350	148	ammonia monooxygenase	Avin_48360	-486	hypothetical protein	-	-	-
3595336	1.42594	3.7529e-17	Avin_35210	476	peptidyl-prolyl cis-trans isomerase	-	-	-	Avin_35220	100	recombination associated protein
44956	1.38651	3.2589e-16	Avin_00440	177	TetR family transcriptional regulator	-	-	-	Avin_00450	134	ABC transporter substrate-binding protein
606736	1.35647	1.61575e-15	-	-	-	-	-	-	Avin_06240	71	30S ribosomal protein S10
2041006	1.35589	1.64995e-15	-	-	-	-	-	-	Avin_20480	21	integration host factor subunit alpha
4159126	1.33638	4.69672e-15	Avin_41220	72	hypothetical protein	-	-	-	Avin_41230	92	glycerate dehydrogenase
2032126	1.27255	1.36725e-13	-	-	-	-	-	-	Avin_20410	29	hypothetical protein
4782256	1.25914	2.71729e-13	Avin_47110	159	phosphonate binding protein	-	-	-	Avin_47120	216	hypothetical protein
718816	1.23825	7.9443e-13	-	-	-	Avin_07600	-468	adenylosuccinate synthetase	-	-	-
2041036	1.19989	5.06476e-12	-	-	-	Avin_20480	-9	integration host factor subunit alpha	Avin_20490	439	MerR family transcriptional regulator
2323246	1.18748	9.32136e-12	Avin_23260	94	hypothetical protein	Avin_23270	-109	hypothetical protein	Avin_23280	68	phosphoenolpyruvate synthase
2323216	1.1795	1.35678e-11	Avin_23260	64	hypothetical protein	-	-	-	-	-	-
4009696	1.17537	1.64067e-11	Avin_39610	113	phosphoribosylglycinamide formyltransferase 2	-	-	-	-	-	-
4173616	1.1647	2.74001e-11	Avin_41380	90	sugar nucleotide epimerase	-	-	-	Avin_41390	64	FAD dependent oxidoreductase
4174906	1.15816	3.72274e-11	-	-	-	Avin_41400	-6	hypothetical protein	Avin_41410	951	MerR family transcriptional regulator
4122916	1.14148	8.02445e-11	Avin_40860	10	hypothetical protein	-	-	-	Avin_40870	157	hypothetical protein
253456	1.12557	1.62815e-10	Avin_02660	77	vanadium nitrogenase iron protein	Avin_02670	-26	hypothetical protein	Avin_02680	180	hypothetical protein
253426	1.11799	2.28788e-10	Avin_02660	47	vanadium nitrogenase iron protein	-	-	-	Avin_02670	4	hypothetical protein
2032156	1.11518	2.57887e-10	-	-	-	Avin_20410	-1	hypothetical protein	Avin_20420	2103	threonyl-tRNA synthetase
4978426	1.1063	3.81755e-10	-	-	-	-	-	-	Avin_49190	203	hypothetical protein
4122886	1.09974	5.12447e-10	Avin_40850	439	ATP-dependent protease	Avin_40860	-20	hypothetical protein	Avin_40870	187	hypothetical protein
2101966	1.09243	7.15807e-10	Avin_21030	367	integrase catalytic subunit	Avin_21040	-53	hypothetical protein	Avin_21050	125	hypothetical protein
2101936	1.08179	1.13372e-09	Avin_21030	337	integrase catalytic subunit	-	-	-	-	-	-
233716	1.0757	1.44527e-09	Avin_02430	229	hypothetical protein	Avin_02440	-158	hypothetical protein	Avin_02450	157	hypothetical protein
3418936	1.07426	1.52556e-09	-	-	-	-	-	-	Avin_33440	381	sigma54-dependent activator protein
1784536	1.0657	2.20038e-09	Avin_17950	272	Cold-shock DNA-binding domain-containing protein	-	-	-	Avin_17960	37	hypothetical protein
1072966	1.06098	2.67729e-09	-	-	-	-	-	-	Avin_11240	323	PhoH-like protein
1822786	1.04192	6.077e-09	Avin_18400	89	ArsR family regulatory protein	-	-	-	Avin_18410	89	hypothetical protein
2699026	1.042	6.077e-09	-	-	-	-	-	-	Avin_26410	16	TonB-dependent siderophore receptor
251326	1.0334	8.61973e-09	Avin_02610	126	vanadium nitrogenase subunit alpha, vnfD	Avin_02620	-20	hypothetical protein	-	-	-
1072936	1.02839	1.05726e-08	Avin_11220	1102	hypothetical protein	Avin_11230	-1039	cation transporter	Avin_11240	353	PhoH-like protein
3119746	1.02803	1.06866e-08	-	-	-	Avin_30100	-758	family 2 glycosyl transferase	Avin_30120	593	family 2 glycosyl transferase
2102026	1.02712	1.10037e-08	Avin_21040	7	hypothetical protein	-	-	-	Avin_21050	65	hypothetical protein
261976	1.00277	2.97243e-08	Avin_02750	1405	nitrogenase vanadiun-iron cofactor biosynthesis protein vnfN	Avin_02770	-6	nitrogenase vanadium iron cofactor biosynthesis protein vnfE	-	-	-
5287516	0.997023	3.70872e-08	Avin_51870	2457	hypothetical protein	Avin_51880	-1191	Superfamily I DNA and RNA helicases and helicase subunits-like protein	-	-	-
1269016	0.995878	3.87536e-08	-	-	-	-	-	-	Avin_13040	76	50S ribosomal protein L13
4173706	0.991335	4.59046e-08	Avin_41380	180	sugar nucleotide epimerase	Avin_41390	-26	FAD dependent oxidoreductase	Avin_41400	1194	hypothetical protein
4041526	0.982697	6.51712e-08	Avin_39890	169	TonB-dependent siderophore receptor	-	-	-	-	-	-
606826	0.966866	1.20555e-07	-	-	-	Avin_06240	-19	30S ribosomal protein S10	Avin_06250	410	50S ribosomal protein L3
253546	0.96665	1.21105e-07	-	-	-	-	-	-	Avin_02680	90	hypothetical protein
45106	0.961059	1.50542e-07	Avin_00440	327	TetR family transcriptional regulator	Avin_00450	-16	ABC transporter substrate-binding protein	Avin_00460	1009	hypothetical protein
2384686	0.947511	2.53126e-07	-	-	-	-	-	-	Avin_23830	103	hypothetical protein
4665496	0.945989	2.68132e-07	Avin_45920	114	acyl-CoA dehydrogenase	-	-	-	-	-	-
1784596	0.941337	3.19641e-07	Avin_17950	332	Cold-shock DNA-binding domain-containing protein	Avin_17960	-23	hypothetical protein	Avin_17970	280	universal stress protein
71026	0.937597	3.64128e-07	Avin_00680	29	hypothetical protein	-	-	-	Avin_00690	22	acid phosphatase/vanadium-dependent haloperoxidase
2103946	0.93509	3.99472e-07	Avin_21080	114	hypothetical protein	-	-	-	-	-	-
4020286	0.932776	4.348e-07	Avin_39700	130	ferredoxin	-	-	-	-	-	-
4203856	0.931842	4.49561e-07	Avin_41690	46	Sigma54-dependent transcriptional activator protein, AcoR	Avin_41700	-57	hypothetical protein	Avin_41710	300	short-chain dehydrogenase/reductase SDR
1266826	0.931055	4.62107e-07	-	-	-	-	-	-	Avin_13020	34	hypothetical protein
3275446	0.926251	5.50904e-07	Avin_31650	202	LysR family transcriptional regulator	Avin_31660	-3	hypothetical protein	-	-	-
1271926	0.922111	6.36908e-07	-	-	-	Avin_13070	-1142	cytochrome b/b6	Avin_13080	69	ubiquinol--cytochrome c reductase, cytochrome c1
1392856	0.919199	7.06541e-07	Avin_14170	30	universal stress protein, UspA family	-	-	-	-	-	-
1245496	0.896242	1.63138e-06	Avin_12780	143	Sigma 54 modulation protein/ribosomal protein S30EA	Avin_12790	-1443	RNA polymerase factor sigma-54	-	-	-
2755936	0.895327	1.68395e-06	Avin_26860	330	GntR family transcriptional regulator	-	-	-	Avin_26870	41	transcriptional regulator PtxS
4908856	0.895189	1.687e-06	-	-	-	-	-	-	Avin_48460	22	signal transduction protein
4783606	0.889383	2.05741e-06	-	-	-	-	-	-	Avin_47130	103	TonB-dependent receptor
5168986	0.88909	2.07357e-06	Avin_50980	830	RnfABCDGE type electron transport complex subunit a	Avin_50990	-403	nitrogen fixation regulatory protein, NifL	Avin_51000	1176	Nif-specific sigma54-dependent transcriptional activator protein NifA
1245466	0.880632	2.76689e-06	Avin_12780	113	Sigma 54 modulation protein/ribosomal protein S30EA	-	-	-	-	-	-
572386	0.880398	2.7823e-06	Avin_05910	26	cyclic nucleotide-binding protein	-	-	-	-	-	-
4173526	0.878101	3.01518e-06	Avin_41370	950	ferrochelatase	Avin_41380	0	sugar nucleotide epimerase	Avin_41390	154	FAD dependent oxidoreductase
1576486	0.877276	3.09056e-06	-	-	-	Avin_15980	-3069	family 2 glycosyl transferase	Avin_15990	479	hydrolase (HAD superfamily) protein
4376386	0.876938	3.12003e-06	Avin_43330	43	glycolate oxidase subunit GlcD	-	-	-	Avin_43340	226	DNA-binding transcriptional regulator GlcC
3362776	0.868101	4.26591e-06	Avin_32840	60	hypothetical protein	-	-	-	-	-	-
3985456	0.843638	9.69716e-06	Avin_39350	197	hypothetical protein	Avin_39360	-1188	hypothetical protein	-	-	-
2764726	0.841053	1.05851e-05	-	-	-	-	-	-	Avin_26950	46	hypothetical protein
3127036	0.835656	1.27949e-05	-	-	-	Avin_30180	-40	hypothetical protein	-	-	-
4908886	0.834247	1.33845e-05	-	-	-	Avin_48460	-8	signal transduction protein	Avin_48470	1117	hypothetical protein
629866	0.827361	1.68481e-05	-	-	-	-	-	-	-	-	-
4203916	0.826611	1.72573e-05	-	-	-	-	-	-	Avin_41710	240	short-chain dehydrogenase/reductase SDR
4358416	0.823052	1.94281e-05	-	-	-	Avin_43150	-49	hypothetical protein	Avin_43160	775	Resolvase-like protein
606646	0.821142	2.06212e-05	-	-	-	Avin_06230	-1183	elongation factor Tu	Avin_06240	161	30S ribosomal protein S10
4947346	0.820783	2.08281e-05	Avin_48870	361	glutamine amidotransferase	Avin_48880	-85	glutamine synthetase	Avin_48890	1453	nitrilase/cyanide hydratase and apolipoprotein N-acyltransferase
3209506	0.81867	2.22642e-05	-	-	-	-	-	-	Avin_31060	301	hypothetical protein
2699056	0.817669	2.28162e-05	-	-	-	Avin_26410	-14	TonB-dependent siderophore receptor	Avin_26420	2222	hypothetical protein
2911546	0.817594	2.28162e-05	-	-	-	Avin_28250	-10	arginyl-tRNA-protein transferase	Avin_28260	851	translation initiation factor IF-1
4119856	0.817405	2.29078e-05	Avin_40830	535	hypothetical protein	Avin_40840	-8	hypothetical protein	-	-	-
4119886	0.813372	2.61296e-05	Avin_40840	22	hypothetical protein	-	-	-	-	-	-
4150936	0.807138	3.20886e-05	-	-	-	-	-	-	Avin_41180	316	nuclease
3209476	0.802871	3.64835e-05	-	-	-	Avin_31050	-284	DNA-binding protein	Avin_31060	331	hypothetical protein
2791426	0.800936	3.87073e-05	Avin_27190	68	DNA topoisomerase III	-	-	-	-	-	-
4150906	0.799	4.11842e-05	Avin_41160	752	Response regulator	Avin_41170	-347	hypothetical protein	Avin_41180	346	nuclease
2911516	0.798408	4.18239e-05	-	-	-	-	-	-	Avin_28250	20	arginyl-tRNA-protein transferase
3271036	0.798103	4.21399e-05	Avin_31600	1627	CRISPR-associated protein Csd2	Avin_31610	-166	CRISPR-associated protein Csd1	-	-	-
631006	0.795729	4.55342e-05	Avin_06600	269	hypothetical protein	-	-	-	-	-	-
2755996	0.793825	4.81389e-05	Avin_26860	390	GntR family transcriptional regulator	Avin_26870	-19	transcriptional regulator PtxS	Avin_26880	1073	hypothetical protein
2323336	0.793572	4.84397e-05	Avin_23260	184	hypothetical protein	Avin_23270	-19	hypothetical protein	Avin_23290	2910	ribonuclease activity regulator protein RraA
4144156	0.790639	5.29189e-05	Avin_41110	8	FKBP-type peptidylprolyl isomerase	-	-	-	Avin_41120	240	acetate kinase
2681026	0.79009	5.37932e-05	Avin_26230	944	hypothetical protein	-	-	-	Avin_26240	28	hypothetical protein
4203796	0.786406	6.07326e-05	Avin_41680	1953	hypothetical protein	Avin_41690	-14	Sigma54-dependent transcriptional activator protein, AcoR	Avin_41700	3	hypothetical protein
4376326	0.78442	6.46581e-05	Avin_43320	1482	glycolate oxidase FAD binding subunit	Avin_43330	-17	glycolate oxidase subunit GlcD	Avin_43340	286	DNA-binding transcriptional regulator GlcC
3362716	0.780922	7.21213e-05	Avin_32830	227	DTW domain-containing protein	Avin_32840	0	hypothetical protein	-	-	-
3905746	0.779617	7.50216e-05	Avin_38610	525	heat shock protein Hsp20	Avin_38620	-17	heat shock protein Hsp20	Avin_38630	401	hypothetical protein
3127426	0.777562	7.96594e-05	Avin_30190	122	hypothetical protein	-	-	-	-	-	-
1881646	0.776142	8.31401e-05	Avin_18920	255	hypothetical protein	Avin_18930	-242	23S rRNA m(2)G2445 methyltransferase	-	-	-
2054626	0.7736	8.95584e-05	Avin_20630	295	MoaA, NifB, PqqE, radical SAM superfamily protein	Avin_20640	-453	isopentenyl-diphosphate delta-isomerase	Avin_20650	585	family 2 glycosyl transferase
1269106	0.773324	9.01815e-05	-	-	-	Avin_13040	-14	50S ribosomal protein L13	Avin_13050	430	30S ribosomal protein S9
3905776	0.769868	0.000100565	Avin_38620	13	heat shock protein Hsp20	-	-	-	Avin_38630	371	hypothetical protein
914746	0.769553	0.000101165	-	-	-	Avin_09680	-974	AMP-dependent synthetase and ligase family protein	Avin_09690	3916	Non-ribosomal peptide synthetase, with condensation, AMP binding and thioesterase modules
253636	0.768843	0.000103123	-	-	-	Avin_02680	0	hypothetical protein	Avin_02690	182	4-hydroxybenzoate transporter PcaK
4342546	0.768691	0.000103413	Avin_43000	114	ferric-uptake regulator, fur	Avin_43020	-21	outer membrane lipoprotein OmlA	-	-	-
631726	0.765842	0.000112447	Avin_06610	24	OmpW family outer membrane porin	-	-	-	-	-	-
2986756	0.763078	0.000121902	Avin_28900	1308	hypothetical protein	-	-	-	Avin_28930	191	hypothetical protein
2496466	0.761481	0.000128245	Avin_24920	921	L-carnitine dehydratase/bile acid-inducible protein F	Avin_24930	-303	glutaryl-CoA dehydrogenase	-	-	-
4908796	0.757987	0.00014237	-	-	-	Avin_48450	-2073	ATP-dependent DNA helicase RecG	Avin_48460	82	signal transduction protein
2442466	0.756286	0.000150246	-	-	-	Avin_24460	-5	hypothetical protein	Avin_24470	100	adinene-specific DNA-methyltransferase
2998516	0.754263	0.000160233	-	-	-	-	-	-	Avin_29050	185	3-hydroxydecanoyl-ACP dehydratase
2998486	0.750632	0.000177763	Avin_29030	165	NAD(P)H-dependent glycerol-3-phosphate dehydrogenase	Avin_29040	-179	hypothetical protein	Avin_29050	215	3-hydroxydecanoyl-ACP dehydratase
3208816	0.744805	0.000212186	-	-	-	-	-	-	Avin_31040	72	hypothetical protein
3272056	0.742503	0.000224342	Avin_31620	183	CRISPR-associated protein Cas5d	-	-	-	-	-	-
3766	0.741309	0.000230742	-	-	-	Avin_00030	-1078	recombination protein F	Avin_00040	25	DNA gyrase subunit B
4144126	0.740474	0.000236111	Avin_41100	545	glutathione peroxidase	Avin_41110	-22	FKBP-type peptidylprolyl isomerase	Avin_41120	270	acetate kinase
1861276	0.739143	0.000245968	Avin_18760	37	hypothetical protein	Avin_18770	-277	hypothetical protein	-	-	-
4006096	0.735767	0.000269769	Avin_39570	56	signal recognition particle protein	Avin_39580	-100	hypothetical protein	Avin_39590	100	cytochrome c assembly-like protein
3796	0.733479	0.000286829	-	-	-	Avin_00040	-5	DNA gyrase subunit B	Avin_00050	2666	Antibiotic biosynthesis monooxygenase protein
4006156	0.732127	0.000297735	-	-	-	-	-	-	Avin_39590	40	cytochrome c assembly-like protein
1266886	0.730062	0.000314284	-	-	-	Avin_13020	-26	hypothetical protein	Avin_13030	1202	endonuclease V
67906	0.728528	0.000328094	Avin_00630	35	DNA polymerase I	-	-	-	Avin_00640	41	hypothetical protein
2103826	0.724586	0.000367533	Avin_21070	137	hypothetical protein	Avin_21080	-6	hypothetical protein	-	-	-
1439416	0.714232	0.000494765	Avin_14570	33	transcription-repair coupling factor	-	-	-	Avin_14580	190	glyceraldehyde-3-phosphate dehydrogenase
2791456	0.714133	0.000495371	Avin_27190	98	DNA topoisomerase III	Avin_27200	-1224	LamB type porin	-	-	-
4089886	0.711636	0.000530552	Avin_40380	52	Iron-sulfur biogenesis protein	Avin_40390	-360	scaffold protein	-	-	-
4947256	0.705788	0.000628001	Avin_48870	271	glutamine amidotransferase	-	-	-	Avin_48880	5	glutamine synthetase
136756	0.704858	0.000645146	Avin_01370	451	hypothetical protein	-	-	-	Avin_01380	3	nitrogenase iron protein
3124846	0.704492	0.000648929	Avin_30140	189	long-chain-fatty-acid--CoA ligase	Avin_30150	-59	hypothetical protein	Avin_30160	111	3-Re enoyl-CoA hydratase PhaJ
136786	0.702858	0.000678769	Avin_01370	481	hypothetical protein	Avin_01380	-27	nitrogenase iron protein	Avin_01390	972	nitrogenase molybdenum-iron protein alpha chain:nitrogenase component I, alpha chain
2384596	0.702244	0.00068923	-	-	-	Avin_23820	-855	spermidine synthase	Avin_23830	193	hypothetical protein
123676	0.696655	0.000796633	Avin_01220	85	penicillin-binding protein 7	-	-	-	Avin_01230	62	hypothetical protein
4006036	0.696706	0.000796633	Avin_39560	1522	30S ribosomal protein S16	Avin_39570	-4	signal recognition particle protein	Avin_39590	160	cytochrome c assembly-like protein
2911486	0.696453	0.00080018	-	-	-	Avin_28240	-659	leucyl/phenylalanyl-tRNA--protein transferase	Avin_28250	50	arginyl-tRNA-protein transferase
3987976	0.692292	0.000895811	Avin_39380	12	TetR family transcriptional regulator	-	-	-	-	-	-
1784896	0.688524	0.000999022	-	-	-	Avin_17970	-20	universal stress protein	-	-	-
