# Supplementary material for: Interactions between paralogous bacterial enhancer‐binding proteins enable metal‐dependent regulation of alternative nitrogenases in Azotobacter vinelandii
Source: Mol Microbiol. 2022 Jun 29;118(1-2):105–24. doi: 10.1111/mmi.14955 (PMC9542535; doi:10.1111/mmi.14955)
Supplement: Supplementary file 4 — Table S9 [file MMI-118-105-s004.xlsx]

## Sheet: Fig 4B
Table S9	Analysis of the MS/MS data presented in Fig. 4B
(x) log2FC	FC	(y) -log10P	P-value	Accession	Alternate ID	Protein names	DJ+V_a	DJ+V_b	DJ+V_c	VnfA1+V_a	VnfA1+V_b	VnfA1+V_c
3.12928	8.75	2.77596	0.00167512	C1DEM6	acnA	Aconitate hydratase (Aconitase) (EC 4.2.1.3)	2	0	2	11	14	10
5.37504	41.5	3.4796	0.000331438	C1DF89	acxA	Acetone carboxylase beta subunit AcxA	0	1	1	23	30	30
1.1375	2.2	2.37972	0.00417138	C1DJ47	algR	Encystment and alginate biosynthesis response regulator AlgR	8	7	10	16	21	18
1.05614	2.07937	3.58833	0.000258032	C1DQG3	argD	Acetylornithine aminotransferase (ACOAT) (EC 2.6.1.11)	24	18	21	45	43	43
1.43686	2.70732	2.95231	0.00111606	C1DM33	arsC	Type III polyketide synthase	16	12	13	34	35	42
3.45943	11	3.83825	0.000145128	C1DKC4	Avin_05340	Glycosyl transferase, family 2	1	1	0	8	7	7
4.24793	19	2.50507	0.00312559	C1DKC9	Avin_05390	Exopolysaccharide biosynthesis protein	0	1	0	6	8	5
2.926	7.6	3.03998	0.000912047	C1DKG4	Avin_05740	Integral membrane protein, band 7 family	1	2	2	12	15	11
2.66296	6.33333	2.42343	0.00377202	C1DKJ3	Avin_06030	Phospholipid/glycerol acyltransferase	1	1	1	6	5	8
3.45943	11	2.67558	0.00211065	C1DLN4	Avin_07360	Short-chain dehydrogenase/reductase SDR	1	0	1	6	9	7
1.10692	2.15385	2.59002	0.00257026	C1DQ30	Avin_12550	Histidine kinase (EC 2.7.13.3)	5	3	5	9	10	9
1.10692	2.15385	2.59002	0.00257026	C1DQ50	Avin_12760	Nucleotide-binding protein Avin_12760	5	4	4	8	10	10
3.58496	12	3.41098	0.000388171	C1DQB7	Avin_13430	3-ketoacyl-(Acyl-carrier-protein) reductase	1	0	1	8	9	7
1.65711	3.15385	2.36753	0.00429017	C1DSC8	Avin_16700	Acetyl-CoA hydrolase/transferase family protein	7	3	3	12	15	14
1.69515	3.2381	2.75681	0.00175061	C1DDK3	Avin_17610	Sigma54-dependent activator protein	8	6	7	19	26	23
1.22239	2.33333	2.64236	0.00227843	C1DDV1	Avin_18600	Uncharacterized protein	3	3	3	8	7	6
2.16993	4.5	3.04654	0.000898387	C1DGE7	Avin_22670	Uncharacterized protein	1	4	3	11	12	13
1.53605	2.9	3.75068	0.000177551	C1DGH0	Avin_22930	Cation transporting ATPase, N-terminal:Haloacid dehalogenase-like hydrolase:Cation transporting ATPase, C-terminal:E1-E2 ATPase-associated region protein	3	3	4	9	10	10
2.45943	5.5	2.50507	0.00312559	C1DHB0	Avin_23170	ATP-grasp domain-containing protein	1	0	1	3	4	4
2.07039	4.2	2.87815	0.0013239	C1DHC4	Avin_23310	Mechanosensitive ion channel protein	2	2	1	7	8	6
2.45943	5.5	2.88841	0.00129298	C1DIJ6	Avin_24930	Glutaryl-CoA dehydrogenase	3	3	2	12	17	15
4	16	2.59002	0.00257026	C1DIQ9	Avin_25600	L-ornithine N5-oxygenase-PvdA-like protein	1	0	0	4	6	6
1.94342	3.84615	2.54917	0.00282375	C1DIR0	Avin_25610	Pyoverdine biosynthesis regulatory protein-TauD/TfdA family protein	5	2	6	17	14	19
1.38466	2.61111	3.40497	0.00039358	C1DIR3	Avin_25640	Diaminobutyrate-2-oxoglutarate aminotransferase	6	7	5	15	17	15
2	4	2.59002	0.00257026	C1DIS6	Avin_25770	Heat shock Hsp20 protein	1	1	3	6	7	7
2.36923	5.16667	3.15516	0.000699579	C1DJP9	Avin_26420	Methyltransf_25 domain-containing protein	1	3	2	11	9	11
1.926	3.8	2.47889	0.00331976	C1DJQ2	Avin_26450	ABC transporter protein	1	3	1	6	6	7
1.25376	2.38462	2.50507	0.00312559	C1DKQ2	Avin_27300	Transcriptional regulator, LacI family	5	5	3	11	9	11
1.83007	3.55556	2.7216	0.00189845	C1DKY6	Avin_28160	Glycosyl transferase, family 3, protein	2	2	5	11	11	10
1.06413	2.09091	3.36948	0.000427093	C1DM26	Avin_29460	Glycosyl transferase, group 1	13	16	15	29	33	30
2.36923	5.16667	2.33936	0.00457758	C1DM30	Avin_29500	Uncharacterized protein	2	2	2	8	13	10
1.08406	2.12	2.60989	0.00245531	C1DM31	Avin_29510	ABC-type antimicrobial peptide transport system, ATPase component	11	7	7	17	18	18
1.63743	3.11111	3.16416	0.000685233	C1DS53	Avin_37840	Peptidase_M75 domain-containing protein	4	3	2	9	9	10
1.0614	2.08696	2.40454	0.00393963	C1DSQ0	Avin_38520	Phosphoketolase protein	17	15	14	27	36	33
1.078	2.11111	2.49509	0.0031982	C1DSY2	Avin_39350	Uncharacterized protein	8	5	5	13	13	12
1.52356	2.875	2.47747	0.00333066	C1DET3	Avin_41290	Acyltransferase	6	4	6	13	18	15
1.73697	3.33333	2.65913	0.00219213	C1DGQ2	Avin_44290	N-acetyltransferase domain-containing protein	1	1	1	3	3	4
1.37851	2.6	2.31761	0.00481268	C1DHZ6	Avin_46210	Phosphoribosyl pyrophosphate synthase	4	2	4	8	10	8
1.23704	2.35714	2.41309	0.00386285	C1DK84	Avin_48890	Nitrilase/cyanide hydratase and apolipoprotein N-acyltransferase	5	5	4	12	9	12
2.72247	6.6	3.04654	0.000898387	C1DK87	Avin_48920	Bacterial outer membrane porin	2	3	0	11	12	10
1.80736	3.5	2.58358	0.0026087	C1DEM0	ccoP	Cbb3-type cytochrome c oxidase subunit	5	2	3	10	12	13
1	2	4.47623	3.34014e-05	C1DQD1	folC	Dihydrofolate synthase/folylpolyglutamate synthase (EC 6.3.2.12) (Folylpoly-gamma-glutamate synthetase-dihydrofolate synthetase) (Folylpolyglutamate synthetase)	10	9	10	19	20	19
2.63743	6.22222	2.75681	0.00175061	C1DQK1	fumC	Fumarate hydratase class II (Fumarase C) (EC 4.2.1.2) (Aerobic fumarase) (Iron-independent fumarase)	4	2	3	15	22	19
1.06413	2.09091	3.05761	0.000875772	C1DKI2	glcB	Malate synthase G (EC 2.3.3.9)	17	13	14	28	32	32
1.60881	3.05	4.28361	5.20466e-05	C1DHQ2	gltD	Glutamate synthase small subunit 2	8	6	6	20	21	20
1.52356	2.875	3.34946	0.000447238	C1DH57	hexR-3	Transcriptional regulatory protein HexR	3	2	3	7	8	8
1.28688	2.44	4.19972	6.31369e-05	C1DMV9	leuS	Leucine--tRNA ligase (EC 6.1.1.4) (Leucyl-tRNA synthetase) (LeuRS)	18	16	16	40	39	43
1.4458	2.72414	2.39327	0.00404325	C1DIJ2	malQ	4-alpha-glucanotransferase (EC 2.4.1.25) (Amylomaltase) (Disproportionating enzyme)	9	11	9	21	28	30
1.48543	2.8	2.65246	0.00222605	C1DSU7	map	Methionine aminopeptidase (MAP) (MetAP) (EC 3.4.11.18) (Peptidase M)	5	4	6	12	14	16
1.04439	2.0625	2.52051	0.00301638	C1DGL0	metB	Cystathionine gamma-synthase	6	6	4	12	11	10
1.44746	2.72727	3.16416	0.000685233	C1DHH0	mtnB	Methylthioribulose-1-phosphate dehydratase (MTRu-1-P dehydratase) (EC 4.2.1.109)	3	4	4	11	9	10
1.76553	3.4	2.71327	0.00193521	C1DQR9	mucD	Periplasmic serine endoprotease DegP-like (EC 3.4.21.107)	5	2	3	10	12	12
1.53287	2.89362	3.12473	0.000750353	C1DGZ7	nifD	Nitrogenase protein alpha chain (EC 1.18.6.1)	12	17	18	41	45	50
1.75899	3.38462	3.13694	0.00072955	C1DEA4	obg	GTPase Obg (EC 3.6.5.-) (GTP-binding protein Obg)	5	5	3	15	16	13
2.63227	6.2	2.64719	0.00225326	C1DGM7	pta-3	Phosphate acetyltransferase	2	1	2	8	11	12
2.23704	4.71429	2.9234	0.00119288	C1DJT7	pvdE	Pyoverdine synthetase E, pdvE	3	2	2	9	12	12
1.24393	2.36842	2.5391	0.00289001	C1DFW2	qor	NADH-quinone oxidoreductase	7	5	7	13	17	15
2.07039	4.2	2.42343	0.00377202	C1DRS2	rfbC	dTDP-4-dehydrorhamnose 3,5-epimerase (EC 5.1.3.13) (Thymidine diphospho-4-keto-rhamnose 3,5-epimerase)	3	1	1	6	7	8
2.08746	4.25	3.10907	0.000777908	C1DI48	rph	Ribonuclease PH (RNase PH) (EC 2.7.7.56) (tRNA nucleotidyltransferase)	4	3	1	11	11	12
1.18763	2.27778	2.34338	0.00453542	C1DEV6	rplY	50S ribosomal protein L25 (General stress protein CTC)	5	6	7	16	13	12
1.68806	3.22222	2.49509	0.0031982	C1DQ89	rsmI	Ribosomal RNA small subunit methyltransferase I (EC 2.1.1.198) (16S rRNA 2'-O-ribose C1402 methyltransferase) (rRNA (cytidine-2'-O-)-methyltransferase RsmI)	4	2	3	8	11	10
1.94753	3.85714	2.78481	0.00164129	C1DRF8	ruvB	Holliday junction ATP-dependent DNA helicase RuvB (EC 3.6.4.12)	3	1	3	8	10	9
1.23983	2.3617	2.59022	0.00256909	C1DE72	suhB	Inositol-1-monophosphatase (EC 3.1.3.25)	15	13	19	33	36	42
1.35423	2.5566	2.42496	0.0037587	C1DI41	VnfA1	Vanadium nitrogenase sigma54-dependent transcriptional activator, VnfA	35	33	38	73	103	95
1.078	2.11111	2.78481	0.00164129	C1DPS6	vnfA2	Sigma54-dependent activator protein	9	14	13	27	24	25
0.948367	1.92969	3.73404	0.000184485	C1DIZ6	vnfA3	Sigma54-dependent activator protein	40	43	45	78	87	82
0.610054	1.52632	1.2266	0.0593473	C1DST0	accA	Acetyl-coenzyme A carboxylase carboxyl transferase subunit alpha (ACCase subunit alpha) (Acetyl-CoA carboxylase carboxyltransferase subunit alpha) (EC 2.1.3.15)	24	19	14	26	27	34
0.343145	1.26852	1.43742	0.0365243	C1DLJ7	accC	Biotin carboxylase (EC 6.3.4.14) (EC 6.4.1.2)	36	39	33	50	41	46
1.32193	2.5	1.25932	0.0550406	C1DL54	accC	Acetyl-CoA carboxylase, biotin carboxylase	1	1	2	4	4	2
0.574236	1.48889	0.947617	0.112819	C1DQD2	accD	Acetyl-coenzyme A carboxylase carboxyl transferase subunit beta (ACCase subunit beta) (Acetyl-CoA carboxylase carboxyltransferase subunit beta) (EC 2.1.3.15)	18	15	12	17	22	28
0.489482	1.40394	1.94471	0.0113577	C1DGW1	aceE	Pyruvate dehydrogenase E1 component (EC 1.2.4.1)	154	121	131	177	203	190
1.11548	2.16667	1.99295	0.0101637	C1DQG9	ackA-1	Acetate kinase (EC 2.7.2.1) (Acetokinase)	6	6	6	11	12	16
1.18442	2.27273	1.69697	0.0200921	C1DER6	ackA-2	Acetate kinase (EC 2.7.2.1) (Acetokinase)	2	5	4	10	8	7
0.464521	1.37986	1.57099	0.0268539	C1DHE0	acnB	Aconitate hydratase B (EC 4.2.1.3) (EC 4.2.1.99) (2-methylisocitrate dehydratase)	194	172	200	222	279	280
0.579996	1.49485	0.806294	0.156209	C1DHB6	acnD	Aconitate hydratase (Aconitase) (EC 4.2.1.3)	40	31	26	32	58	55
2.32193	5	2.09421	0.0080499	C1DEX5	acoB	Acetoin:2,6-dichlorophenolindophenol oxidoreductase beta subunit AcoB	2	0	1	4	5	6
0.770518	1.70588	1.04684	0.0897759	C1DEX6	acoC	Dihydrolipoamide acetyltransferase,acetoin dehydrogeanse E2 component, AcoC	9	5	3	9	10	10
0.517848	1.43182	1.09136	0.0810283	C1DSX5	adk	Adenylate kinase (AK) (EC 2.7.4.3) (ATP-AMP transphosphorylase) (ATP:AMP phosphotransferase) (Adenylate monophosphate kinase)	14	12	18	17	22	24
0	1	0	1	C1DEH1	agaA	Agarase	4	1	1	1	3	2
2.80735	7	1.87826	0.0132356	C1DHA1	aglA-2	Alpha-glucosidase	0	1	1	6	5	3
-0.548716	0.683628	1.27715	0.052826	C1DIC0	ahcY	Adenosylhomocysteinase (EC 3.3.1.1) (S-adenosyl-L-homocysteine hydrolase) (AdoHcyase)	183	127	142	93	106	110
0.292782	1.225	0.719192	0.190901	C1DHW8	ahpC	Alkyl hydroperoxide reductase C (EC 1.11.1.26) (Peroxiredoxin) (Thioredoxin peroxidase)	28	26	26	39	26	33
0.536667	1.45062	1.72867	0.0186781	C1DQF9	alaS	Alanine--tRNA ligase (EC 6.1.1.7) (Alanyl-tRNA synthetase) (AlaRS)	60	49	53	69	88	78
0.152003	1.11111	0.132181	0.737597	C1DFA9	alc	Probable allantoicase (EC 3.5.3.4) (Allantoate amidinohydrolase)	6	4	8	9	7	4
0.674424	1.59596	2.31603	0.00483024	C1DML5	aldA	Aldehyde dehydrogenase (NAD+)	39	32	28	50	54	54
-0.0995358	0.933333	0.191566	0.64333	C1DMY3	aldB	Aldehyde dehydrogenase	5	4	6	5	5	4
1.152	2.22222	1.53444	0.0292121	C1DK02	aldH	Aldehyde dehydrogenase (NAD+)	16	10	10	19	32	29
-1.58496	0.333333	0.935106	0.116117	C1DP94	alg44	Alginate biosynthesis protein Alg44	1	1	1	1	0	0
1.53605	2.9	1.8803	0.0131735	C1DPB1	algB	Response regulator, sigma54-dependent regulatory protein AlgB	3	3	4	10	12	7
0.166897	1.12264	0.489092	0.324271	C1DI54	algC	Phosphomannomutase/phosphoglucomutase AlgC	36	35	35	34	47	38
0.63743	1.55556	0.553712	0.27944	C1DP91	algG	Mannuronan 5-epimerase (EC 5.1.3.37)	4	4	1	6	3	5
0.485427	1.4	0.37505	0.421648	C1DP92	algJ	Alginate biosynthesis outer membrane protein AlgJ	2	1	2	1	3	3
1.19265	2.28571	0.941281	0.114477	C1DQ69	algW	Probable periplasmic serine endoprotease DegP-like (Protease Do)	3	5	6	5	14	13
0.862496	1.81818	1.47532	0.0334718	C1DJZ5	alr	Alanine racemase (EC 5.1.1.1)	7	7	8	11	12	17
0.538866	1.45283	1.81276	0.01539	C1DMZ6	amn	AMP nucleosidase (EC 3.2.2.4)	19	18	16	23	29	25
-0.807355	0.571429	0.294857	0.507158	C1DPK8	ampE	Inner membrane protein	1	1	5	1	1	2
0.534336	1.44828	1.09786	0.0798254	C1DK96	anfA	Sigma54-dependent transcriptional activator for the iron only nitrogenase, AnfA	7	12	10	14	16	12
0.641546	1.56	2.0637	0.00863579	C1DHX7	anmK	Anhydro-N-acetylmuramic acid kinase (EC 2.7.1.170) (AnhMurNAc kinase)	19	15	16	23	28	27
2.11548	4.33333	1.29972	0.0501509	C1DIX1	apaH	Bis(5'-nucleosyl)-tetraphosphatase, symmetrical (EC 3.6.1.41) (Ap4A hydrolase) (Diadenosine 5',5'''-P1,P4-tetraphosphate pyrophosphohydrolase) (Diadenosine tetraphosphatase)	3	2	1	5	13	8
0.552541	1.46667	1.60387	0.0248962	C1DQB4	apbA	2-dehydropantoate 2-reductase (EC 1.1.1.169) (Ketopantoate reductase)	6	5	4	7	7	8
-0.149378	0.901639	0.330121	0.467605	C1DEF5	apbC	Iron-sulfur cluster carrier protein	22	22	17	16	17	22
0.14439	1.10526	0.800512	0.158302	C1DQM8	apeB	Probable M18 family aminopeptidase 2 (EC 3.4.11.-)	19	20	18	20	23	20
1.64386	3.125	2.16374	0.00685897	C1DJG1	argA	Amino-acid acetyltransferase (EC 2.3.1.1) (N-acetylglutamate synthase) (AGS) (NAGS)	7	4	5	13	20	17
0.893085	1.85714	2.41088	0.00388254	C1DI53	argB	Acetylglutamate kinase (EC 2.7.2.8) (N-acetyl-L-glutamate 5-phosphotransferase) (NAG kinase) (NAGK)	9	6	6	13	13	13
0.6865	1.60937	1.41793	0.0382002	C1DHY0	argC	N-acetyl-gamma-glutamyl-phosphate reductase (AGPR) (EC 1.2.1.38) (N-acetyl-glutamate semialdehyde dehydrogenase) (NAGSA dehydrogenase)	28	19	17	30	34	39
0.710493	1.63636	0.905982	0.12417	C1DQU7	argF	Ornithine carbamoyltransferase (EC 2.1.3.3)	4	4	3	4	6	8
0.253757	1.19231	0.771197	0.169357	C1DQV2	argG	Argininosuccinate synthase (EC 6.3.4.5) (Citrulline--aspartate ligase)	58	48	50	52	69	65
0.159356	1.11679	1.07441	0.0842541	C1DJ48	argH	Argininosuccinate lyase (ASAL) (EC 4.3.2.1) (Arginosuccinase)	49	43	45	49	54	50
1.04064	2.05714	1.517	0.0304086	C1DQA9	argJ	Arginine biosynthesis bifunctional protein ArgJ [Cleaved into: Arginine biosynthesis bifunctional protein ArgJ alpha chain; Arginine biosynthesis bifunctional protein ArgJ beta chain] [Includes: Glutamate N-acetyltransferase (EC 2.3.1.35) (Ornithine acetyltransferase) (OATase) (Ornithine transacetylase); Amino-acid acetyltransferase (EC 2.3.1.1) (N-acetylglutamate synthase) (AGSase)]	16	9	10	18	26	28
0.81073	1.7541	2.16894	0.0067774	C1DHR7	argS	Arginine--tRNA ligase (EC 6.1.1.19) (Arginyl-tRNA synthetase) (ArgRS)	21	23	17	37	39	31
0.569366	1.48387	1.71503	0.0192741	C1DRR2	aroA	3-phosphoshikimate 1-carboxyvinyltransferase (EC 2.5.1.19) (5-enolpyruvylshikimate-3-phosphate synthase) (EPSP synthase) (EPSPS)	34	26	33	40	48	50
0.557482	1.4717	1.63179	0.0233459	C1DHQ5	aroB	3-dehydroquinate synthase (DHQS) (EC 4.2.3.4)	17	18	18	22	30	26
0.25634	1.19444	0.503166	0.313931	C1DFW4	aroE	Shikimate dehydrogenase (NADP(+)) (SDH) (EC 1.1.1.25)	14	12	10	11	16	16
0.16601	1.12195	0.391778	0.405716	C1DIC5	aroE	Shikimate dehydrogenase (NADP(+)) (SDH) (EC 1.1.1.25)	16	12	13	18	14	14
0.407175	1.32609	1.65752	0.0220029	C1DGJ0	aroG	Phospho-2-dehydro-3-deoxyheptonate aldolase (EC 2.5.1.54)	17	13	16	19	21	21
0.63743	1.55556	0.880158	0.131778	C1DHQ6	aroK	Shikimate kinase (SK) (EC 2.7.1.71)	4	2	3	4	6	4
1.80736	3.5	1.8724	0.0134154	C1DLJ9	aroQ	3-dehydroquinate dehydratase (3-dehydroquinase) (EC 4.2.1.10) (Type II DHQase)	6	0	4	10	13	12
-0.0349056	0.976096	0.110062	0.776136	C1DM35	arsA	Type I fatty acid synthase ArsA	95	81	75	84	85	76
1.85798	3.625	2.12072	0.00757322	C1DM34	arsB	Type III polyketide synthase	6	6	4	14	23	21
-0.263034	0.833333	0.540812	0.287864	C1DM32	arsD	Type I fatty acid synthase ArsD	7	5	6	5	6	4
0.832272	1.78049	1.07163	0.0847954	C1DQD8	asd	Aspartate-semialdehyde dehydrogenase (EC 1.2.1.11)	19	11	11	17	30	26
0.495769	1.41007	2.5073	0.00310959	C1DRG2	aspS	Aspartate--tRNA(Asp/Asn) ligase (EC 6.1.1.23) (Aspartyl-tRNA synthetase) (AspRS) (Non-discriminating aspartyl-tRNA synthetase) (ND-AspRS)	46	48	45	62	71	63
-0.0443941	0.969697	0.317117	0.481817	C1DND5	atpA	ATP synthase subunit alpha (EC 7.1.2.2) (ATP synthase F1 sector subunit alpha) (F-ATPase subunit alpha)	63	71	64	64	63	65
0.152003	1.11111	0.540812	0.287864	C1DND2	atpC	ATP synthase epsilon chain (ATP synthase F1 sector epsilon subunit) (F-ATPase epsilon subunit)	10	9	8	9	11	10
0.241008	1.18182	1.69514	0.0201772	C1DND3	atpD	ATP synthase subunit beta (EC 7.1.2.2) (ATP synthase F1 sector subunit beta) (F-ATPase subunit beta)	94	84	86	107	98	107
-0.0874627	0.941177	0.145761	0.714889	C1DND7	atpF	ATP synthase subunit b (ATP synthase F(0) sector subunit b) (ATPase subunit I) (F-type ATPase subunit b) (F-ATPase subunit b)	26	20	22	22	16	26
0.525628	1.43956	1.68648	0.0205837	C1DND4	atpG	ATP synthase gamma chain (ATP synthase F1 sector gamma subunit) (F-ATPase gamma subunit)	37	25	29	45	43	43
0.184425	1.13636	0.204845	0.623958	C1DND6	atpH	ATP synthase subunit delta (ATP synthase F(1) sector subunit delta) (F-type ATPase subunit delta) (F-ATPase subunit delta)	9	7	6	10	5	10
0.752073	1.68421	1.19833	0.0633383	C1DFU3	Avin_00020	Beta sliding clamp	19	8	11	23	21	20
1.83007	3.55556	1.37484	0.042185	C1DFW5	Avin_00240	DUF883_C domain-containing protein	3	3	3	6	15	11
-0.530515	0.692308	0.935106	0.116116	C1DFX4	Avin_00340	Uncharacterized protein	4	5	4	2	4	3
0.665581	1.58621	3.56136	0.000274562	C1DFX8	Avin_00380	NAD(P)H dehydrogenase (quinone) (EC 1.6.5.2) (Flavoprotein WrbA) (NAD(P)H:quinone oxidoreductase) (NQO)	19	21	18	30	31	31
0.29956	1.23077	0.716135	0.192249	C1DFY2	Avin_00420	Diguanylate cyclase DosC (EC 2.7.7.65) (Direct oxygen-sensing cyclase)	15	13	11	13	18	17
0.192645	1.14286	0.46184	0.345271	C1DFY3	Avin_00430	Tim44-like domain protein	9	8	11	11	9	12
0	1	0	1	C1DFY8	Avin_00480	ABC transporter, ATP binding component	5	1	3	3	4	2
1.20645	2.30769	1.14211	0.0720921	C1DFZ4	Avin_00540	Peptidase, U32 family	2	5	6	6	12	12
1.58496	3	1.32403	0.0474207	C1DG06	Avin_00660	Alpha/beta hydrolase fold protein	3	3	0	5	5	8
0.736966	1.66667	0.935106	0.116117	C1DG28	Avin_00880	Zinc-containing alcohol dehydrogenase superfamily	2	3	1	3	4	3
0.447459	1.36364	0.386454	0.41072	C1DG46	Avin_01060	Carbonic anhydrase (EC 4.2.1.1) (Carbonate dehydratase)	4	5	2	7	3	5
0.548437	1.4625	2.3136	0.0048574	C1DG49	Avin_01090	Oligopeptidase A	27	25	28	37	43	37
0.70044	1.625	1.05056	0.0890093	C1DG53	Avin_01130	Trimeric LpxA-like superfamily protein	7	6	3	7	9	10
0.462972	1.37838	1.12914	0.0742773	C1DGY4	Avin_01240	OprE-like outer membrane porin	10	14	13	16	15	20
-1	0.5	0.285236	0.518519	C1DGZ2	Avin_01340	AAS bifunctional protein	1	1	0	0	1	0
0.765535	1.7	1.373	0.0423643	C1DGZ4	Avin_01360	Uncharacterized protein	14	9	7	15	17	19
1	2	1.51828	0.0303197	C1DGZ5	Avin_01370	SIR2_2 domain-containing protein	8	5	5	10	15	11
0.634715	1.55263	1.34866	0.0448067	C1DH06	Avin_01490	Uncharacterized protein	16	12	10	18	18	23
1.68806	3.22222	1.71126	0.0194418	C1DH12	Avin_01550	Uncharacterized protein	3	2	4	8	13	8
0.275634	1.21053	0.37505	0.421648	C1DH16	Avin_01600	Uncharacterized protein	7	6	6	5	8	10
0.5025	1.41667	1.29972	0.0501509	C1DH31	Avin_01760	Thioesterase superfamily protein	17	15	16	22	19	27
1.18442	2.27273	1.87079	0.0134651	C1DH33	Avin_01780	Na/Pi cotransporter II protein	4	2	5	9	7	9
0.618129	1.53488	2.09566	0.00802312	C1DH39	Avin_01840	NAD(P) transhydrogenase subunit beta (EC 7.1.1.1) (Nicotinamide nucleotide transhydrogenase subunit beta)	15	14	14	20	21	25
0.787592	1.72619	2.16172	0.00689089	C1DH41	Avin_01860	Proton-translocating NAD(P)(+) transhydrogenase (EC 7.1.1.1)	31	24	29	44	55	46
0	1	0	1	C1DH51	Avin_01970	N-acetylmuramoyl-L-alanine amidase protein	0	2	1	2	1	0
0.584963	1.5	0.427243	0.373901	C1DH52	Avin_01980	Endonuclease/exonuclease/phosphatase family protein	2	2	4	2	4	6
1	2	0.715392	0.192579	C1DH61	Avin_02070	Luciferase-like flavin monooxygenase	3	2	2	2	7	5
-0.0365258	0.975	0.0489976	0.89331	C1DH71	Avin_02170	Uncharacterized protein	14	15	11	15	15	9
0.181838	1.13433	0.941281	0.114477	C1DH93	Avin_02390	Glutamate-cysteine ligase-like protein	23	23	21	28	24	24
1.32193	2.5	1.67138	0.0213116	C1DH94	Avin_02400	Putative NAD(P)H nitroreductase (EC 1.-.-.-)	6	4	2	8	10	12
0.318176	1.24675	1.06733	0.0856392	C1DH95	Avin_02410	ABC transporter, ATP-binding component	30	23	24	29	35	32
0.499571	1.41379	2.97569	0.00105756	C1DH96	Avin_02420	Nickel incorporation protein	21	19	18	27	28	27
0.693897	1.61765	1.38563	0.0411505	C1DH97	Avin_02430	Uncharacterized protein	14	7	13	18	20	17
0.552541	1.46667	1.03972	0.0912602	C1DH99	Avin_02450	Uncharacterized protein	5	4	6	6	9	7
0.612977	1.52941	1.27296	0.0533382	C1DHA0	Avin_02460	Uncharacterized protein	7	6	4	8	10	8
0.906891	1.875	1.03972	0.0912603	C1DI18	Avin_02540	Phosphonate transport system inner membrane component	4	3	1	5	4	6
0.245113	1.18519	0.293855	0.50833	C1DI19	Avin_02550	Phosphonate transport system substrate-binding protein	24	13	17	15	26	23
0	1	0	1	C1DI22	Avin_02580	Uncharacterized protein	34	30	34	30	35	33
0.941106	1.92	2.50887	0.00309832	C1DI47	Avin_02840	Uncharacterized protein	9	7	9	14	17	17
1	2	1.46324	0.0344158	C1DI85	Avin_03220	Flavin-containing mono amine oxidase	5	5	3	7	11	8
-1.54432	0.342857	1.77221	0.0168963	C1DI91	Avin_03280	Histidine kinase (EC 2.7.13.3)	10	14	11	2	7	3
0.269187	1.20513	0.688021	0.205106	C1DI98	Avin_03350	SAM-dependent methyltransferase	16	12	11	16	17	14
1.10434	2.15	2.16894	0.0067774	C1DIA0	Avin_03370	ABC transporter, ATP binding component	8	7	5	12	15	16
0.0365258	1.02564	0.0506507	0.889917	C1DIA8	Avin_03450	Uncharacterized protein	14	13	12	15	16	9
1.79141	3.46154	2.08826	0.00816088	C1DIB5	Avin_03520	Peptidase M16-like protein	5	5	3	12	19	14
0.584963	1.5	0.959136	0.109866	C1DIB6	Avin_03530	Peptidase M16-like protein	9	10	13	12	20	16
0.318176	1.24675	0.885259	0.130239	C1DIB7	Avin_03540	ATP-dependent RNA helicase, DEAD box family	26	27	24	31	27	38
1.25634	2.38889	2.22438	0.00596519	C1DID5	Avin_03720	2-dehydropantoate 2-reductase (EC 1.1.1.169) (Ketopantoate reductase)	9	5	4	14	15	14
0.785875	1.72414	1.59439	0.0254456	C1DIF2	Avin_03910	Esterase, poly(3-hydroxybutyrate) depolymerase	24	17	17	27	38	35
0	1	0	1	C1DJ66	Avin_03930	Phasin family protein	2	2	2	2	2	2
0	1	0	1	C1DJ71	Avin_03980	HlyD family secretion protein	0	0	0	0	0	0
0	1	0	1	C1DJ73	Avin_04000	Fusaric acid resistance domain protein	0	0	0	0	0	0
0	1	0	1	C1DJ74	Avin_04010	RND efflux system, outer membrane lipoprotein	0	0	0	0	0	0
0.724366	1.65217	0.994856	0.101191	C1DJ75	Avin_04020	Transcriptional regulator, LysR family	10	6	7	13	16	9
-0.138236	0.908629	0.389268	0.408068	C1DJA3	Avin_04320	Transglutaminase domain protein	54	71	72	54	62	63
0.505235	1.41935	1.46324	0.0344158	C1DJA4	Avin_04330	Alpha-E domain-containing protein	22	23	17	26	33	29
0.247928	1.1875	0.600646	0.250815	C1DJA5	Avin_04340	Transglutaminase-like protein	6	5	5	7	7	5
-0.222392	0.857143	0.11484	0.767644	C1DJB9	Avin_04480	FAD-dependent pyridine nucleotide-disulphide oxidoreductase	2	3	2	3	3	0
0.719892	1.64706	0.956205	0.11061	C1DJC4	Avin_04540	AsmA domain-containing protein	9	4	4	10	10	8
0.395929	1.31579	1.25932	0.0550407	C1DJC5	Avin_04550	N-acetyltransferase domain-containing protein	6	7	6	9	7	9
-0.0931094	0.9375	0.0909653	0.811026	C1DJD4	Avin_04640	Carboxyl-terminal protease S41A	14	19	15	10	22	13
0	1	0	1	C1DJD5	Avin_04650	Peptidase M23B family	0	0	0	0	0	0
0	1	0	1	C1DJE2	Avin_04730	Ornithine/acetylornithine aminotransferase	0	0	0	0	0	0
-0.540568	0.6875	0.81863	0.151835	C1DJE4	Avin_04750	ABC_trans_aux domain-containing protein	4	5	7	4	3	4
-0.547488	0.684211	0.994856	0.101192	C1DJE5	Avin_04760	MCE domain protein	6	6	7	6	3	4
0.152003	1.11111	0.308241	0.491767	C1DJE8	Avin_04790	UPF0502 protein Avin_04790	6	6	6	8	5	7
0.887525	1.85	2.41364	0.00385795	C1DJF5	Avin_04860	Adenylate cyclase domain-containing protein	5	7	8	13	12	12
0.16665	1.12245	0.396003	0.401788	C1DJH3	Avin_05040	Transcriptional accessory protein	34	36	28	30	42	38
1.14684	2.21429	2.16374	0.00685897	C1DJH8	Avin_05100	ATPase	13	7	8	19	20	23
0.343954	1.26923	0.412677	0.386654	C1DJI7	Avin_05190	Transcriptional regulatory protein, GntR family	8	8	10	7	11	15
-0.0331669	0.977273	0.0444559	0.902701	C1DKB6	Avin_05260	D-isomer specific 2-hydroxyacid dehydrogenase	12	14	18	12	13	18
1	2	0.285236	0.518519	C1DKB9	Avin_05290	N-acetyltransferase domain-containing protein	0	1	0	1	0	1
0.152003	1.11111	0.11484	0.767644	C1DKD9	Avin_05490	NUDIX hydrolase	4	3	2	3	5	2
0.22556	1.16923	1.15667	0.0697157	C1DKE1	Avin_05510	Beta-ketoacyl synthase	41	45	44	49	56	47
0.596644	1.51219	2.49692	0.00318481	C1DKF2	Avin_05620	Oxidoreductase, NAD-binding Rossmann fold, GFO_IDH_MocA family	15	13	13	19	22	21
0.788496	1.72727	0.637895	0.2302	C1DKF6	Avin_05660	Uncharacterized protein	3	5	3	3	9	7
0.807355	1.75	1.34767	0.0449088	C1DKF9	Avin_05690	Integral membrane protein, YccS/YhfK family	9	7	8	10	16	16
1.27563	2.42105	1.86924	0.0135134	C1DKG5	Avin_05750	Alanine dehydrogenase (EC 1.4.1.1)	7	7	5	12	19	15
0.463947	1.37931	0.956205	0.11061	C1DKG7	Avin_05770	Glutathione S-transferase-like protein	9	11	9	15	15	10
1.18442	2.27273	1.87079	0.0134651	C1DKG8	Avin_05780	Glutathione S-transferase-like protein	5	3	3	7	8	10
0.900464	1.86667	2.40153	0.00396711	C1DKI1	Avin_05910	Cyclic nucleotide-binding protein	10	11	9	16	20	20
0.862496	1.81818	1.27296	0.0533383	C1DKM7	Avin_06390	30S ribosomal protein S8	5	2	4	6	6	8
0.247928	1.1875	0.524158	0.299118	C1DKM8	Avin_06400	50S ribosomal protein L6	18	17	13	15	21	21
0.304855	1.23529	0.482197	0.32946	C1DKP2	Avin_06540	Single-stranded DNA-binding protein (SSB)	15	10	9	15	11	16
0.530515	1.44444	0.386454	0.41072	C1DKP4	Avin_06560	Short-chain dehydrogenase/reductase SDR	3	3	3	7	2	4
0.685891	1.6087	1.36373	0.043278	C1DKP5	Avin_06570	dTDP-4-dehydrorhamnose reductase (EC 1.1.1.133)	7	7	9	10	12	15
1.41504	2.66667	1.42493	0.0375901	C1DKP6	Avin_06580	NAD-dependent epimerase/dehydratase	4	3	2	9	10	5
0.385025	1.30588	1.04739	0.0896625	C1DLH0	Avin_06670	Thioredoxin protein	34	25	26	33	42	36
-0.63743	0.642857	0.72353	0.189004	C1DLI8	Avin_06860	Heat shock protein Hsp70 family	5	4	5	4	4	1
1.39232	2.625	1.64501	0.022646	C1DLJ5	Avin_06930	Znf/thioredoxin_put domain-containing protein	3	3	2	5	7	9
-0.173332	0.886792	0.516329	0.304559	C1DLK1	Avin_06990	Uncharacterized protein	19	18	16	13	16	18
1.43296	2.7	1.14211	0.0720921	C1DLK3	Avin_07010	D-isomer specific 2-hydroxyacid dehydrogenase	4	3	3	5	13	9
1.28951	2.44444	2.09875	0.0079662	C1DLL1	Avin_07090	Universal stress protein, UspA	4	2	3	8	8	6
0.485427	1.4	1.58971	0.0257214	C1DLL5	Avin_07130	Glucan 1,3-beta-glucosidase	10	9	11	15	12	15
0.353637	1.27778	1.17544	0.0667666	C1DLM1	Avin_07230	FabD/lysophospholipase	5	6	7	7	8	8
1.05445	2.07692	1.74964	0.0177974	C1DLM7	Avin_07290	Amino acid ABC transporter, ATP binding component	5	3	5	7	10	10
0.163499	1.12	0.457621	0.348641	C1DLN0	Avin_07320	Amino acid ABC transporter, perplasmic binding protein	8	8	9	11	8	9
0.929611	1.90476	1.63925	0.0229483	C1DLN5	Avin_07370	Thiolase	6	9	6	13	16	11
0.584963	1.5	0.635756	0.231336	C1DLN8	Avin_07400	HAMP domain protein	12	8	6	8	15	16
0.79518	1.73529	2.01248	0.00971665	C1DLP0	Avin_07420	Zinc-containing alcohol dehydrogenase superfamily	12	11	11	17	23	19
0	1	0	1	C1DLP9	Avin_07510	N-acetylmuramoyl-L-alanine amidase (EC 3.5.1.28)	1	3	4	3	3	2
1.22239	2.33333	0.688021	0.205107	C1DLR8	Avin_07700	UPF0313 protein Avin_07700	1	1	1	2	4	1
0.752563	1.68478	1.0484	0.0894544	C1DML3	Avin_07980	Iron-containing alcohol dehydrogenase	46	25	21	41	57	57
0.485427	1.4	0.321827	0.476621	C1DMP4	Avin_08290	Uncharacterized protein	4	5	1	4	7	3
1.70044	3.25	1.1312	0.0739262	C1DMP7	Avin_08320	Peptidase S16, lon N-terminal	2	1	1	2	6	5
-0.847997	0.555556	0.935106	0.116117	C1DMR4	Avin_08490	Lytic murein transglycosylase	3	4	2	2	2	1
0	1	0	1	C1DMR7	Avin_08520	Outer membrane efflux protein	0	0	0	0	0	0
0	1	0	1	C1DMR8	Avin_08530	Efflux system component, RND family	0	0	0	0	0	0
1.58496	3	0.561336	0.274577	C1DMR9	Avin_08540	Heavy metal efflux pump CzcA family	1	1	0	3	3	0
1.28011	2.42857	1.40503	0.0393519	C1DMW3	Avin_09040	CBS domain-containing transporter	4	5	5	7	13	14
0.165059	1.12121	0.21563	0.608653	C1DMW5	Avin_09060	PhoH-like protein	10	12	11	10	17	10
1.72247	3.3	1.47845	0.0332313	C1DMX5	Avin_09160	Short-chain dehydrogenase/reductase SDR	7	1	2	8	12	13
0.866733	1.82353	1.11283	0.0771202	C1DNK1	Avin_09850	Tellurite resistance TerB	7	6	4	7	11	13
0.906891	1.875	1.60387	0.0248962	C1DNL2	Avin_09960	Transcriptional regulator, AsnC/Lrp family	3	2	3	4	6	5
0.26939	1.2053	0.902128	0.125277	C1DNL7	Avin_10010	DEAD/DEAH box ATP-dependent RNA helicase	55	50	46	52	68	62
1.24101	2.36364	1.79558	0.016011	C1DNM1	Avin_10050	Bacterioferritin (EC 1.16.3.1)	4	3	4	7	8	11
0.387023	1.30769	1.23	0.0588849	C1DNN9	Avin_10230	Di-heme cytochrome c peroxidase, CCP_MauG family	16	12	11	17	17	17
0.807355	1.75	0.658948	0.219307	C1DNQ6	Avin_10400	Ferritin-like diiron domain-containing protein	3	2	3	2	6	6
0.652077	1.57143	1.15191	0.070484	C1DNR5	Avin_10490	Potassium proton antiporter	9	5	7	11	13	9
0	1	0	1	C1DNS3	Avin_10580	Response regulator	4	5	4	5	5	3
0.807355	1.75	2.18486	0.00653338	C1DNS8	Avin_10630	Biopolymer transport protein ExbB	4	4	4	6	7	8
0	1	0	1	C1DNS9	Avin_10640	OprE-like outer membrane porin	0	0	0	0	0	0
1.36257	2.57143	1.5954	0.0253864	C1DNT6	Avin_10710	Enoyl-CoA hydratase/isomerase	3	2	2	5	8	5
0.4975	1.41176	1.24234	0.0572352	C1DNT8	Avin_10730	Transcriptional regulator, LysR family	6	7	4	8	8	8
0.847997	1.8	0.935106	0.116117	C1DP78	Avin_10790	Dihydrolipoamide acetyltransferase component of pyruvate dehydrogenase complex (EC 2.3.1.-)	1	3	1	3	3	3
1.80735	3.5	1.28417	0.0519797	C1DP81	Avin_10820	Helicase protein	3	2	1	4	10	7
0.36257	1.28571	0.707166	0.196261	C1DPC0	Avin_11220	UPF0246 protein Avin_11220	9	5	7	10	8	9
0.162271	1.11905	0.206022	0.622268	C1DPC2	Avin_11240	PhoH-like protein	16	17	9	12	18	17
1.36257	2.57143	1.18636	0.0651085	C1DPE2	Avin_11450	Nucleoid-associated protein Avin_11450	4	1	2	6	4	8
2.87447	7.33333	2.04716	0.0089709	C1DPE3	Avin_11460	HAD-superfamily hydrolase, subfamily IA, variant 3	2	1	0	5	9	8
0.36257	1.28571	0.668808	0.214384	C1DPE8	Avin_11510	Short-chain dehydrogenase/reductase SDR	15	12	8	14	14	17
0	1	0	1	C1DPE9	Avin_11520	Uncharacterized protein	4	4	4	3	5	4
-4.24793	0.0526316	2.88841	0.00129298	C1DPF2	Avin_11550	ATP-dependent dsDNA exonuclease SbcC	5	7	7	0	0	1
1.16993	2.25	2.12549	0.00749044	C1DPJ3	Avin_11970	ABC transporter, transmembrane permease and ATP binding components	2	3	3	5	6	7
0.36257	1.28571	0.935106	0.116116	C1DPZ7	Avin_12220	Short-chain dehydrogenase/reductase SDR	5	5	4	5	6	7
0.607683	1.52381	1.03314	0.0926527	C1DQ31	Avin_12560	Response regulator RegA/PrrA/ActR type	8	5	8	8	12	12
0.540568	1.45455	1.12959	0.0742015	C1DQ43	Avin_12690	Ribonuclease E/G	24	21	21	24	35	37
-1.58496	0.333333	0.935106	0.116117	C1DQ44	Avin_12700	Uncharacterized protein	1	1	1	0	1	0
2	4	1.87826	0.0132356	C1DQ57	Avin_12830	3-deoxy-D-manno-octulosonate 8-phosphate phosphatase KdsC (EC 3.1.3.45) (KDO 8-P phosphatase)	3	0	1	6	5	5
0.917538	1.88889	0.649515	0.224122	C1DQ59	Avin_12850	Organic solvent tolerance ABC efflux transporter, ATP binding component	3	4	2	3	9	5
0.0395284	1.02778	0.191566	0.64333	C1DQ60	Avin_12860	Intermembrane phospholipid transport system permease protein MlaE	13	12	11	13	12	12
0.921997	1.89474	2.7161	0.00192263	C1DQ61	Avin_12870	Organic solvent tolerance ABC efflux transporter, substrate binding protein	15	13	10	25	24	23
-0.602665	0.658537	1.48768	0.0325325	C1DQ62	Avin_12880	Organic solvent tolerance ABC efflux transporter, auxiliary component	11	15	15	8	10	9
-0.0824622	0.944444	0.0568073	0.87739	C1DQ70	Avin_12960	Uncharacterized protein	7	7	4	9	3	5
1.14684	2.21429	1.83638	0.0145755	C1DQ73	Avin_12990	Uncharacterized protein	3	7	4	11	11	9
0.550197	1.46429	0.827702	0.148696	C1DQ74	Avin_13000	AB hydrolase-1 domain-containing protein	8	10	10	10	18	13
1	2	0.818629	0.151835	C1DQ85	Avin_13110	Uncharacterized protein	1	2	2	2	5	3
0.243271	1.18367	0.608424	0.246363	C1DQ88	Avin_13140	LppC lipoprotein	18	16	15	16	23	19
1.16993	2.25	1.71126	0.0194418	C1DQB0	Avin_13360	Glutathione S-transferase family protein	4	2	2	6	5	7
0.314873	1.2439	0.645268	0.226325	C1DQB1	Avin_13370	MutT/ NUDIX family protein	17	13	11	18	19	14
0.5025	1.41667	1.07845	0.0834741	C1DQB5	Avin_13410	UPF0234 protein Avin_13410	10	6	8	13	11	10
0.777608	1.71429	2.82493	0.00149648	C1DQQ6	Avin_13550	Enoyl-CoA hydratase/isomerase	16	14	12	23	24	25
0.850857	1.80357	0.681083	0.208409	C1DQR1	Avin_13620	YgfZ-like protein	24	13	19	15	46	40
0.103094	1.07407	0.191566	0.64333	C1DQR2	Avin_13630	FAD assembly factor SdhE	11	8	8	8	10	11
0.251539	1.19048	0.329265	0.468527	C1DQU0	Avin_13960	Glycosyl transferase, family 51	7	9	5	10	9	6
0.321928	1.25	0.285236	0.518519	C1DQU6	Avin_14020	ABC transporter, ATP binding component	2	3	3	3	2	5
0.035624	1.025	0.168855	0.677868	C1DQU8	Avin_14040	Glutaredoxin	13	13	14	13	15	13
1.28951	2.44444	1.64501	0.022646	C1DQV7	Avin_14140	Probable lipid kinase YegS-like (EC 2.7.1.-)	3	3	3	5	8	9
0.658963	1.57895	0.77275	0.168752	C1DQV8	Avin_14150	Soluble lytic murein transglycosylase	7	7	5	9	14	7
0.965235	1.95238	0.935106	0.116117	C1DQZ8	Avin_14550	Probable S-methyl-5'-thioinosine phosphorylase (EC 2.4.2.44) (5'-methylthioinosine phosphorylase) (MTI phosphorylase) (MTIP)	6	8	7	9	20	12
0.104337	1.075	0.457621	0.348641	C1DR11	Avin_14680	Glycerophosphoryl diester phosphodiesterase	13	14	13	13	16	14
1	2	1.37269	0.0423945	C1DR27	Avin_14840	HAD-superfamily hydrolase	5	4	2	9	7	6
0.662965	1.58333	1.27183	0.0534771	C1DR28	Avin_14850	Peptidase S49, SppA	13	11	12	14	22	21
-0.289507	0.818182	0.250698	0.561438	C1DR29	Avin_14860	7-methyl-GTP pyrophosphatase (m(7)GTP pyrophosphatase) (EC 3.6.1.-)	5	4	2	4	2	3
1.02554	2.03571	2.26786	0.00539689	C1DRI0	Avin_15030	Cysteine desulfurase protein	12	7	9	20	17	20
0.410465	1.32911	0.617323	0.241366	C1DRJ3	Avin_15160	Electron transfer flavoprotein-ubiquinone oxidoreductase (ETF-QO) (EC 1.5.5.1)	24	31	24	26	46	33
-1.58496	0.333333	0.427243	0.373901	C1DRJ8	Avin_15210	Lipoprotein	0	1	2	0	1	0
0.572579	1.48718	1.81064	0.0154653	C1DRL9	Avin_15420	Aminotransferase, class I and II	14	11	14	20	21	17
0.378512	1.3	0.600646	0.250815	C1DRM2	Avin_15450	Glutathione peroxidase	4	3	3	3	5	5
-0.347923	0.785714	0.600646	0.250815	C1DRM3	Avin_15460	Histidine kinase (EC 2.7.13.3)	4	5	5	3	5	3
0.657112	1.57692	1.45268	0.0352629	C1DRM4	Avin_15470	DUF815 domain-containing protein	10	8	8	16	14	11
0.736966	1.66667	0.427243	0.373901	C1DRM7	Avin_15500	ABC transporter, ATP binding component	1	2	0	2	2	1
0.280108	1.21429	0.294857	0.507158	C1DRN8	Avin_15610	Response regulator, transciptional regulatory protein	6	4	4	8	4	5
0.255257	1.19355	0.949152	0.112421	C1DRQ0	Avin_15730	Pseudouridine synthase (EC 5.4.99.-)	24	18	20	25	23	26
1.18057	2.26667	1.06733	0.0856392	C1DRQ1	Avin_15740	Short-chain dehydrogenase/reductase SDR	7	4	4	7	16	11
1.58496	3	1.44036	0.0362778	C1DRQ4	Avin_15770	Amidohydrolase	1	2	3	4	6	8
-0.540568	0.6875	0.81863	0.151835	C1DRR7	Avin_15900	Metallo-beta-lactamase family protein	4	6	6	3	5	3
0.902703	1.86957	1.85301	0.0140279	C1DRS4	Avin_15970	ABC transporter, ATP binding component	9	6	8	13	17	13
-0.0491876	0.96648	0.0783577	0.834915	C1DRS5	Avin_15980	Glycosyl transferase, family 2	58	63	58	40	66	67
-0.0740006	0.95	0.0981324	0.797751	C1DRS6	Avin_15990	Hydrolase (HAD superfamily) protein	22	19	19	15	26	16
0.392317	1.3125	0.501281	0.315296	C1DRS7	Avin_16000	Uncharacterized protein	4	5	7	7	9	5
1.36257	2.57143	1.42026	0.0379966	C1DRS8	Avin_16010	Glycosyl transferase, family 2	3	1	3	8	5	5
0.0295442	1.02069	0.0347793	0.92304	C1DRT1	Avin_16040	Uncharacterized protein	31	57	57	41	51	56
0.31366	1.24286	0.471548	0.337639	C1DRU6	Avin_16190	NAD_binding_9 domain-containing protein	26	22	22	19	35	33
-1	0.5	0.800512	0.158302	C1DRU9	Avin_16220	DUF1972 domain-containing protein	2	2	2	0	1	2
-0.415038	0.75	1.60387	0.0248962	C1DSA0	Avin_16400	Acyl-CoA dehydrogenase	9	9	10	8	7	6
0.830075	1.77778	1.24234	0.0572352	C1DSA3	Avin_16430	Electron transfer flavoprotein-ubiquinone oxidoreductase (ETF-QO) (EC 1.5.5.1)	3	3	3	4	7	5
0.383329	1.30435	0.39938	0.398676	C1DSA9	Avin_16490	Short-chain dehydrogenase/reductase SDR	7	5	11	7	13	10
0.289507	1.22222	0.191566	0.64333	C1DSB7	Avin_16590	Xylitol dehydrogenase, zinc-containing alcohol dehydrogenase superfamily	4	2	3	3	6	2
0.0968615	1.06944	0.604113	0.248821	C1DF97	Avin_16680	Uncharacterized protein	50	44	50	49	51	54
0.117652	1.08497	0.811103	0.154489	C1DSC7	Avin_16690	Cysteine desulfurase (EC 2.8.1.7)	47	51	55	57	55	54
0.133267	1.09677	0.247542	0.565533	C1DSD1	Avin_16730	Glucose/ribitol dehydrogenase family protein	9	11	11	14	9	11
1.22239	2.33333	0.935106	0.116117	C1DSD6	Avin_16780	ABC transporter, ATP binding/permease hybrid protein	1	2	0	3	2	2
-0.192645	0.875	0.129877	0.741521	C1DSD9	Avin_16810	Dihydroorotate dehydrogenase	3	3	2	2	1	4
0.793549	1.73333	1.84855	0.0141726	C1DSE0	Avin_16820	Zinc-containing alcohol dehydrogenase superfamily	6	5	4	10	8	8
0.341037	1.26667	0.649515	0.224122	C1DSE6	Avin_16870	Glucose/ribitol dehydrogenase family protein	11	9	10	10	16	12
0.736966	1.66667	0.800512	0.158302	C1DSE7	Avin_16880	16S rRNA uridine-516 pseudouridylate synthase	3	2	4	3	6	6
0.963474	1.95	1.81064	0.0154653	C1DSE9	Avin_16900	RNA binding protein, S1 family	7	7	6	10	14	15
-0.158698	0.895833	0.39989	0.398208	C1DSH5	Avin_17170	CRISPR-associated helicase Cas3, core	16	17	15	16	11	16
0.270089	1.20588	0.715392	0.192579	C1DSH6	Avin_17180	Uncharacterized protein	13	11	10	13	12	16
-0.137504	0.909091	0.108993	0.778049	C1DSH7	Avin_17190	Uncharacterized protein	5	3	3	5	3	2
0.524662	1.4386	2.12549	0.00749043	C1DSH8	Avin_17200	CRISPR-associated protein, CT1975	19	19	19	29	29	24
0.459432	1.375	0.994856	0.101192	C1DSH9	Avin_17210	CRISPR-associated protein, CT1976	3	2	3	4	4	3
0.684498	1.60714	1.30917	0.0490719	C1DSI0	Avin_17220	CRISPR-associated protein, CT1974	12	8	8	12	17	16
1	2	0.285236	0.518519	C1DSK0	Avin_17420	CbiA domain-containing protein	0	1	0	1	1	0
0.874469	1.83333	2.12549	0.00749043	C1DSK1	Avin_17430	Uncharacterized protein	2	2	2	4	3	4
0.830075	1.77778	1.60387	0.0248962	C1DSL3	Avin_17550	Metallo-beta-lactamase family protein	3	2	4	5	6	5
1	2	1.261	0.0548282	C1DDJ9	Avin_17570	3-oxoadipate CoA-transferase (EC 2.8.3.6)	8	6	5	11	10	17
0.874469	1.83333	1.29972	0.0501509	C1DDK1	Avin_17590	3-hydroxybutyrate dehydrogenase	4	4	4	5	8	9
1.58496	3	1.50341	0.0313757	C1DDK4	Avin_17620	Enoyl-CoA hydratase/isomerase family protein	5	4	4	8	17	14
0.541461	1.45545	1.22153	0.0600435	C1DDK9	Avin_17670	PfkB-family carbohydrate kinase	42	30	29	41	51	55
0.647698	1.56667	1.9538	0.0111224	C1DDL0	Avin_17680	Uncharacterized protein	24	19	17	34	29	31
1.09954	2.14286	1.04223	0.0907332	C1DDL9	Avin_17770	Lipopolysaccharide kinase	3	2	2	3	7	5
0.902703	1.86957	1.36291	0.0433603	C1DDM0	Avin_17780	Methyltransf_25 domain-containing protein	12	5	6	15	13	15
-0.736966	0.6	0.935106	0.116117	C1DDM4	Avin_17820	Zn_protease domain-containing protein	4	3	3	2	1	3
0.436099	1.35294	0.994856	0.101192	C1DDM5	Avin_17830	Phosphoglycerate mutase family protein	4	7	6	8	7	8
1.58496	3	0.427243	0.373901	C1DDM6	Avin_17840	Uncharacterized protein	0	1	0	1	0	2
0.736966	1.66667	0.561336	0.274577	C1DDM8	Avin_17860	CHAD domain superfamily protein	2	3	1	2	5	3
0.190522	1.14118	0.579131	0.263554	C1DDM9	Avin_17870	UPF0753 protein Avin_17870	64	52	54	55	71	68
0.374396	1.2963	1.18925	0.0646769	C1DDN0	Avin_17880	NADH-ubiquinone oxidoreductase, chain 5	11	8	8	12	12	11
0.880418	1.84091	1.66047	0.0218539	C1DDN2	Avin_17900	Sulphate transporter	21	12	11	25	27	29
0.347923	1.27273	0.268347	0.53908	C1DDN9	Avin_17970	Universal stress protein family	4	3	4	7	5	2
0.302563	1.23333	0.542413	0.286805	C1DDP2	Avin_18000	DEAD box and SNF-like helicase domain-containing protein	24	17	19	19	25	30
0.459432	1.375	0.994856	0.101192	C1DDP7	Avin_18050	Globin-like protein	5	6	5	7	6	9
0.454566	1.37037	1.07845	0.0834741	C1DDP9	Avin_18070	ATPase, AAA superfamily	15	21	18	21	29	24
0	1	0	1	C1DDQ1	Avin_18090	Uncharacterized protein	6	5	6	6	6	5
1.35364	2.55556	2.21309	0.00612226	C1DDQ8	Avin_18160	MaoC_dehydrat_N domain-containing protein	3	3	3	6	8	9
0.476438	1.3913	1.80135	0.0157998	C1DDQ9	Avin_18170	Uncharacterized protein	7	7	9	11	10	11
0.432959	1.35	0.678039	0.209875	C1DDR1	Avin_18190	Probable transcriptional regulatory protein Avin_18190	9	7	4	8	10	9
0	1	0	1	C1DDS2	Avin_18310	Peptidase, U32 family	7	5	7	3	7	9
-0.347923	0.785714	0.600646	0.250815	C1DDT4	Avin_18430	NADH:flavin oxidoreductase/NADH oxidase family	4	6	4	3	4	4
0.479168	1.39394	1.50341	0.0313757	C1DDT7	Avin_18460	Zinc-containing alcohol dehydrogenase superfamily protein	12	11	10	13	16	17
0	1	0	1	C1DDU7	Avin_18560	HlyD_D23 domain-containing protein	0	0	0	0	0	0
0	1	0	1	C1DDU8	Avin_18570	Heavy metal efflux pump, CzcA family	0	0	0	0	0	0
0.750022	1.68182	1.79558	0.016011	C1DDV2	Avin_18610	Short-chain dehydrogenase/reductase, SDR family protein	9	8	5	12	13	12
1	2	1.0124	0.0971852	C1DDV6	Avin_18650	Histidine triad (HIT) family protein	4	4	3	4	9	9
0	1	0	1	C1DDW3	Avin_18720	Uncharacterized protein	2	7	2	5	3	3
1.39323	2.62667	2.20809	0.00619312	C1DDW5	Avin_18740	Acetyl-CoA hydrolase/transferase	36	22	17	57	65	75
0	1	0	1	C1DDW7	Avin_18760	Uncharacterized protein	8	5	9	6	9	7
-0.192645	0.875	0.129877	0.741521	C1DDW9	Avin_18780	Uncharacterized protein	3	2	3	4	2	1
3.08746	8.5	1.79558	0.016011	C1DDX0	Avin_18790	Tetratricopeptide (TPR) repeat and VWA domain-containing protein	0	1	1	4	5	8
1.11548	2.16667	1.60387	0.0248962	C1DDX1	Avin_18800	von Willebrand factor, type A (VWA) domain protein	1	3	2	4	5	4
0.192645	1.14286	0.0955647	0.802482	C1DDX3	Avin_18820	DUF58 domain-containing protein	2	3	2	2	1	5
1.41504	2.66667	2.12549	0.00749043	C1DDX4	Avin_18830	AAA superfamily ATPase, MoxR-like protein	1	1	1	2	3	3
0.415038	1.33333	0.191566	0.64333	C1DDX6	Avin_18850	Lysylphosphatidylglycerol synthase (EC 2.3.2.3)	2	3	1	5	2	1
2.32193	5	0.896038	0.127046	C1DDX7	Avin_18860	Glutamate dehydrogenase (EC 1.4.1.2)	2	1	0	1	7	7
0.688056	1.61111	1.42026	0.0379966	C1DEC3	Avin_18960	Deoxyguanosinetriphosphate triphosphohydrolase	15	9	12	16	21	21
3.70044	13	1.48575	0.0326779	C1DEC4	Avin_18970	Uncharacterized protein	1	0	0	2	5	6
2.08746	4.25	1.99741	0.0100597	C1DEC6	Avin_18990	Uncharacterized protein	2	1	1	4	7	6
0.748461	1.68	1.21806	0.0605258	C1DED1	Avin_19040	Dienelactone hydrolase	9	9	7	11	18	13
-0.628031	0.647059	0.994856	0.101192	C1DED5	Avin_19080	Uncharacterized protein	6	5	6	5	2	4
0.760329	1.69388	0.913475	0.122046	C1DED9	Avin_19120	ATP-dependent DEAD/DEAH box helicase	14	18	17	22	39	22
1.8413	3.58333	2.29264	0.00509754	C1DEE3	Avin_19160	Transcriptional regulator, LysR family	6	4	2	14	17	12
0	1	0	1	C1DEG0	Avin_19340	Peptidase S45, penicillin amidase family	0	0	0	0	0	0
1.44057	2.71429	2.23503	0.00582069	C1DEG7	Avin_19420	Uncharacterized protein	3	3	1	6	6	7
-0.222392	0.857143	0.260883	0.548424	C1DEH3	Avin_19490	Outer membrane protein, OmpA/MotB family	5	8	8	4	8	6
0.383329	1.30435	0.678039	0.209875	C1DEH6	Avin_19520	Outer membrane lipoprotein	8	7	8	7	12	11
0.893085	1.85714	1.25932	0.0550406	C1DEI5	Avin_19610	High-affinity branched-chain amino acid transport ATP-binding protein	3	3	1	5	4	4
-0.192645	0.875	0.285236	0.518518	C1DEK3	Avin_19790	Phosphonate ABC transporter, substrate-binding protein	5	6	5	5	3	6
0.866733	1.82353	2.10999	0.00776261	C1DEN4	Avin_20130	Oxaloacetate decarboxylase (EC 4.1.1.112)	6	6	5	9	10	12
0.297681	1.22917	0.389129	0.408198	C1DF39	Avin_20380	FAD-dependent oxidoreductase	15	20	13	13	24	22
-0.530515	0.692308	0.800512	0.158302	C1DF57	Avin_20570	VacJ-like lipoprotein	10	16	13	12	7	8
1.11548	2.16667	1.24234	0.0572352	C1DF62	Avin_20620	Glycosyl transferase, family 2	2	1	3	3	5	5
0.222392	1.16667	0.427243	0.373901	C1DF63	Avin_20630	MoaA, NifB, PqqE, radical SAM superfamily protein	3	4	5	5	4	5
2.16993	4.5	1.94131	0.0114469	C1DF65	Avin_20650	Glycosyl transferase, family 2	2	1	1	5	5	8
0.321928	1.25	1.2266	0.0593473	C1DF66	Avin_20660	MoaA, NifB, PqqE, radical SAM superfamily protein	18	22	20	22	27	26
0.383329	1.30435	0.736206	0.183567	C1DF69	Avin_20690	Uncharacterized protein	8	6	9	10	8	12
0.584963	1.5	1.71126	0.0194418	C1DF71	Avin_20730	dTDP-4-dehydrorhamnose reductase, RmlD	8	6	6	11	9	10
0	1	0	1	C1DF72	Avin_20740	Uncharacterized protein	2	1	1	2	2	0
0.123382	1.08929	0.307221	0.492923	C1DF75	Avin_20770	Squalene/phytoene synthase	22	17	17	18	20	23
0.145851	1.10638	0.334601	0.462807	C1DF81	Avin_20830	NADH:flavin oxidoreductase/NADH oxidase family protein	16	17	14	15	21	16
-0.241008	0.846154	0.129877	0.741521	C1DF99	Avin_21010	Copper-translocating P-type ATPase	6	4	3	7	2	2
0.938599	1.91667	1.24069	0.0574532	C1DFA4	Avin_21060	Enoyl-CoA hydratase/isomerase	15	12	9	16	29	24
0.295456	1.22727	0.376813	0.41994	C1DFB1	Avin_21130	Polysaccharide deacetylase	8	6	8	9	12	6
-0.125531	0.916667	0.0748964	0.841596	C1DFB4	Avin_21160	Condensation domain protein	3	4	5	1	6	4
-1.58496	0.333333	0.427243	0.373901	C1DFE4	Avin_21500	Rhodanese-like protein	0	1	2	0	0	1
1.32193	2.5	0.658948	0.219307	C1DFF9	Avin_21680	Transcriptional regulator, LysR family	2	1	1	6	2	2
1.41504	2.66667	1.67446	0.0211612	C1DFG4	Avin_21730	Oxidoreductase aldo/keto reductase family	13	6	5	17	26	21
1.22948	2.34483	1.20085	0.0629724	C1DG57	Avin_21740	Xenobiotic compound monooxygenase, DszA family, A subunit	11	7	11	13	29	26
0.836501	1.78571	0.793328	0.160943	C1DG86	Avin_22060	Glycerone kinase	6	4	4	5	8	12
0.247928	1.1875	0.330121	0.467605	C1DG87	Avin_22070	Short-chain dehydrogenase/reductase SDR protein	7	4	5	6	5	8
0.530515	1.44444	0.978987	0.104957	C1DG97	Avin_22170	Sugar-binding domain-containing protein	7	12	8	11	13	15
1.41504	2.66667	1.74599	0.0179479	C1DGA6	Avin_22260	Guanine deaminase (Guanase) (EC 3.5.4.3) (Guanine aminohydrolase)	3	4	2	6	10	8
0.917538	1.88889	2.19707	0.00635226	C1DGB0	Avin_22300	Adenine deaminase (ADE) (EC 3.5.4.2) (Adenine aminohydrolase) (AAH)	9	7	11	18	18	15
0.547488	1.46154	1.45506	0.0350701	C1DGB7	Avin_22370	Aldo/keto reductase	13	15	11	17	22	18
1.24793	2.375	1.75192	0.0177043	C1DGD9	Avin_22590	Molybdenum-pterin binding domain protein	1	4	3	7	6	6
0.366782	1.28947	0.543412	0.286146	C1DGE2	Avin_22620	Glutathione S-transferase protein	15	12	11	11	20	18
2.70044	6.5	1.5306	0.0294713	C1DGF1	Avin_22710	Heavy metal translocating P-type ATPase protein	0	2	0	3	4	6
0.334419	1.26087	0.48461	0.327635	C1DGF6	Avin_22760	Ferritin, Dps family protein	6	6	11	9	9	11
0.514573	1.42857	0.380004	0.416866	C1DGF8	Avin_22780	GGDEF protein	1	3	3	2	5	3
0.31034	1.24	0.554267	0.279083	C1DGG0	Avin_22800	Aminotransferase class-III protein	10	7	8	13	9	9
0.232661	1.175	0.870626	0.134702	C1DGG3	Avin_22830	TonB-dependent receptor	11	14	15	15	16	16
-0.415038	0.75	0.540812	0.287864	C1DGI2	Avin_23050	Conserved hypothetical membrane protein	3	5	4	4	2	3
-0.115477	0.923077	0.191566	0.64333	C1DGI3	Avin_23060	ABC transporter ATP-binding protein	4	5	4	4	3	5
0.374396	1.2963	1.18925	0.0646769	C1DHB1	Avin_23180	Uncharacterized protein	8	11	8	12	12	11
0.630766	1.54839	1.02181	0.0951024	C1DHB9	Avin_23260	Putative phosphoenolpyruvate synthase regulatory protein (PEP synthase regulatory protein) (PSRP) (EC 2.7.11.33) (EC 2.7.4.28) (Pyruvate, water dikinase regulatory protein)	11	9	11	13	21	14
0.63743	1.55556	1.17544	0.0667666	C1DHC2	Avin_23290	Putative 4-hydroxy-4-methyl-2-oxoglutarate aldolase (HMG aldolase) (EC 4.1.3.17) (Oxaloacetate decarboxylase) (OAA decarboxylase) (EC 4.1.1.112) (Regulator of ribonuclease activity homolog) (RraA-like protein)	2	4	3	4	5	5
0.925999	1.9	1.27296	0.0533382	C1DHD6	Avin_23430	Aminotransferase, class I and II	4	2	4	5	6	8
0.893085	1.85714	0.994856	0.101191	C1DHE2	Avin_23490	tRNA-hydroxylase	2	2	3	4	3	6
0.369234	1.29167	1.45912	0.0347441	C1DHE4	Avin_23510	Peptidyl-prolyl cis-trans isomerase (PPIase) (EC 5.2.1.8)	42	40	38	45	53	57
1.32193	2.5	0.600646	0.250815	C1DHG5	Avin_23720	Isochorismatase hydrolase protein	2	0	0	1	2	2
-1	0.5	1.6178	0.0241101	C1DIF4	Avin_24500	Uncharacterized protein	4	3	3	1	2	2
0.5025	1.41667	1.28417	0.0519797	C1DIH8	Avin_24750	Nitroreductase	13	12	11	14	17	20
1.28011	2.42857	1.2545	0.0556545	C1DII0	Avin_24770	Zinc-containing alcohol dehydrogenase superfamily	5	3	6	7	15	12
-1.16993	0.444444	0.935106	0.116117	C1DIM2	Avin_25190	Cyclic di-GMP signal transduction protein	4	5	9	4	2	2
0.400538	1.32	0.688021	0.205106	C1DIM4	Avin_25210	Acyl-CoA dehydrogenase	10	8	7	14	10	9
0.830075	1.77778	1.24234	0.0572352	C1DIM5	Avin_25220	3-hydroxybutyryl-CoA dehydrogenase	3	2	4	4	6	6
1.58496	3	1.18925	0.0646769	C1DIN0	Avin_25270	Histidine kinase (EC 2.7.13.3)	2	1	1	2	5	5
1.26303	2.4	0.820204	0.151285	C1DIP2	Avin_25410	JmjC-domain protein	8	5	7	7	25	16
2.58496	6	2.12549	0.00749044	C1DIP5	Avin_25440	Peptidase M19, renal dipeptidase.PvdM-like protein	1	1	1	4	7	7
0.606989	1.52308	1.75596	0.0175405	C1DIQ4	Avin_25550	TonB-dependent siderophore receptor/ferripyoverdine receptor	16	25	24	32	33	34
0.852603	1.80576	1.70172	0.0198737	C1DIQ5	Avin_25560	Non-ribosomal peptide synthase, PvdD-like protein	49	46	44	66	100	85
0.826281	1.77311	2.16173	0.00689084	C1DIQ6	Avin_25570	Non-ribosomal peptide synthase, PvdD/PvdJ-like protein	87	77	74	120	159	143
0.964749	1.95172	2.53686	0.00290495	C1DIQ7	Avin_25580	Non-ribosomal peptide synthase, PvdJ(2)-like protein	47	49	49	81	105	97
0.693669	1.61739	1.7504	0.0177666	C1DIR4	Avin_25650	Non-ribosomal peptide synthase:Amino acid adenylation	35	40	40	51	71	64
0.830075	1.77778	1.66427	0.0216636	C1DIR6	Avin_25670	Glutamate synthase	7	8	12	14	16	18
0.959358	1.94444	1.30917	0.0490719	C1DIS2	Avin_25730	DLH domain-containing protein	9	5	4	9	13	13
0.302563	1.23333	0.736206	0.183567	C1DIS5	Avin_25760	Oxidoreductase FAD/NAD(P)-binding:Oxidoreductase FAD-binding region	10	10	10	10	15	12
0.547488	1.46154	0.735007	0.184074	C1DIT1	Avin_25830	Uncharacterized protein	4	6	3	5	6	8
-0.440573	0.736842	0.497491	0.31806	C1DJJ4	Avin_25840	Oxidoreductase molybdopterin-binding subunit, IorB-related	11	12	15	4	12	12
-0.0384743	0.973684	0.0646339	0.86172	C1DJJ6	Avin_25860	Aldo/keto reductase protein	15	11	12	15	11	11
1.58496	3	1.58971	0.0257214	C1DJL4	Avin_26060	Oxidoreductase iron sulphur binding subunit	1	1	1	2	4	3
0	1	0	1	C1DJL5	Avin_26070	Oxidoreductase	17	21	20	13	21	24
0.234465	1.17647	0.194657	0.638768	C1DJL7	Avin_26090	ABC transporter, ATP-binding protein	7	6	4	4	10	6
0.662965	1.58333	1.24234	0.0572352	C1DJL8	Avin_26100	ABC-transporter ATP-binding protein	5	3	4	7	7	5
0.893085	1.85714	0.457621	0.348641	C1DJM1	Avin_26140	ABC trasporter substrate binding protein	4	3	0	2	4	7
0.777608	1.71429	1.07845	0.083474	C1DJM6	Avin_26190	Bacterial regulatory protein, LacI family	3	6	5	10	8	6
0.424498	1.34211	0.893641	0.127749	C1DJN8	Avin_26310	Alpha/beta hydrolase fold protein	16	11	11	14	19	18
0.645891	1.56471	1.07565	0.0840134	C1DJN9	Avin_26320	Alkyl hydroperoxide reductase subunit F	38	23	24	37	54	42
0.857981	1.8125	0.739551	0.182158	C1DJP1	Avin_26340	Cyclic di-GMP signal transduction protein	4	4	8	6	14	9
2.32193	5	0.829304	0.148148	C1DJP8	Avin_26410	TonB-dependent siderophore receptor	0	1	0	3	1	1
2.70044	6.5	1.44578	0.0358278	C1DJQ0	Avin_26430	Periplasmic binding protein	1	2	1	4	11	11
1	2	0.800512	0.158302	C1DJV4	Avin_26980	Glucan 1,4-alpha-glucosidase	1	1	1	2	3	1
1.28011	2.42857	2.18826	0.00648247	C1DJV8	Avin_27030	Inositol monophosphatase	13	8	7	22	26	20
2	4	1.37531	0.0421391	C1DJW3	Avin_27080	PHB de-polymerase	6	1	2	7	16	13
0.39486	1.31481	0.825878	0.149321	C1DJW4	Avin_27090	AMP nucleosidase (EC 3.2.2.4)	19	21	14	19	25	27
0.619988	1.53686	2.77469	0.00168001	C1DJX6	Avin_27210	Glyceraldehyde-3-phosphate dehydrogenase	198	169	162	263	267	283
2.32193	5	1.13437	0.0733885	C1DKS1	Avin_27490	Cyclopropane-fatty-acyl-phospholipid synthase	2	0	0	2	3	5
0.932886	1.90909	2.28677	0.00516687	C1DKS7	Avin_27550	Peptidase, S49 family	7	8	7	12	14	16
-0.520832	0.69697	0.668808	0.214384	C1DKT0	Avin_27580	Sterol-binding protein	8	15	10	6	8	9
-1	0.5	0.168854	0.677869	C1DKU1	Avin_27710	Glycosyl transferase,TPR repeat protein	2	0	0	0	1	0
0.321928	1.25	0.540812	0.287864	C1DKU5	Avin_27750	Methyltransf_14 domain-containing protein	5	3	4	4	6	5
0.345136	1.27027	1.2545	0.0556545	C1DKV6	Avin_27860	Metal-dependent phosphohydrolase, HD domain protein	11	14	12	14	16	17
-3.45943	0.0909091	1.95638	0.0110565	C1DKW6	Avin_27960	Methyl accepting chemotaxis sensory transducer	3	5	3	0	1	0
-1.11548	0.461538	1.24234	0.0572352	C1DKX2	Avin_28020	YcaO domain-containing protein	3	5	5	2	1	3
1.32193	2.5	2.02975	0.00933785	C1DL09	Avin_28390	Clavaminate synthase-like superfamily protein	5	4	5	9	14	12
0.0840642	1.06	0.108247	0.779387	C1DL12	Avin_28420	Isocitrase (EC 4.1.3.1) (Isocitratase) (Isocitrate lyase)	40	30	30	24	43	39
0.485427	1.4	1.18494	0.0653217	C1DLV6	Avin_28710	ABC transporter, ATP binding component	17	13	15	17	22	24
-2.80735	0.142857	1.25932	0.0550406	C1DLW2	Avin_28780	RND efflux system, outer membrane lipoprotein, NodT family	1	3	3	1	0	0
3.45943	11	0.863652	0.136882	C1DLW5	Avin_28810	Acriflavin resistance protein, AcrB/AcrD/AcrF family	0	1	0	3	7	1
1.07039	2.1	1.10277	0.0789276	C1DLX1	Avin_28870	GCN5-related N-acetyltransferase	3	4	3	10	5	6
0.115477	1.08333	0.427244	0.373901	C1DM11	Avin_29290	Histidine kinase (EC 2.7.13.3)	4	4	4	4	4	5
-0.321928	0.8	0.829304	0.148148	C1DM15	Avin_29330	Uncharacterized protein	16	22	22	15	15	18
0.415038	1.33333	0.558953	0.276087	C1DM25	Avin_29450	Malonyl CoA-acyl carrier protein transacylase	9	11	7	8	15	13
1.078	2.11111	1.29972	0.0501509	C1DM29	Avin_29490	Uncharacterized protein	3	3	3	8	4	7
-1.05004	0.482955	3.67736	0.000210205	C1DM37	Avin_29580	Ornithine/lysine/arginine decarboxylase	57	58	61	25	32	28
0.584963	1.5	0.11484	0.767644	C1DM44	Avin_29650	Oligopeptide ABC transporter, periplasmic substrate binding protein	1	1	0	3	0	0
-0.459432	0.727273	0.294857	0.507158	C1DM45	Avin_29660	Oligopeptide ABC transporter, inner membrane permease component	3	3	5	5	1	2
0.415038	1.33333	2.09875	0.0079662	C1DM47	Avin_29680	ABC transporter, ATP binding component	13	14	12	16	18	18
-0.561879	0.677419	0.513132	0.306809	C1DN12	Avin_30140	Acyl-CoA synthetase	15	10	6	7	9	5
0.765535	1.7	1.45385	0.0351685	C1DN51	Avin_30530	Alkyl hydroperoxide reductase C (Peroxiredoxin) (Thioredoxin peroxidase)	4	3	3	5	5	7
1.16993	2.25	1.00008	0.099982	C1DN91	Avin_30940	Uncharacterized protein	3	2	3	3	7	8
-0.222392	0.857143	0.191566	0.64333	C1DN93	Avin_30960	Rhodanese-like protein	1	3	3	2	2	2
2.32193	5	2.09421	0.0080499	C1DN95	Avin_30980	Transcriptional regulator LysR family protein	2	0	1	4	6	5
-0.121991	0.918919	0.380004	0.416866	C1DN99	Avin_31020	NADP oxidoreductase coenzyme F420-dependent family protein	11	13	13	10	13	11
0.343954	1.26923	0.39938	0.398676	C1DNA3	Avin_31060	Uncharacterized protein	10	6	10	8	10	15
2.05889	4.16667	1.63925	0.0229483	C1DNV4	Avin_31440	Hydrolase, isochorismatase family	4	1	1	6	11	8
0.584963	1.5	0.584068	0.260575	C1DNX3	Avin_31630	CRISPR-associated helicase Cas3	4	4	4	7	8	3
0	1	0	1	C1DNZ0	Avin_31800	Na+/H+ antiporter NhaP protein	3	2	2	3	2	2
0	1	0	1	C1DNZ3	Avin_31830	Uncharacterized protein	4	2	2	3	3	2
-0.222392	0.857143	0.139866	0.724659	C1DP75	Avin_32710	Antisigma-factor antagonist STAS domain protein	3	3	1	2	3	1
1.51457	2.85714	1.46324	0.0344159	C1DP76	Avin_32720	Response regulator	2	2	3	4	8	8
0.281771	1.21569	0.65338	0.222136	C1DP77	Avin_32730	VacJ-like lipoprotein	14	16	21	23	18	21
0.137504	1.1	0.129877	0.741521	C1DPL0	Avin_32740	Uncharacterized protein	4	2	4	3	3	5
0.343954	1.26923	0.528443	0.296181	C1DPL5	Avin_32790	Transcriptional regulator MarR family protein	11	8	7	8	12	13
-0.0365258	0.975	0.0545175	0.882028	C1DPM2	Avin_32860	ATPase, AAA family protein	16	13	11	12	11	16
0	1	0	1	C1DPM3	Avin_32870	Uncharacterized protein	4	2	3	4	3	2
1.32193	2.5	1.64986	0.0223942	C1DPM6	Avin_32900	Oligopeptidase B protein	8	5	3	10	15	15
0.152003	1.11111	0.707166	0.196261	C1DPN3	Avin_32980	Sulfurtransferase	18	17	19	18	20	22
2.32193	5	1.32403	0.0474207	C1DPP3	Avin_33090	L-threonine-O-3-phosphate decarboxylase (EC 4.1.1.81)	1	1	0	2	5	3
0.440573	1.35714	0.486564	0.326164	C1DPP5	Avin_33110	Cob(II)yrinic acid a,c-diamide reductase protein	4	5	5	4	9	6
1.58496	3	1.082	0.0827945	C1DPP9	Avin_33160	Glutamine amidotransferase class-I protein	5	1	1	4	8	9
0.0931095	1.06667	0.191566	0.64333	C1DPQ3	Avin_33200	3-methyladenine DNA glycosylase-like protein	6	5	4	5	5	6
1.58496	3	0.427243	0.373901	C1DPV2	Avin_33730	Uncharacterized protein	0	1	0	1	0	2
1.32193	2.5	1.67138	0.0213116	C1DPV8	Avin_33790	3-hydroxyacyl-CoA dehydrogenase, NAD-binding domain protein	5	4	3	7	11	12
-0.415038	0.75	0.540812	0.287864	C1DPW3	Avin_33840	Zinc-containing alcohol dehydrogenase superfamily	5	4	3	4	2	3
-0.280108	0.823529	0.204845	0.623958	C1DPW9	Avin_33900	Aldo/Keto reductase with a Twin-arginine translocation pathway signal	9	5	3	4	6	4
-0.514573	0.7	0.457621	0.348641	C1DPY5	Avin_34060	Metallophosphoesterase protein	4	3	3	1	4	2
0.565597	1.48	0.757879	0.174631	C1DQC6	Avin_34130	Short-chain dehydrogenase/reductase SDR	9	9	7	10	17	10
0.289507	1.22222	0.427243	0.373901	C1DQD0	Avin_34170	Sporulation related repeat protein	4	3	2	4	4	3
0.893085	1.85714	1.39857	0.039942	C1DQD7	Avin_34240	Aspartate-semialdehyde dehydrogenase	9	6	6	10	16	13
-0.777608	0.583333	1.17544	0.0667665	C1DQE3	Avin_34300	Heat shock protein IbpA	3	5	4	2	3	2
0.902703	1.86957	1.32403	0.0474207	C1DQE7	Avin_34340	2-dehydro-3-deoxy-phosphogluconate aldolase (EC 4.1.2.14)	10	7	6	11	14	18
0.550197	1.46429	0.739551	0.182158	C1DQE9	Avin_34360	Response regulator	7	11	10	9	15	17
1.24101	2.36364	1.45268	0.0352629	C1DQF0	Avin_34370	Antisigma-factor antagonist STAS domain protein	5	2	4	6	10	10
0.229482	1.17241	0.486563	0.326164	C1DQG1	Avin_34480	Arginine N-succinyltransferase	11	10	8	9	12	13
0.736966	1.66667	1.58971	0.0257214	C1DQG2	Avin_34490	Arginine N-succinyltransferase	4	2	3	5	5	5
0.788496	1.72727	1.00305	0.0993007	C1DQH0	Avin_34570	Citrate lyase beta chain	5	2	4	6	5	8
0.788496	1.72727	2.31761	0.00481268	C1DQI5	Avin_34720	Uncharacterized protein	4	3	4	7	6	6
-0.641546	0.641026	1.24234	0.0572352	C1DQJ7	Avin_34840	ABC transporter, ATP-binding protein	15	12	12	6	8	11
-0.823122	0.565217	1.95638	0.0110565	C1DQJ8	Avin_34850	DSBA oxidoreductase	7	7	9	5	4	4
1.3388	2.52941	1.23354	0.0584063	C1DQK5	Avin_34920	Uncharacterized protein	7	6	4	8	18	17
0.443607	1.36	0.47311	0.336426	C1DQL2	Avin_34990	Histidine kinase (EC 2.7.13.3)	9	9	7	6	14	14
-1	0.5	0.285236	0.518519	C1DQL9	Avin_35060	Glycoside hydrolase	1	1	0	1	0	0
0.289507	1.22222	0.451404	0.353668	C1DQM9	Avin_35160	Zinc-containing alcohol dehydrogenase-like protein	19	11	15	14	20	21
0.67319	1.59459	1.48653	0.032619	C1DQN0	Avin_35170	C-terminal peptidase, S41A subfamily	13	11	13	17	18	24
0.930737	1.90625	1.4086	0.0390304	C1DQN4	Avin_35210	Peptidyl-prolyl cis-trans isomerase (EC 5.2.1.8)	13	8	11	26	18	17
0.719892	1.64706	0.907525	0.12373	C1DQN6	Avin_35230	Histidine kinase (EC 2.7.13.3)	5	7	5	6	10	12
0.289507	1.22222	0.250698	0.561438	C1DQP6	Avin_35330	Lipoprotein	3	4	2	2	5	4
0.716207	1.64286	0.633454	0.232566	C1DQP9	Avin_35360	Thioredoxin peroxidase	7	3	4	5	11	7
0.7176	1.64444	1.59052	0.0256732	C1DR96	Avin_36070	Uncharacterized protein	14	15	16	21	30	23
0.424885	1.34247	1.70723	0.0196233	C1DR97	Avin_36080	ATP binding/ATPase (HATPase_c) domain-containing protein	28	21	24	33	34	31
1.07039	2.1	2.27343	0.00532813	C1DRA4	Avin_36150	Bacterial regulatory protein, GntR	4	3	3	7	8	6
0.0874627	1.0625	0.108993	0.77805	C1DRC1	Avin_36320	Non-specific serine/threonine protein kinase (EC 2.7.11.1)	4	5	7	5	7	5
0.584963	1.5	0.139867	0.724659	C1DRE3	Avin_36540	Fic (Filamentation induced by cAMP) protein	2	0	0	0	1	2
-0.0824622	0.944444	0.148988	0.709597	C1DRV3	Avin_36820	Arsenate reductase (EC 1.20.4.1)	14	10	12	12	9	13
0.678072	1.6	0.735008	0.184074	C1DRV4	Avin_36830	WrbA-like flavodoxin	2	3	5	5	7	4
0.137504	1.1	0.0646339	0.86172	C1DRV6	Avin_36850	DnaA family protein, probable Hda	4	2	4	2	7	2
0.485427	1.4	1.1406	0.0723429	C1DRV9	Avin_36880	Uncharacterized protein	10	9	6	11	13	11
0.459432	1.375	0.600646	0.250815	C1DRW2	Avin_36910	Uncharacterized protein	2	4	2	3	4	4
0.0874627	1.0625	0.168854	0.677869	C1DRW5	Avin_36940	Uncharacterized protein	6	5	5	7	5	5
0.584963	1.5	0.561336	0.274577	C1DRX1	Avin_37000	SAM-dependent methyltransferase	3	2	3	2	5	5
-0.0824622	0.944444	0.0810271	0.829799	C1DRX2	Avin_37010	TonB-dependent ferrisiderophore receptor protein	4	6	8	7	4	6
0.142019	1.10345	0.174385	0.669291	C1DS32	Avin_37630	Uncharacterized protein	19	22	17	15	29	20
0.628031	1.54545	0.735007	0.184074	C1DS37	Avin_37680	Alpha-E domain-containing protein	4	4	3	5	4	8
0.547488	1.46154	1.22062	0.0601698	C1DS38	Avin_37690	Uncharacterized protein	16	12	11	16	22	19
0.681471	1.60377	2.82815	0.00148542	C1DS49	Avin_37800	NADH:flavin xenobiotic reductase	17	20	16	29	27	29
0.255257	1.19355	0.396003	0.401788	C1DS50	Avin_37810	Uncharacterized protein	7	12	12	11	11	15
0.662965	1.58333	0.678039	0.209875	C1DS55	Avin_37860	Peptidase_M75 domain-containing protein	7	2	3	6	6	7
1.58496	3	1.04223	0.0907332	C1DS56	Avin_37870	Uncharacterized protein	2	1	1	4	6	2
0.943416	1.92308	1.60417	0.024879	C1DS64	Avin_37950	Zinc-containing alcohol dehydrogenase	6	9	11	16	20	14
0.263034	1.2	0.308241	0.491767	C1DS82	Avin_38150	Aldo/keto reductase	4	4	2	3	4	5
0.485427	1.4	0.129877	0.741521	C1DSN6	Avin_38370	AAA domain-containing protein	4	1	0	5	2	0
0.229482	1.17241	0.818629	0.151835	C1DSN9	Avin_38400	Universal stress protein family	9	11	9	10	12	12
1.03562	2.05	1.22366	0.0597501	C1DSP7	Avin_38490	Response regulator, LuxR family	7	6	7	11	11	19
0.160465	1.11765	0.390469	0.40694	C1DSQ1	Avin_38530	RNA-metabolising metallo-beta-lactamase family protein	18	19	14	22	18	17
1.58496	3	1.79236	0.0161301	C1DSQ2	Avin_38540	AMP nucleosidase (EC 3.2.2.4)	1	1	2	4	3	5
0.704544	1.62963	2.97857	0.00105058	C1DSS2	Avin_38750	S-(hydroxymethyl)glutathione dehydrogenase (EC 1.1.1.284)	10	9	8	15	14	15
1.18442	2.27273	1.36373	0.043278	C1DSV2	Avin_39050	Uncharacterized protein	4	2	5	7	7	11
0.0836579	1.0597	0.258229	0.551786	C1DSV4	Avin_39070	Uncharacterized protein	25	22	20	21	26	24
0.452512	1.36842	1.16376	0.0685871	C1DSV5	Avin_39080	ArsC family protein	5	6	8	9	8	9
1.078	2.11111	0.880158	0.131778	C1DSV7	Avin_39100	Cysteine desulfurase, sufS	1	4	4	4	9	6
0.4458	1.36207	1.28209	0.052229	C1DSW1	Avin_39140	Glycosyl transferase, family 2	23	17	18	29	23	27
-3.16993	0.111111	1.18925	0.0646769	C1DSW7	Avin_39200	ABC_transp_aux domain-containing protein	5	2	2	1	0	0
0.241008	1.18182	0.145762	0.714889	C1DSW9	Avin_39220	ABC transporter	7	2	2	4	4	5
-2	0.25	0.994856	0.101192	C1DSY5	Avin_39380	Bacterial regulatory protein, TetR family	1	2	1	0	0	1
2.22239	4.66667	1.84855	0.0141726	C1DSY8	Avin_39420	Uncharacterized protein	1	1	1	3	6	5
0.79518	1.73529	0.990729	0.102158	C1DSY9	Avin_39430	NADH:flavin oxidoreductase/NADH oxidase	18	11	5	19	22	18
-0.671377	0.627907	2.26999	0.00537045	C1DE01	Avin_39700	Ferredoxin	30	31	25	18	17	19
0.504042	1.41818	1.13389	0.0734708	C1DE06	Avin_39750	D-isomer specific 2-hydroxyacid dehydrogenase	18	17	20	22	32	24
0.862496	1.81818	2.06647	0.00858092	C1DE13	Avin_39820	Modulator of DNA gyrase	9	7	6	15	12	13
1.34104	2.53333	1.26322	0.0545478	C1DE14	Avin_39830	Uncharacterized protein	3	7	5	8	17	13
-0.115477	0.923077	0.139867	0.724658	C1DE32	Avin_40020	Oxidoreductase FAD/NAD(P)-binding	5	3	5	4	5	3
-1.34792	0.392857	2.41364	0.00385795	C1DE38	Avin_40090	Outer membrane copper transport protein	8	10	10	5	3	3
1.07039	2.1	1.42026	0.0379966	C1DE45	Avin_40170	Nitrilase/cyanide hydratase and apolipoprotein N-acyltransferase	4	4	2	5	8	8
1.152	2.22222	1.28925	0.0513744	C1DE55	Avin_40270	Ancillary SecYEG translocon subunit	4	3	2	5	6	9
1.37851	2.6	1.79236	0.0161301	C1DE58	Avin_40300	DUF4115 domain-containing protein	8	5	2	14	14	11
0.634715	1.55263	0.731443	0.185591	C1DEB2	Avin_40850	Endopeptidase La (EC 3.4.21.53)	17	9	12	15	27	17
-0.0430687	0.970588	0.0562084	0.878601	C1DER8	Avin_41140	OmpA family protein	22	24	22	25	14	27
0.0671143	1.04762	0.427244	0.373901	C1DER9	Avin_41150	Metallo beta-lactamase-like protein	7	7	7	7	8	7
1.58496	3	0.935106	0.116117	C1DES0	Avin_41160	Response regulator	0	0	1	1	1	1
-1	0.5	1.45385	0.0351685	C1DES5	Avin_41210	Petidoglycan binding protein	4	6	4	3	2	2
0.428843	1.34615	0.905753	0.124236	C1DES7	Avin_41230	D-glycerate dehydrogenase	20	15	17	18	27	25
-0.353637	0.782609	0.460309	0.34649	C1DET6	Avin_41320	Uncharacterized protein	6	7	10	8	5	5
0.932886	1.90909	1.41988	0.0380293	C1DEU3	Avin_41390	Renalase (EC 1.6.3.5)	8	8	6	11	18	13
0.192645	1.14286	0.829304	0.148148	C1DEU8	Avin_41450	Molybdopterin biosynthesis protein MoeB	8	10	10	11	11	10
-0.241008	0.846154	0.113294	0.770382	C1DEV2	Avin_41490	Uncharacterized protein	1	5	7	6	3	2
0.29956	1.23077	0.330121	0.467605	C1DF11	Avin_42130	Acetaldehyde dehydrogenase 4 (EC 1.2.1.10) (Acetaldehyde dehydrogenase [acetylating] 4)	6	3	4	7	4	5
1	2	1.40503	0.0393519	C1DF21	Avin_42230	2-hydroxymuconic semialdehyde hydrolase	4	4	2	5	7	8
1.58496	3	1.17544	0.0667665	C1DFH1	Avin_42430	Uncharacterized protein	0	3	2	6	6	3
-0.736966	0.6	0.935106	0.116117	C1DFH3	Avin_42450	Uncharacterized protein	1	2	2	1	1	1
0.531851	1.44578	1.05017	0.08909	C1DFI4	Avin_42570	APH domain-containing protein	32	24	27	30	45	45
1.90689	3.75	1.10277	0.0789276	C1DFK3	Avin_42760	Uncharacterized protein	2	1	1	2	7	6
0.313158	1.24242	0.466711	0.34142	C1DFN3	Avin_43080	Uncharacterized protein	10	12	11	9	17	15
0.33985	1.26562	1.10859	0.0778771	C1DFN4	Avin_43090	Iron-sulfur cluster binding protein-like protein	22	22	20	27	31	23
0	1	0	1	C1DFN5	Avin_43100	LUD_dom domain-containing protein	8	4	2	3	6	5
0.229867	1.17273	1.50688	0.0311257	C1DFN6	Avin_43110	Fe-S/FAD domain protein	38	35	37	40	46	43
-0.201634	0.869565	0.294857	0.507158	C1DFN7	Avin_43120	Histidine kinase (EC 2.7.13.3)	9	9	5	7	6	7
0.469485	1.38462	1.71126	0.0194418	C1DFS0	Avin_43450	ABC_trans_aux domain-containing protein	10	8	8	11	12	13
1.26849	2.40909	1.15973	0.0692267	C1DFU1	Avin_43660	D-isomer specific 2-hydroxyacid dehydrogenase	10	5	7	10	20	23
0	1	0	1	C1DGP8	Avin_44230	ABC transporter protein	2	2	1	2	1	2
1	2	2.18486	0.00653338	C1DGP9	Avin_44240	8-amino-7-oxononanoate synthase-like protein	3	3	3	5	6	7
0.111031	1.08	0.11484	0.767644	C1DGQ3	Avin_44300	NTP_transf_3 domain-containing protein	8	6	11	10	11	6
0.321928	1.25	0.50515	0.3125	C1DGQ4	Avin_44310	Nucleotidyltransferase family protein	8	8	8	7	10	13
0.647698	1.56667	1.65228	0.0222699	C1DGQ7	Avin_44350	Uncharacterized protein	10	9	11	18	16	13
1.90689	3.75	0.974013	0.106166	C1DGQ9	Avin_44370	Phosphatidate cytidylyltransferase (EC 2.7.7.41)	1	1	2	2	8	5
0.112894	1.0814	0.427244	0.373901	C1DGR0	Avin_44380	Aspartyl/Asparaginyl beta-hydroxylase family protein	27	28	31	27	33	33
0.0681714	1.04839	0.1096	0.776962	C1DGR3	Avin_44410	Aspartyl/Asparaginyl beta-hydroxylase family protein	16	23	23	18	21	26
-0.162271	0.893617	0.307221	0.492923	C1DGR4	Avin_44420	Uncharacterized protein	54	42	45	38	53	35
-2.41504	0.1875	2.09875	0.0079662	C1DGR6	Avin_44440	APH domain-containing protein	4	5	7	1	1	1
0.241008	1.18182	0.637895	0.2302	C1DGR7	Avin_44450	Glycosyl transferase, family 2 protein	4	4	3	4	5	4
0.796466	1.73684	0.70555	0.196993	C1DGR8	Avin_44460	Uncharacterized protein	8	8	3	6	14	13
0.31719	1.2459	1.02732	0.0939041	C1DGT0	Avin_44580	ADP-ribose diphosphatase (EC 3.6.1.13) (ADP-ribose phosphohydrolase) (ADP-ribose pyrophosphatase) (Adenosine diphosphoribose pyrophosphatase)	20	18	23	22	28	26
0.263034	1.2	0.11484	0.767644	C1DGT3	Avin_44610	3-deoxy-D-manno-octulosonic acid transferase (Kdo transferase) (EC 2.4.99.12) (Lipid IV(A) 3-deoxy-D-manno-octulosonic acid transferase)	2	2	1	4	1	1
0.616671	1.53333	1.18925	0.0646769	C1DGT4	Avin_44620	FAD dependent oxidoreductase	6	5	4	8	9	6
0.275634	1.21053	0.531274	0.294256	C1DGT5	Avin_44630	Aldo/keto reductase family protein	7	5	7	8	9	6
0.817136	1.7619	1.07441	0.0842541	C1DGT6	Avin_44640	Uncharacterized protein	7	7	7	8	16	13
0.415038	1.33333	0.11484	0.767644	C1DGU0	Avin_44690	LmbE family protein	2	1	0	1	0	3
1.12199	2.17647	1.36291	0.0433603	C1DGU1	Avin_44700	Mig-14 family protein	5	7	5	15	14	8
0.628031	1.54545	0.352677	0.443939	C1DGU8	Avin_44770	Uncharacterized protein	3	2	6	2	6	9
1	2	0.715392	0.192579	C1DGV0	Avin_44790	Glycosyl transferase, group 1	1	2	4	4	3	7
0.557995	1.47222	1.75596	0.0175405	C1DGV1	Avin_44800	Carbamoyltransferase	11	13	12	15	19	19
1.26303	2.4	1.30328	0.0497413	C1DGV2	Avin_44810	Uncharacterized protein	9	3	3	9	14	13
-0.36257	0.777778	0.935106	0.116116	C1DGV6	Avin_44850	Lipopolysaccharide heptosyltransferase I, waaC	3	3	3	3	2	2
0.906891	1.875	1.24234	0.0572352	C1DGV7	Avin_44860	Lipopolysaccharide heptosyltransferase II-LPS biosynthesis, waaF	4	2	2	6	5	4
1.73697	3.33333	1.24234	0.0572352	C1DGW3	Avin_44920	Cation transportingP-type ATPase	2	1	0	4	4	2
0.902703	1.86957	1.95638	0.0110565	C1DGW4	Avin_44930	Usp-like protein	9	8	6	12	15	16
0.827533	1.77465	1.40262	0.0395712	C1DHP2	Avin_45100	MscS Mechanosensitive ion channel protein	31	22	18	35	40	51
0.70044	1.625	1.05056	0.0890093	C1DHP6	Avin_45140	Thioredoxin 2, TxrC	3	2	3	3	5	5
0.313158	1.24242	0.935106	0.116116	C1DHP7	Avin_45150	Universal stress protein	10	12	11	12	13	16
1.58496	3	1.12121	0.0756465	C1DHP8	Avin_45160	AAA_31 domain-containing protein	6	2	1	5	11	11
0.263034	1.2	1.79236	0.0161301	C1DHP9	Avin_45170	Transcriptional regulator, LysR family	7	7	6	8	8	8
0.436099	1.35294	1.30148	0.0499481	C1DHQ4	Avin_45230	SPOR domain-containing protein	19	14	18	21	26	22
-0.222392	0.857143	0.160044	0.691761	C1DHS1	Avin_45400	GBBH-like_N domain-containing protein	2	5	7	4	5	3
1.36257	2.57143	2.27343	0.00532813	C1DHT9	Avin_45600	Uncharacterized protein	3	2	2	6	5	7
0.765535	1.7	1.45385	0.0351685	C1DHU4	Avin_45650	Alpha-1,4 glucan phosphorylase (EC 2.4.1.1)	4	3	3	5	7	5
0.584963	1.5	0.852765	0.140357	C1DHY2	Avin_46060	Histidine triad (HIT) family protein	7	4	5	6	10	8
0.50696	1.42105	0.688021	0.205106	C1DHY5	Avin_46090	OsmC family protein	7	6	6	6	9	12
-0.169925	0.888889	0.11484	0.767644	C1DI16	Avin_46430	MaoC-like domain-containing protein	2	4	3	3	1	4
0.415038	1.33333	0.482197	0.32946	C1DIT4	Avin_46470	Bacterial regulatory protein, LysR-family	4	4	4	3	7	6
1	2	0.37505	0.421648	C1DIV4	Avin_46680	Transcriptional regulator, LysR-family	1	3	0	1	5	2
0.176878	1.13043	0.268347	0.539079	C1DIW4	Avin_46780	Nucleotidyl transferase	8	7	8	6	11	9
0.874469	1.83333	2.00816	0.00981383	C1DIW5	Avin_46790	Phosphotransferase	13	11	12	18	25	23
0.339206	1.26506	0.70651	0.196558	C1DIX4	Avin_46880	UPF0229 protein Avin_46880	30	28	25	26	40	39
0.825322	1.77193	2.171	0.00674534	C1DIX5	Avin_46890	SpoVR-like protein	21	17	19	29	38	34
1.62803	3.09091	1.42986	0.0371659	C1DIZ7	Avin_47110	Phosphonate binding protein	6	2	3	7	13	14
0.748461	1.68	1.0487	0.0893914	C1DIZ8	Avin_47120	Uncharacterized protein	11	6	8	10	15	17
0.710493	1.63636	1.24234	0.0572352	C1DJ16	Avin_47300	Iron ABC transporter, periplasmic iron-binding protein	5	3	3	5	7	6
1.86673	3.64706	2.02841	0.00936679	C1DJ19	Avin_47330	Aminopeptidase P	8	5	4	15	22	25
0.321928	1.25	0.36118	0.435331	C1DJ20	Avin_47340	UPF0149 protein Avin_47340	5	3	4	4	4	7
0.356144	1.28	0.989601	0.102423	C1DJ25	Avin_47390	Oxidoreductase protein	9	7	9	9	12	11
0.625604	1.54286	2.70082	0.00199149	C1DJ32	Avin_47460	Glyoxalase	11	11	13	17	19	18
-0.321928	0.8	1.16376	0.068587	C1DJ38	Avin_47520	ABC transporter, ATP-binding protein	11	11	13	10	10	8
0.23078	1.17347	0.36582	0.430705	C1DJ40	Avin_47540	Regulatory protein	31	35	32	33	51	31
0.423211	1.34091	1.43173	0.0370059	C1DJ43	Avin_47570	HemY-like protein	32	26	30	34	41	43
0.134301	1.09756	0.852764	0.140358	C1DJ44	Avin_47580	HemX-like protein	30	26	26	31	29	30
0.415038	1.33333	0.540812	0.287864	C1DJ59	Avin_47740	Haloacid dehalogenase-like hydrolase protein	4	3	2	4	5	3
-0.70044	0.615385	0.685814	0.206151	C1DJY0	Avin_47810	Mg chelatase-related protein	3	6	4	4	2	2
0.14439	1.10526	0.308241	0.491767	C1DJY1	Avin_47820	Uncharacterized protein	7	5	7	8	7	6
0.893085	1.85714	0.600646	0.250815	C1DJY4	Avin_47850	Pirin-like protein	2	1	4	2	6	5
2.70044	6.5	1.5306	0.0294713	C1DK10	Avin_48110	Dihydrofolate reductase (EC 1.5.1.3)	2	0	0	3	6	4
0.152003	1.11111	0.11484	0.767644	C1DK12	Avin_48130	Uncharacterized protein	4	2	3	5	3	2
-0.180572	0.882353	0.308241	0.491767	C1DK13	Avin_48140	HSR1-related GTP-binding protein	5	7	5	5	4	6
-0.552541	0.681818	1.60387	0.0248962	C1DK23	Avin_48250	HAD-superfamily hydrolase subfamily IB, PSPase-like protein	7	7	8	6	4	5
0.836501	1.78571	1.15667	0.0697158	C1DK28	Avin_48300	Fumarylacetoacetate (FAA) hydrolase family protein	7	4	3	8	7	10
0.790547	1.72973	1.72574	0.0188044	C1DK29	Avin_48310	FAD linked oxidoreductase	16	10	11	19	21	24
0	1	0	1	C1DK37	Avin_48400	Hydrolase_4 domain-containing protein	3	2	1	3	3	0
-0.222392	0.857143	0.191566	0.64333	C1DK39	Avin_48420	NAD-dependent epimerase/dehydratase family protein	3	2	2	1	2	3
0.726981	1.65517	1.9182	0.0120725	C1DK40	Avin_48440	Transcriptional regulator, LysR family protein	11	8	10	14	18	16
0	1	0	1	C1DK50	Avin_48540	Uncharacterized protein	2	3	1	1	1	4
0.976541	1.96774	1.87826	0.0132356	C1DK58	Avin_48620	Putative glucose-6-phosphate 1-epimerase (EC 5.1.3.15)	12	8	11	17	24	20
-0.241008	0.846154	0.637895	0.2302	C1DK61	Avin_48660	Methyltransferase type 11 protein	4	4	5	3	4	4
1.48543	2.8	2.25257	0.00559023	C1DK63	Avin_48680	McbC-like_oxidoreductase	5	3	2	8	10	10
0.106915	1.07692	0.637895	0.2302	C1DK64	Avin_48690	Rhodanese-like protein with Ankyrin repeat	18	16	18	18	20	18
1.58496	3	1.46713	0.0341094	C1DK67	Avin_48720	Glutathione S-transferase	2	1	2	3	6	6
0.180572	1.13333	0.119871	0.758802	C1DK83	Avin_48880	Glutamine synthetase	3	8	4	7	3	7
0.556393	1.47059	1.63423	0.0232152	C1DKA1	Avin_49070	Pyridine nucleotide-disulphide oxidoreductase family protein	5	5	7	8	8	9
1	2	1.62027	0.0239733	C1DKA2	Avin_49080	Aldehyde dehydrogenase	16	12	13	20	31	31
0.447459	1.36364	0.935106	0.116117	C1DKA5	Avin_49110	Redox protein	4	4	3	4	5	6
2	4	1.22062	0.0601698	C1DL57	Avin_49560	Acyl-CoA dehydrogenase	1	1	1	2	6	4
-0.467126	0.723404	1.99741	0.0100597	C1DL79	Avin_49810	Uncharacterized protein	14	17	16	12	11	11
0.63743	1.55556	0.72353	0.189004	C1DL87	Avin_49890	Membrame protein	4	2	3	6	3	5
-0.304855	0.809524	0.935106	0.116116	C1DL90	Avin_49920	Sugar isomerase (SIS)	6	7	8	5	6	6
-0.196397	0.872727	0.227525	0.592209	C1DLF8	Avin_50630	Histidine kinase (EC 2.7.13.3)	21	19	15	9	21	18
0.313158	1.24242	0.538385	0.289477	C1DM85	Avin_50750	ImpA-related protein	11	11	11	12	18	11
-0.222392	0.857143	0.139866	0.724659	C1DM86	Avin_50760	IcmF-related_N domain-containing protein	8	3	3	4	5	3
0.63743	1.55556	1.88566	0.013012	C1DM88	Avin_50780	Uncharacterized protein	10	13	13	17	18	21
2	4	0.994856	0.101192	C1DM89	Avin_50790	Uncharacterized protein	0	1	0	1	2	1
0.415038	1.33333	0.716135	0.192249	C1DM90	Avin_50800	Uncharacterized protein	12	7	8	10	12	14
0.311461	1.24096	1.20109	0.062937	C1DM91	Avin_50810	DUF877 family protein	65	48	53	70	70	66
0.0489095	1.03448	0.0594047	0.872158	C1DM92	Avin_50820	DUF796 family protein	12	8	9	7	11	12
0.63743	1.55556	2.12549	0.00749044	C1DM94	Avin_50840	Uncharacterized protein	3	3	3	4	5	5
0.26976	1.20561	1.42026	0.0379966	C1DM96	Avin_50860	AAA ATPase	38	34	35	42	40	47
0.247928	1.1875	0.330121	0.467605	C1DMB6	Avin_51060	Glutaredoxin	4	7	5	8	6	5
0.530515	1.44444	1.18925	0.0646769	C1DMD1	Avin_51290	2-hydroxyacid dehydrogenase	7	6	5	7	9	10
0.192645	1.14286	0.168854	0.677869	C1DME2	Avin_51410	Alpha-galactosidase (EC 3.2.1.22)	2	2	3	2	4	2
-0.547488	0.684211	0.600646	0.250815	C1DME5	Avin_51440	Short-chain dehydrogenase/reductase (SDR) family protein	5	8	6	5	2	6
1.66742	3.17647	1.517	0.0304086	C1DMF2	Avin_51520	Aldo/keto reductase	10	4	3	12	22	20
0.652077	1.57143	0.637895	0.2302	C1DMF5	Avin_51550	Multidrug efflux pump membrane fusion protein	3	1	3	3	3	5
0.547488	1.46154	0.735007	0.184074	C1DMF6	Avin_51560	Efflux pump membrane transporter	4	6	3	5	8	6
0.584963	1.5	0.707166	0.196261	C1DMF7	Avin_51570	Multidrug efflux pump RND-family outer membrane protein	4	6	2	6	7	5
1.16227	2.2381	1.68662	0.0205769	C1DMG0	Avin_51600	3-oxoadipate CoA-transferase (EC 2.8.3.6)	11	5	5	14	15	18
0.584963	1.5	1.50083	0.0315626	C1DMG1	Avin_51610	3-oxoadipate CoA-transferase (EC 2.8.3.6)	18	13	13	19	24	23
0.648528	1.56757	1.10404	0.0786981	C1DMH6	Avin_51780	Alpha-glucosidase	17	9	11	20	22	16
-0.0931094	0.9375	0.0524796	0.886177	C1DMI5	Avin_51870	Uncharacterized protein	5	4	7	1	7	7
0.0489095	1.03448	0.0506507	0.889917	C1DMI6	Avin_51880	Superfamily I DNA and RNA helicases and helicase subunits-related protein	14	8	7	11	9	10
-0.0759488	0.948718	0.093762	0.80582	C1DMI9	Avin_51910	Ankyrin	16	13	10	10	11	16
-0.206451	0.866667	0.427243	0.373901	C1DMJ6	Avin_51980	VWFA domain-containing protein	6	4	5	5	4	4
1	2	0.637895	0.2302	C1DMK3	Avin_52050	PpkA-related protein	2	1	1	3	4	1
0.287802	1.22078	1.6214	0.0239112	C1DMK5	Avin_52070	Uncharacterized protein	28	26	23	30	32	32
0.0183785	1.01282	0.0238861	0.946485	C1DMK7	Avin_52090	Uncharacterized protein	28	27	23	28	33	18
-0.263034	0.833333	0.139867	0.724659	C1DML0	Avin_52120	TonB-dependent receptor	1	3	2	3	1	1
-0.0874628	0.941176	0.800512	0.158302	C1DNE7	Avin_52330	Type III restriction enzyme, res subunit	17	18	16	16	16	16
-0.106915	0.928572	0.0518485	0.887466	C1DNE8	Avin_52340	Cytoplasmic protein	3	7	4	2	3	8
0.353637	1.27778	0.39989	0.398208	C1DNE9	Avin_52350	Site-specific DNA-methyltransferase (adenine-specific) (EC 2.1.1.72)	5	5	8	5	8	10
0.777608	1.71429	0.72353	0.189004	C1DNF1	Avin_52370	Uncharacterized protein	2	2	3	3	6	3
0.321928	1.25	0.285236	0.518519	C1DNF3	Avin_52390	Helicase, Snf2 family	2	1	1	2	2	1
0.231326	1.17391	0.427243	0.373901	C1DED8	azoR	FMN-dependent NADH:quinone oxidoreductase (EC 1.6.5.-) (Azo-dye reductase) (FMN-dependent NADH-azo compound oxidoreductase) (FMN-dependent NADH-azoreductase) (EC 1.7.1.17)	9	8	6	7	10	10
-0.0824622	0.944444	0.132181	0.737597	C1DST8	bamA	Outer membrane protein assembly factor BamA	11	13	12	14	8	12
0.152003	1.11111	0.427243	0.373901	C1DE54	bamB	Outer membrane protein assembly factor BamB	3	3	3	4	3	3
0	1	0	1	C1DLT2	bcpB	Bacterioferritin comigratory protein BcpB	4	2	4	3	3	4
1.13124	2.19048	1.63179	0.0233459	C1DJH7	bcsAB	Cellulose synthase catalytic subunit [UDP-forming] (EC 2.4.1.12)	7	7	7	11	16	19
1	2	0.285236	0.518519	C1DJH6	bcsC	Cellulose synthase subunit C	1	0	1	1	3	0
0.710493	1.63636	3.82099	0.000151011	C1DJH5	bcsD	Cellulose synthase subunit D	8	7	7	12	12	12
0.31719	1.2459	1.24501	0.0568837	C1DQU9	bfr	Bacterioferritin (EC 1.16.3.1)	22	19	20	27	22	27
0.106915	1.07692	0.0955646	0.802482	C1DI84	bioA	Adenosylmethionine-8-amino-7-oxononanoate aminotransferase (EC 2.6.1.62) (7,8-diamino-pelargonic acid aminotransferase) (DAPA AT) (DAPA aminotransferase) (7,8-diaminononanoate synthase) (DANS) (Diaminopelargonic acid synthase)	6	4	3	6	5	3
1.5025	2.83333	0.92302	0.119393	C1DKI8	bioB	Biotin synthase (EC 2.8.1.6)	3	2	1	3	5	9
2.32193	5	1.32403	0.0474207	C1DKJ1	bioC	Malonyl-[acyl-carrier protein] O-methyltransferase (Malonyl-ACP O-methyltransferase) (EC 2.1.1.197) (Biotin synthesis protein BioC)	0	0	1	2	1	2
0.222392	1.16667	0.308241	0.491767	C1DHX0	bioD	ATP-dependent dethiobiotin synthetase BioD (EC 6.3.3.3) (DTB synthetase) (DTBS) (Dethiobiotin synthase)	4	4	4	3	6	5
0.415037	1.33333	0.324747	0.473427	C1DKJ5	birA	Bifunctional ligase/repressor BirA (Biotin operon repressor) (Biotin--[acetyl-CoA-carboxylase] ligase) (EC 6.3.4.15) (Biotin--protein ligase) (Biotin-[acetyl-CoA carboxylase] synthetase)	6	5	4	3	10	7
0.359328	1.28283	2.82914	0.00148204	C1DMF9	bktA	Beta-ketothiolase	34	34	31	41	43	43
0.485427	1.4	1.58971	0.0257214	C1DPP7	btuB	Cob(II)alamin adenosyltransferase (EC 2.5.1.17) (Cob(II)yrinic acid a,c-diamide adenosyltransferase) (Cobinamide/cobalamin adenosyltransferase) (Corrinoid adenosyltransferase)	10	9	11	12	15	15
0.345775	1.27083	0.600239	0.25105	C1DFM0	carA	Carbamoyl-phosphate synthase small chain (EC 6.3.5.5) (Carbamoyl-phosphate synthetase glutamine chain)	19	15	14	18	26	17
0.272766	1.20812	1.35501	0.0441561	C1DFL9	carB	Carbamoyl-phosphate synthase large chain (EC 6.3.5.5) (Carbamoyl-phosphate synthetase ammonia chain)	72	60	65	79	85	74
0.678072	1.6	1.67138	0.0213116	C1DNW8	cas1	CRISPR-associated endonuclease Cas1 (EC 3.1.-.-)	6	4	5	8	9	7
1.26303	2.4	1.49945	0.0316628	C1DNX2	cas5d	CRISPR-associated protein Cas5d	4	5	6	8	15	13
1.30256	2.46667	1.26132	0.0547871	C1DPP6	cbiA	Hydrogenobyrinate a,c-diamide synthase (EC 6.3.5.9) (Hydrogenobyrinic acid a,c-diamide synthase)	9	2	4	9	15	13
0.263034	1.2	0.311357	0.488251	C1DH73	cbpA	Chaperone protein CbpA	7	12	6	8	12	10
0.378512	1.3	0.380004	0.416865	C1DFJ4	cbrA	Histidine kinase (EC 2.7.13.3)	5	3	2	3	5	5
0.63005	1.54762	1.31585	0.048322	C1DFJ5	cbrB	Sigma54-dependent response regulator, CbrB	16	10	16	23	24	18
1.11548	2.16667	1.60387	0.0248962	C1DIX6	cca	Multifunctional CCA protein [Includes: CCA-adding enzyme (EC 2.7.7.72) (CCA tRNA nucleotidyltransferase) (tRNA CCA-pyrophosphorylase) (tRNA adenylyl-/cytidylyl-transferase) (tRNA nucleotidyltransferase) (tRNA-NT); 2'-nucleotidase (EC 3.1.3.-); 2',3'-cyclic phosphodiesterase (EC 3.1.4.-); Phosphatase (EC 3.1.3.-)]	3	1	2	4	4	5
0.652077	1.57143	0.637895	0.2302	C1DN39	ccmE	Cytochrome c-type biogenesis protein CcmE (Cytochrome c maturation protein E) (Heme chaperone CcmE)	2	3	2	5	4	2
0	1	0	1	C1DN38	ccmF	Cytochrome c-type biogenesis protein CcmF	3	3	3	2	4	3
0.295456	1.22727	0.553712	0.27944	C1DEL9	ccoG	Cytochrome c oxidase accessory protein CcoG	6	9	7	7	10	10
0.716207	1.64286	2.50507	0.00312559	C1DEL7	ccoI	Copper-translocating P-type ATPase	4	5	5	8	8	7
1.1375	2.2	1.48575	0.0326779	C1DEM2	ccoO	Cytochrome c oxidase, cbb3-type, subunit II	5	2	3	6	7	9
0	1	0	1	C1DHM6	cheA	Chemotaxis protein CheA (EC 2.7.13.3)	0	1	0	0	0	1
0	1	0	1	C1DKW4	cheZ	Protein phosphatase CheZ (EC 3.1.3.-) (Chemotaxis protein CheZ)	0	0	1	0	1	0
0.231947	1.17442	0.865446	0.136318	C1DKZ7	clpA	ATP-dependent clp protease, ATP-binding subunit, ClipA	64	51	57	60	73	69
0.227893	1.17112	2.61738	0.00241334	C1DPJ2	clpB	Chaperone protein ClpB	63	60	64	71	74	74
0.544321	1.45833	1.70876	0.0195542	C1DHF0	clpP	ATP-dependent Clp protease proteolytic subunit (EC 3.4.21.92) (Endopeptidase Clp)	18	15	15	25	20	25
0.443607	1.36	2.20672	0.00621273	C1DHF1	clpX	ATP-dependent Clp protease ATP-binding subunit ClpX	55	44	51	66	70	68
0.584963	1.5	1.05164	0.0887885	C1DH26	clpXnif	ATP-dependent Clp protease ATP-binding subunit ClpX	42	28	30	38	55	57
1.07039	2.1	1.42026	0.0379966	C1DRR3	cmk	Cytidylate kinase (CK) (EC 2.7.4.25) (Cytidine monophosphate kinase) (CMP kinase)	5	1	4	7	7	7
0.594008	1.50943	1.86924	0.0135134	C1DI56	coaBC	Coenzyme A biosynthesis bifunctional protein CoaBC (DNA/pantothenate metabolism flavoprotein) (Phosphopantothenoylcysteine synthetase/decarboxylase) (PPCS-PPCDC) [Includes: Phosphopantothenoylcysteine decarboxylase (PPC decarboxylase) (PPC-DC) (EC 4.1.1.36) (CoaC); Phosphopantothenate--cysteine ligase (EC 6.3.2.5) (CoaB) (Phosphopantothenoylcysteine synthetase) (PPC synthetase) (PPC-S)]	20	16	17	24	26	30
1.32193	2.5	0.994856	0.101192	C1DIB2	coaD	Phosphopantetheine adenylyltransferase (EC 2.7.7.3) (Dephospho-CoA pyrophosphorylase) (Pantetheine-phosphate adenylyltransferase) (PPAT)	1	1	0	2	1	2
0.807355	1.75	0.735007	0.184074	C1DPJ9	coaE	Dephospho-CoA kinase (EC 2.7.1.24) (Dephosphocoenzyme A kinase)	1	3	4	3	6	5
1.15754	2.23077	1.09737	0.0799153	C1DKJ6	coaX	Type III pantothenate kinase (EC 2.7.1.33) (PanK-III) (Pantothenic acid kinase)	5	3	5	8	14	7
1.19265	2.28571	0.941281	0.114477	C1DPP8	cobB	NAD-dependent protein deacylase (EC 2.3.1.286) (Regulatory protein SIR2 homolog)	5	1	1	6	4	6
1	2	1.16376	0.0685871	C1DPN8	cobC	Alpha-ribazole-5-phosphate phosphatase protein	2	2	3	5	3	6
0.584963	1.5	1.04223	0.0907332	C1DPP4	cobD	Cobalamin biosynthesis protein CobD	5	6	5	6	10	8
1.49476	2.81818	1.85301	0.0140279	C1DPP0	cobP	Bifunctional adenosylcobalamin biosynthesis protein (EC 2.7.1.156) (EC 2.7.7.62)	5	2	4	13	9	9
0.0740005	1.05263	0.206693	0.621309	C1DPP2	cobQ	Cobyric acid synthase	11	15	12	14	13	13
0.530515	1.44444	1.04223	0.0907331	C1DPN9	cobT	Nicotinate-nucleotide--dimethylbenzimidazole phosphoribosyltransferase (NN:DBI PRT) (EC 2.4.2.21) (N(1)-alpha-phosphoribosyltransferase)	14	11	11	19	20	13
0.561879	1.47619	1.17544	0.0667666	C1DEQ4	cobW	Cobalamin synthesis protein	8	6	7	11	12	8
0.736966	1.66667	1.12914	0.0742773	C1DN15	codA	Cytosine deaminase protein	6	7	8	8	14	13
1.44057	2.71429	1.87826	0.0132356	C1DDM2	colR	Response regulator, transcriptional regulatory protein (Two-component), ColR	2	3	2	5	8	6
0.0931095	1.06667	0.132181	0.737597	C1DDM1	colS	Histidine kinase (EC 2.7.13.3)	11	10	9	10	14	8
-0.473931	0.72	0.443284	0.360343	C1DPI9	comL	Outer membrane protein assembly factor BamD	4	10	11	6	7	5
-0.415038	0.75	0.427243	0.373901	C1DIY7	cooA	Carbon monoxide oxidation transcription regulator, Crp/Fnr family: CooA	4	4	4	2	2	5
0.459432	1.375	0.365647	0.430877	C1DJB8	cooC	Carbon monoxide dehydrogenae assesory protein, CooC	4	6	6	3	9	10
-0.113657	0.924242	0.229272	0.589832	C1DJC0	cooS	Carbon monoxide dehydrogenase (EC 1.2.7.4)	20	21	25	17	25	19
0.917538	1.88889	0.935106	0.116117	C1DHY3	coq7	3-demethoxyubiquinol 3-hydroxylase (DMQ hydroxylase) (EC 1.14.99.60) (2-nonaprenyl-3-methyl-6-methoxy-1,4-benzoquinol hydroxylase)	5	2	2	4	6	7
0.975752	1.96667	2.11732	0.00763271	C1DI50	crc	Exodeoxyribonuclease III (EC 3.1.11.2)	10	11	9	16	21	22
0.321928	1.25	0.9172	0.121004	C1DHY6	crp	Catabolite gene activator, c-AMP receptor protein Crp/Vfr	10	13	13	17	15	13
-0.0703893	0.952381	0.241548	0.573392	C1DNX1	csd1	CRISPR-associated protein Csd1	21	23	19	18	20	22
0.118645	1.08571	0.624811	0.23724	C1DNX0	csd2	CRISPR-associated protein Csd2	37	32	36	41	36	37
0.621488	1.53846	0.6612	0.218172	C1DEQ7	cstA	Carbon starvation protein	6	4	3	4	8	8
1.04439	2.0625	1.5642	0.0272773	C1DN35	cycH	Cytochrome c biogenesis protein	6	6	4	13	8	12
0.398797	1.31841	1.67697	0.021039	C1DEL2	cydA	Cytochrome bd ubiquinol oxidase, subunit I	78	62	61	85	89	91
0.407175	1.32609	1.02732	0.0939041	C1DEL1	cydB	Cytochrome bd ubiquinol oxidase, subunit II	16	16	14	16	23	22
0	1	0	1	C1DEL3	cydR	Fnr-like negative transcriptional regulator of CydAB	16	13	17	13	19	14
0.652077	1.57143	0.461839	0.345271	C1DNY5	cysA	Sulfate/thiosulfate import ATP-binding protein CysA (EC 7.3.2.3) (Sulfate-transporting ATPase)	4	1	2	4	5	2
0.685891	1.6087	0.637895	0.2302	C1DGJ1	cysB	LysR family transcriptional regulator protein	8	7	8	6	14	17
0.0874627	1.0625	0.108993	0.77805	C1DE70	cysE2	Serine acetyltransferase (EC 2.3.1.30)	4	7	5	7	5	5
0.530515	1.44444	0.561337	0.274577	C1DF96	cysE3	Serine O-acetyltransferase (EC 2.3.1.30)	3	4	2	3	4	6
0.559427	1.47368	1.1312	0.0739262	C1DKY7	cysG	Siroheme synthase [Includes: Uroporphyrinogen-III C-methyltransferase (Urogen III methylase) (EC 2.1.1.107) (SUMT) (Uroporphyrinogen III methylase) (UROM); Precorrin-2 dehydrogenase (EC 1.3.1.76); Sirohydrochlorin ferrochelatase (EC 4.99.1.4)]	6	7	6	7	11	10
0.912537	1.88235	1.54576	0.0284602	C1DHA8	cysH	PAPS sulfotransferase (Phosphoadenosine phosphosulfate reductase)	7	4	6	10	9	13
0.796467	1.73684	3.57593	0.000265505	C1DKS4	cysI	Sulfite reductase, beta subunit (Hemoprotein)	20	19	18	35	32	32
0.305503	1.23585	0.673457	0.212101	C1DPM1	cysK	Cysteine synthase (EC 2.5.1.47)	39	32	35	34	45	52
0.884523	1.84615	1.35048	0.0446193	C1DRX9	cysM	Cysteine synthase (EC 2.5.1.47)	9	8	9	14	21	13
0.285157	1.21854	1.09719	0.0799492	C1DQ72	cysN	Multifunctional fusion protein [Includes: Sulfate adenylyltransferase subunit 1 (EC 2.7.7.4) (ATP-sulfurylase large subunit) (Sulfate adenylate transferase) (SAT); Adenylyl-sulfate kinase (EC 2.7.1.25) (APS kinase) (ATP adenosine-5'-phosphosulfate 3'-phosphotransferase) (Adenosine-5'-phosphosulfate kinase)]	58	42	51	60	63	61
0	1	0	1	C1DKE0	cysQ	3'(2'),5'-bisphosphate nucleotidase CysQ (EC 3.1.3.7) (3'(2'),5-bisphosphonucleoside 3'(2')-phosphohydrolase) (3'-phosphoadenosine 5'-phosphate phosphatase) (PAP phosphatase)	1	1	1	2	1	0
0.509014	1.42308	2.22606	0.00594211	C1DHE6	cysS	Cysteine--tRNA ligase (EC 6.1.1.16) (Cysteinyl-tRNA synthetase) (CysRS)	19	18	15	24	24	26
0.667425	1.58824	1.17544	0.0667665	C1DMQ8	dacA	Serine-type D-Ala-D-Ala carboxypeptidase (EC 3.4.16.4)	6	4	7	8	11	8
0.624491	1.54167	0.836341	0.145767	C1DEC1	dacB	D-alanyl-D-alanine carboxypeptidase/D-alanyl-D-alanine-endopeptidase	7	8	9	8	13	16
1.77761	3.42857	1.48804	0.0325054	C1DJZ7	dadA	D-amino acid dehydrogenase (EC 1.4.99.-)	4	2	1	5	9	10
0.16665	1.12245	0.365647	0.430877	C1DQP7	dapA	4-hydroxy-tetrahydrodipicolinate synthase (HTPA synthase) (EC 4.3.3.7)	19	13	17	18	16	21
0.384664	1.30556	0.65338	0.222136	C1DFM1	dapB	4-hydroxy-tetrahydrodipicolinate reductase (HTPA reductase) (EC 1.17.1.8)	14	13	9	19	16	12
0.561879	1.47619	1.46713	0.0341094	C1DSU9	dapC	N-succinyl-L,L-DAP aminotransferase	9	6	6	10	10	11
0.715271	1.64179	1.59905	0.0251739	C1DSV6	dapD	2,3,4,5-tetrahydropyridine-2,6-dicarboxylate N-succinyltransferase (EC 2.3.1.117) (Tetrahydrodipicolinate N-succinyltransferase) (THDP succinyltransferase) (THP succinyltransferase) (Tetrahydropicolinate succinylase)	28	19	20	31	38	41
0.584963	1.5	1.17544	0.0667665	C1DSW2	dapE	Succinyl-diaminopimelate desuccinylase (SDAP desuccinylase) (EC 3.5.1.18) (N-succinyl-LL-2,6-diaminoheptanedioate amidohydrolase)	3	3	4	4	5	6
0.777608	1.71429	1.28417	0.0519797	C1DJ56	dapF	Diaminopimelate epimerase (DAP epimerase) (EC 5.1.1.7) (PLP-independent amino acid racemase)	6	7	8	9	15	12
0	1	0	1	C1DEF6	dcd	dCTP deaminase (EC 3.5.4.13) (Deoxycytidine triphosphate deaminase)	5	6	5	8	2	6
2.70044	6.5	0.827068	0.148913	C1DID2	dctB2	Histidine kinase (EC 2.7.13.3)	0	1	1	1	8	4
0.514573	1.42857	0.216691	0.607168	C1DDP4	dctD	Sigma54-dependent response regulator of C4 dicarboxylate transport, two component DctD	3	2	2	0	6	4
1	2	1.58971	0.0257214	C1DID1	dctD2	Transcriptional regulatory protein TyrR	2	2	2	4	5	3
0.756729	1.68966	1.03086	0.0931411	C1DQA1	ddl	D-alanine--D-alanine ligase (EC 6.3.2.4) (D-Ala-D-Ala ligase) (D-alanylalanine synthetase)	10	7	12	11	19	19
0.622299	1.53933	1.35992	0.0436595	C1DRL4	deaD	ATP-dependent RNA helicase DeaD (EC 3.6.4.13) (Cold-shock DEAD box protein A)	28	29	32	35	50	52
0.850857	1.80357	1.8371	0.0145513	C1DE52	der	GTPase Der (GTP-binding protein EngA)	22	18	16	28	39	34
0.736966	1.66667	0.935106	0.116117	C1DMD5	dgoA	2-keto-3-deoxy-6-phosphogalactonate aldolase	1	1	1	2	2	1
1.39232	2.625	1.83207	0.0147206	C1DMD6	dgoK	2-keto-3-deoxy-galactonokinase	2	3	3	8	8	5
-1.07039	0.47619	1.03314	0.0926527	C1DEH0	dinG	ATP-dependent DNA helicase DinG (EC 3.6.4.12)	5	9	7	1	4	5
-0.467126	0.723404	2.36083	0.00435682	C1DFJ1	dksA	RNA polymerase-binding transcription factor DksA	15	15	17	11	12	11
0.359081	1.28261	0.548347	0.282913	C1DFU2	dnaA	Chromosomal replication initiator protein DnaA	13	15	18	14	20	25
0.0614005	1.04348	0.0888946	0.814902	C1DLR6	dnaB	Replicative DNA helicase (EC 3.6.4.12)	7	7	9	6	8	10
-0.142604	0.905882	0.255332	0.555479	C1DST1	dnaE	DNA polymerase III subunit alpha (EC 2.7.7.7)	31	29	25	19	32	26
0	1	0	1	C1DIY5	dnaG	DNA primase (EC 2.7.7.101)	0	0	2	0	1	1
0.251539	1.19048	0.475147	0.334852	C1DFM2	dnaJ	Chaperone protein DnaJ	21	19	23	19	31	25
0.311817	1.24127	1.88957	0.0128954	C1DFM3	dnaK	Chaperone protein DnaK (HSP70) (Heat shock 70 kDa protein) (Heat shock protein 70)	114	99	102	124	137	130
0.415038	1.33333	0.561337	0.274577	C1DM38	dnaQ	DNA polymerase III subunit epsilon (EC 2.7.7.7)	5	4	3	4	7	5
-0.196397	0.872727	0.281914	0.5225	C1DEK6	dnaX	DNA polymerase III subunit gamma/tau (EC 2.7.7.7)	21	22	12	14	17	17
-0.263034	0.833333	0.427243	0.373901	C1DP73	dusA	tRNA-dihydrouridine(20/20a) synthase (EC 1.3.1.91) (U20-specific dihydrouridine synthase) (U20-specific Dus) (tRNA-dihydrouridine synthase A)	6	9	9	8	7	5
0.607683	1.52381	0.718558	0.19118	C1DSU0	dxr	1-deoxy-D-xylulose 5-phosphate reductoisomerase (DXP reductoisomerase) (EC 1.1.1.267) (1-deoxyxylulose-5-phosphate reductoisomerase) (2-C-methyl-D-erythritol 4-phosphate synthase)	7	9	5	7	14	11
0.0198997	1.01389	0.0426064	0.906554	C1DLT4	dxs-1	1-deoxy-D-xylulose-5-phosphate synthase (EC 2.2.1.7) (1-deoxyxylulose-5-phosphate synthase) (DXP synthase) (DXPS)	24	23	25	20	29	24
0.335184	1.26154	0.767399	0.170844	C1DKP7	eda-1	2-dehydro-3-deoxy-phosphogluconate aldolase (EC 4.1.2.14)	22	22	21	25	23	34
0.900464	1.86667	1.64501	0.022646	C1DRP5	edd-1	Phosphogluconate dehydratase (EC 4.2.1.12)	5	3	7	9	10	9
0.435502	1.35238	1.96407	0.0108626	C1DKQ0	edd-2	Phosphogluconate dehydratase (EC 4.2.1.12)	73	67	70	94	104	86
0.736966	1.66667	0.800512	0.158302	C1DS84	eexD	Type I secretion system ATPase	5	2	2	5	4	6
-0.364764	0.776596	1.38563	0.0411505	C1DRK5	efp	Elongation factor P (EF-P)	33	30	31	27	20	26
0.270089	1.20588	0.422235	0.378237	C1DRJ6	eftA2	Electron transfer flavoprotein, alpha subunit	29	20	19	21	28	33
0.160465	1.11765	0.637896	0.230199	C1DH55	engB	Probable GTP-binding protein EngB	6	5	6	6	6	7
0.153623	1.11236	0.339398	0.457722	C1DJX7	eno-1	Enolase (EC 4.2.1.11) (2-phospho-D-glycerate hydro-lyase) (2-phosphoglycerate dehydratase)	89	77	101	79	108	110
0.436099	1.35294	2.84814	0.00141861	C1DSS6	eno-6	Enolase (EC 4.2.1.11) (2-phospho-D-glycerate hydro-lyase) (2-phosphoglycerate dehydratase)	36	34	32	44	47	47
0.169925	1.125	0.540812	0.287864	C1DJI1	envZ	Histidine kinase (EC 2.7.13.3)	8	9	7	10	8	9
2.66296	6.33333	1.23535	0.0581628	C1DKE8	epd	Erythrose-4-phosphate dehydrogenase	3	0	0	3	9	7
-0.142019	0.90625	0.457621	0.348641	C1DQS3	era	GTPase Era	10	12	10	9	9	11
1.09954	2.14286	0.78707	0.163279	C1DPC7	estB	Carboxylesterase I	3	2	2	2	7	6
0.222392	1.16667	0.41827	0.381707	C1DEH2	estC	Carboxylesterase EstC	18	18	18	15	23	25
0.516791	1.43077	1.10491	0.0785404	C1DRJ5	etfB2	Electron transfer flavoprotein beta-subunit	26	24	15	28	35	30
0.125531	1.09091	0.777015	0.167103	C1DEQ2	ettA	Energy-dependent translational throttle protein EttA (EC 3.6.1.-) (Translational regulatory factor EttA)	72	65	61	69	74	73
1.73697	3.33333	0.905982	0.12417	C1DNK8	eutB	Ethanolamine ammonia lyase, large subunit	1	1	1	1	5	4
0.605721	1.52174	1.35992	0.0436595	C1DNK9	eutC	Ethanolamine ammonia-lyase small subunit (EAL small subunit) (EC 4.3.1.7)	8	8	7	9	13	13
0.289507	1.22222	0.561337	0.274577	C1DR17	exbB	MotA/TolQ/ExbB proton channel	5	7	6	7	6	9
0.0715532	1.05085	0.159144	0.693197	C1DLY7	fabA	3-hydroxydecanoyl-[acyl-carrier-protein] dehydratase (EC 4.2.1.59) (3-hydroxyacyl-[acyl-carrier-protein] dehydratase FabA) (Beta-hydroxydecanoyl thioester dehydrase) (Trans-2-decenoyl-[acyl-carrier-protein] isomerase) (EC 5.3.3.14)	20	17	22	23	22	17
1.53434	2.89655	1.45104	0.0353968	C1DLY8	fabB	3-oxoacyl-(Acyl-carrier-protein) synthase, FabB	15	8	6	19	28	37
-0.049753	0.966102	0.0994935	0.795255	C1DRG8	fabD	Malonyl CoA-acyl carrier protein transacylase (EC 2.3.1.39)	22	18	19	15	20	22
1.05445	2.07692	1.03972	0.0912602	C1DRH1	fabF	3-oxoacyl-[acyl-carrier-protein] synthase 2 (EC 2.3.1.179)	5	4	4	5	12	10
0.34645	1.27143	1.1082	0.0779465	C1DRG9	fabG	3-oxoacyl-[acyl-carrier-protein] reductase (EC 1.1.1.100)	28	21	21	31	27	31
0.395138	1.31507	0.629134	0.234891	C1DM48	fabI	Enoyl-[acyl-carrier-protein] reductase [NADH] (EC 1.3.1.9)	27	24	22	22	40	34
0.133267	1.09677	0.216691	0.607168	C1DST5	fabZ	3-hydroxyacyl-[acyl-carrier-protein] dehydratase FabZ (EC 4.2.1.59) ((3R)-hydroxymyristoyl-[acyl-carrier-protein] dehydratase) ((3R)-hydroxymyristoyl-ACP dehydrase) (Beta-hydroxyacyl-ACP dehydratase)	10	10	11	12	8	14
0.721699	1.64912	1.74808	0.0178617	C1DQY8	fadA	Fatty-acid oxidation complex beta-subunit FadA	22	19	16	26	34	34
0.208587	1.15556	0.415798	0.383886	C1DQY7	fadB1	Fatty acid oxidation complex alpha subunit FadB	50	49	36	45	48	63
0.60514	1.52113	2.65735	0.00220114	C1DKF0	fba	Fructose-1,6-bisphosphate aldolase (FBP aldolase) (EC 4.1.2.13)	24	26	21	38	35	35
0.774933	1.71111	1.72811	0.0187023	C1DHU3	fbp	Fructose-1,6-bisphosphatase class 1 (FBPase class 1) (EC 3.1.3.11) (D-fructose-1,6-bisphosphate 1-phosphohydrolase class 1)	20	12	13	24	28	25
2.16993	4.5	1.082	0.0827945	C1DGF3	feoB	Ferrous iron transport protein B	1	2	1	2	8	8
1.0614	2.08696	1.23095	0.0587555	C1DJ35	feoB2	Ferrous iron transport protein B	8	9	6	12	22	14
0.631613	1.5493	2.00795	0.00981863	C1DDY8	ffh	Signal recognition particle protein (Fifty-four homolog)	27	21	23	34	35	41
0	1	0	1	C1DNR8	fixB	Electron transfer flavoprotein, alpha subunit, FixB	2	2	3	2	5	0
1.02385	2.03333	1.44104	0.0362211	C1DEA9	fklB	Peptidyl-prolyl cis-trans isomerase (EC 5.2.1.8)	14	8	8	15	23	23
1.11548	2.16667	0.330683	0.467	C1DQF1	fleQ	Sigma54-dependent activator protein, FleQ	3	1	2	1	10	2
0	1	0	1	C1DHJ8	flgH	Flagellar L-ring protein (Basal body L-ring protein)	0	0	0	0	0	0
0	1	0	1	C1DHK2	flgL	Flagellar hook-associated protein	0	0	0	0	0	0
-0.862496	0.55	2.27666	0.00528862	C1DKW0	flhF	Flagella-associated GTP-binding protein (Flagellar biosynthesis protein FlhF)	20	19	21	9	14	10
-1.08746	0.470588	0.769577	0.16999	C1DHL5	fliF	Flagellar M-ring protein	9	5	3	3	2	3
0.807355	1.75	0.294857	0.507158	C1DHL4	fliG	Flagellar motor switch protein FliG	2	1	1	1	1	5
0	1	0	1	C1DHK8	fliM	Flagellar motor switch protein FliM	6	6	6	7	6	5
1.07039	2.1	1.03314	0.0926527	C1DFV7	fmt	Methionyl-tRNA formyltransferase (EC 2.1.2.9)	5	4	1	7	9	5
0.756729	1.68966	2.41889	0.00381165	C1DHE7	folD	Bifunctional protein FolD [Includes: Methylenetetrahydrofolate dehydrogenase (EC 1.5.1.5); Methenyltetrahydrofolate cyclohydrolase (EC 3.5.4.9)]	9	11	9	15	18	16
0.222392	1.16667	0.561336	0.274577	C1DHG2	folE	GTP cyclohydrolase 1 (EC 3.5.4.16) (GTP cyclohydrolase I) (GTP-CH-I)	10	7	7	10	9	9
0.530515	1.44444	0.935106	0.116116	C1DIY0	folK1	2-amino-4-hydroxy-6-hydroxymethyldihydropteridine pyrophosphokinase (EC 2.7.6.3) (6-hydroxymethyl-7,8-dihydropterin pyrophosphokinase)	3	3	3	3	5	5
0.547488	1.46154	1.87826	0.0132356	C1DFL4	folP	Dihydropteroate synthase (DHPS) (EC 2.5.1.15) (Dihydropteroate pyrophosphorylase)	5	4	4	6	6	7
0.332575	1.25926	1.03972	0.0912603	C1DSP5	fpr1	Ferredoxin--NADP reductase (EC 1.18.1.2)	10	7	10	11	12	11
0.390459	1.31081	0.951407	0.111839	C1DPZ6	fruA	Fructose phosphotransferase system IIBC component	27	25	22	26	38	33
0.279795	1.21402	0.848938	0.141599	C1DPZ4	fruB	Phosphocarrier protein HPr (EC 2.7.3.9) (Phosphotransferase system enzyme I)	105	81	85	95	114	120
0.652077	1.57143	1.33571	0.0461626	C1DPZ5	fruK	Phosphofructokinase	28	21	14	31	33	35
0.405257	1.32432	1.81276	0.01539	C1DPZ3	fruR	Transcriptional regulator protein, LacI family	27	25	22	30	34	34
0.303676	1.23429	1.40821	0.0390648	C1DQA3	ftsA	Cell division protein FtsA	61	55	59	66	80	70
0.263034	1.2	0.427243	0.373901	C1DK08	ftsE	Cell division ATP-binding protein FtsE	4	3	3	5	3	4
0.640458	1.55882	0.828553	0.148405	C1DMP2	ftsH	ATP-dependent zinc metalloprotease FtsH (EC 3.4.24.-)	16	11	7	13	19	21
0.364997	1.28788	0.931009	0.117217	C1DFL5	ftsH1	ATP-dependent zinc metalloprotease FtsH (EC 3.4.24.-)	18	21	27	25	31	29
0.415038	1.33333	0.707166	0.196261	C1DQ93	ftsI	Peptidoglycan D,D-transpeptidase FtsI (EC 3.4.16.4) (Penicillin-binding protein 3) (PBP-3)	8	4	6	8	9	7
0.0605416	1.04286	0.122531	0.754169	C1DKZ2	ftsK	DNA translocase FtsK	20	27	23	20	26	27
0.906891	1.875	1.60387	0.0248962	C1DQA2	ftsQ	Cell division protein FtsQ	3	3	2	4	6	5
0.473931	1.38889	1.14038	0.0723809	C1DK09	ftsY	Signal recognition particle receptor FtsY (SRP receptor)	21	18	15	21	25	29
0.280108	1.21429	0.678116	0.209838	C1DQA4	ftsZ	Cell division protein FtsZ	51	44	45	44	63	63
0.618012	1.53476	2.41025	0.00388823	C1DSP2	fumB	Fumarate hydratase class I (EC 4.2.1.2)	70	62	55	95	102	90
1.40881	2.65517	1.86124	0.0137645	C1DJX3	fumC	Fumarate hydratase class II (Fumarase C) (EC 4.2.1.2) (Aerobic fumarase) (Iron-independent fumarase)	15	6	8	23	31	23
-0.0824622	0.944444	0.11484	0.767644	C1DFM6	fur	Ferric uptake regulation protein	7	5	6	7	4	6
0.236734	1.17832	0.636503	0.230939	C1DKL0	fusA	Elongation factor G (EF-G)	195	183	194	179	236	259
0.860597	1.81579	2.22041	0.00601993	C1DIV3	gabT	4-aminobutyrate transaminase	15	11	12	21	26	22
-0.0458038	0.96875	0.0685017	0.854079	C1DIK6	gacA	Response regulator GacA	11	11	10	12	7	12
0.437405	1.35417	0.705249	0.197129	C1DRY0	gacS	Histidine kinase (EC 2.7.13.3)	19	14	15	15	25	25
1.58496	3	1.64501	0.022646	C1DMD4	galD	Galactonate dehydratase	5	5	3	9	17	13
1.1375	2.2	0.839519	0.144704	C1DGU5	galE	UDP-glucose 4-epimerase (EC 5.1.3.2)	3	1	1	4	2	5
0.895663	1.86047	1.67421	0.0211735	C1DIK2	galU	UTP--glucose-1-phosphate uridylyltransferase (EC 2.7.7.9) (UDP-glucose pyrophosphorylase)	15	15	13	22	25	33
1.35364	2.55556	1.18215	0.0657429	C1DJJ9	gapA	Glyceraldehyde-3-phosphate dehydrogenase (EC 1.2.1.-)	4	2	3	7	11	5
0.425306	1.34286	0.949152	0.112421	C1DR01	gapB	Glyceraldehyde-3-phosphate dehydrogenase (EC 1.2.1.-)	13	9	13	13	18	16
0.777608	1.71429	2.19265	0.00641724	C1DQ37	gatA	Glutamyl-tRNA(Gln) amidotransferase subunit A (Glu-ADT subunit A) (EC 6.3.5.7)	17	13	12	24	26	22
1.11247	2.16216	1.23143	0.0586912	C1DQ36	gatB	Aspartyl/glutamyl-tRNA(Asn/Gln) amidotransferase subunit B (Asp/Glu-ADT subunit B) (EC 6.3.5.-)	13	12	12	16	34	30
1	2	0.285236	0.518519	C1DE34	gcd	Quinoprotein glucose dehydrogenase	1	0	0	0	1	1
0.72316	1.65079	1.38761	0.0409632	C1DJ12	gcvP1	Glycine dehydrogenase (decarboxylating) (EC 1.4.4.2) (Glycine cleavage system P-protein) (Glycine decarboxylase) (Glycine dehydrogenase (aminomethyl-transferring))	18	24	21	29	43	32
0.378512	1.3	0.380004	0.416865	C1DJL1	gcvP2	Glycine dehydrogenase (decarboxylating) (EC 1.4.4.2) (Glycine cleavage system P-protein) (Glycine decarboxylase) (Glycine dehydrogenase (aminomethyl-transferring))	4	4	2	4	3	6
0	1	0	1	C1DJ14	gcvT	Aminomethyltransferase (EC 2.1.2.10) (Glycine cleavage system T protein)	6	3	4	5	5	3
-0.584963	0.666667	0.427243	0.373901	C1DNZ4	gcvT2	Glycine cleavage system T protein (EC 2.1.2.10)	3	2	1	1	2	1
0.34645	1.27143	0.606829	0.24727	C1DJL3	gcvT3	Glycine cleavage system T protein (EC 2.1.2.10)	26	26	18	22	33	34
0.655352	1.575	0.880543	0.131661	C1DEA8	gerC	Trans-hexaprenyltranstransferase	19	10	11	16	21	26
-1.58496	0.333333	2.65913	0.00219213	C1DQI1	ggpS	Glucosylglycerol-phosphate synthase	8	6	7	2	2	3
0.29956	1.23077	0.380004	0.416866	C1DNE3	gidB	Ribosomal RNA small subunit methyltransferase G (EC 2.1.1.170) (16S rRNA 7-methylguanosine methyltransferase) (16S rRNA m7G methyltransferase)	5	3	5	4	5	7
0.278102	1.2126	0.875823	0.1331	C1DFQ4	glcB	Malate synthase G (EC 2.3.3.9)	50	39	38	48	57	49
-0.125531	0.916667	0.0888946	0.814902	C1DFQ7	glcE	Glycolate oxidase FAD binding subunit, glcE	6	3	3	5	2	4
0	1	0	1	C1DFQ6	glcF	Glycolate oxidase iron-sulfur subunit, glcF	1	1	1	1	1	1
1.76553	3.4	1.35992	0.0436595	C1DKW9	glgB	1,4-alpha-glucan branching enzyme GlgB (EC 2.4.1.18) (1,4-alpha-D-glucan:1,4-alpha-D-glucan 6-glucosyl-transferase) (Alpha-(1->4)-glucan branching enzyme) (Glycogen branching enzyme) (BE)	2	1	2	7	7	3
3	8	2.10999	0.0077626	C1DII9	glgX	Glycogen debranching enzyme	1	0	0	3	3	2
0.807355	1.75	2.23503	0.00582069	C1DRP6	glk-1	Glucokinase (EC 2.7.1.2) (Glucose kinase)	6	5	5	8	10	10
0.475733	1.39062	0.76913	0.170165	C1DJ86	glk-2	Glucokinase (EC 2.7.1.2) (Glucose kinase)	27	18	19	22	31	36
0.217805	1.16296	0.613664	0.243409	C1DFL3	glmM	Phosphoglucosamine mutase (EC 5.4.2.10)	45	47	43	42	59	56
0.752073	1.68421	0.780377	0.165815	C1DMI7	glmS	Glutamine--fructose-6-phosphate aminotransferase [isomerizing] (EC 2.6.1.16) (D-fructose-6-phosphate amidotransferase) (GFAT) (Glucosamine-6-phosphate synthase) (Hexosephosphate aminotransferase) (L-glutamine--D-fructose-6-phosphate amidotransferase)	16	12	10	12	28	24
0.0780026	1.05556	0.354752	0.441823	C1DMJ0	glmU	Bifunctional protein GlmU [Includes: UDP-N-acetylglucosamine pyrophosphorylase (EC 2.7.7.23) (N-acetylglucosamine-1-phosphate uridyltransferase); Glucosamine-1-phosphate N-acetyltransferase (EC 2.3.1.157)]	26	21	25	25	25	26
0.281771	1.21569	0.939746	0.114882	C1DHW3	glnA	Glutamine synthetase (EC 6.3.1.2)	147	139	122	146	161	189
0.614109	1.53061	2.70758	0.00196074	C1DSU8	glnD	Bifunctional uridylyltransferase/uridylyl-removing enzyme (UTase/UR) (Bifunctional [protein-PII] modification enzyme) (Bifunctional nitrogen sensor protein) [Includes: [Protein-PII] uridylyltransferase (PII uridylyltransferase) (UTase) (EC 2.7.7.59); [Protein-PII]-UMP uridylyl-removing enzyme (UR) (EC 3.1.4.-)]	17	16	16	23	25	27
0.572579	1.48718	1.3121	0.0487421	C1DGW0	glnE	Bifunctional glutamine synthetase adenylyltransferase/adenylyl-removing enzyme (ATP:glutamine synthetase adenylyltransferase) (ATase) [Includes: Glutamine synthetase adenylyl-L-tyrosine phosphorylase (EC 2.7.7.89) (Adenylyl removase) (AR) (AT-N); Glutamine synthetase adenylyl transferase (EC 2.7.7.42) (Adenylyl transferase) (AT) (AT-C)]	16	11	12	16	21	21
0.169925	1.125	0.800512	0.158302	C1DJ64	glnK	Nitrogen regulatory protein P-II GlnK	8	8	8	9	10	8
0.485427	1.4	0.962576	0.108999	C1DHE5	glnS	Glutamine--tRNA ligase (EC 6.1.1.18) (Glutaminyl-tRNA synthetase) (GlnRS)	23	24	28	27	43	35
0.476438	1.3913	0.661401	0.218071	C1DM41	gloB	Hydroxyacylglutathione hydrolase (EC 3.1.2.6) (Glyoxalase II) (Glx II)	8	8	7	7	14	11
1.02975	2.04167	1.5908	0.0256565	C1DHV0	glpK	Glycerol kinase (EC 2.7.1.30) (ATP:glycerol 3-phosphotransferase) (Glycerokinase) (GK)	7	9	8	12	17	20
0.378512	1.3	0.330121	0.467605	C1DHV1	glpR	Glycerol-3-phosphate regulon repressor protein GlpR	3	4	3	6	5	2
0.430036	1.34727	0.925708	0.118657	C1DM61	gltA	Citrate synthase	117	93	101	111	139	169
0.86507	1.82143	2.61966	0.00240071	C1DHQ3	gltB	Glutamate synthase large subunit protein	26	29	29	46	50	57
0.650551	1.56977	1.96926	0.0107334	C1DEN2	gltX	Glutamate--tRNA ligase (EC 6.1.1.17) (Glutamyl-tRNA synthetase) (GluRS)	35	23	28	44	44	47
0.853159	1.80645	1.19119	0.0643891	C1DEQ3	glyA	Serine hydroxymethyltransferase (SHMT) (Serine methylase) (EC 2.1.2.1)	39	27	27	38	66	64
1.3388	2.52941	1.40816	0.0390695	C1DFV2	glyQ	Glycine--tRNA ligase alpha subunit (EC 6.1.1.14) (Glycyl-tRNA synthetase alpha subunit) (GlyRS)	8	4	5	10	14	19
0.516184	1.43017	1.3076	0.0492493	C1DFV1	glyS	Glycine--tRNA ligase beta subunit (EC 6.1.1.14) (Glycyl-tRNA synthetase beta subunit) (GlyRS)	71	53	55	71	91	94
0.736966	1.66667	0.688021	0.205107	C1DI46	gmk	Guanylate kinase (EC 2.7.4.8) (GMP kinase)	2	2	2	5	3	2
1.152	2.22222	1.5954	0.0253864	C1DKQ3	gntK-2	Gluconokinase (EC 2.7.1.12)	3	4	2	8	7	5
1.15528	2.22727	1.95536	0.0110826	C1DIK4	gor	Glutathione-disulfide reductase	17	15	12	26	39	33
1.29768	2.45833	1.12517	0.0749599	C1DLY5	gpsA	Glycerol-3-phosphate dehydrogenase [NAD(P)+] (EC 1.1.1.94) (NAD(P)H-dependent glycerol-3-phosphate dehydrogenase)	11	6	7	12	28	19
0.115477	1.08333	0.36118	0.435331	C1DFL8	greA	Transcription elongation factor GreA (Transcript cleavage factor GreA)	12	11	13	11	14	14
2.32193	5	0.829304	0.148148	C1DIS7	groL	60 kDa chaperonin (GroEL protein) (Protein Cpn60)	1	0	0	3	1	1
0.223075	1.16722	0.720217	0.190451	C1DQC2	groL	60 kDa chaperonin (GroEL protein) (Protein Cpn60)	216	195	193	198	240	267
0.234465	1.17647	1.87826	0.0132356	C1DQC1	groS	10 kDa chaperonin (GroES protein) (Protein Cpn10)	11	12	11	13	13	14
0.226771	1.17021	0.717278	0.191744	C1DFM4	grpE	Protein GrpE (HSP-70 cofactor)	17	16	14	16	21	18
0.339486	1.26531	1.27165	0.0534993	C1DJH1	gshA	Glutamate--cysteine ligase (EC 6.3.2.2) (Gamma-ECS) (GCS) (Gamma-glutamylcysteine synthetase)	14	16	19	20	22	20
0.552541	1.46667	1.39206	0.0405455	C1DI80	gshB	Glutathione synthetase (EC 6.3.2.3) (GSH synthetase) (GSH-S) (GSHase) (Glutathione synthase)	12	7	11	15	14	15
0.341037	1.26667	0.329265	0.468527	C1DRU4	gspE	Type II secretion system protein E, GspE	3	7	5	4	8	7
0.101538	1.07292	0.193252	0.640838	C1DE03	guaA	GMP synthase [glutamine-hydrolyzing] (EC 6.3.5.2) (GMP synthetase) (Glutamine amidotransferase)	38	29	29	33	41	29
0.733214	1.66234	1.63492	0.0231781	C1DE04	guaB	Inosine-5'-monophosphate dehydrogenase (IMP dehydrogenase) (IMPD) (IMPDH) (EC 1.1.1.205)	32	22	23	36	44	48
1.22239	2.33333	1.83207	0.0147206	C1DRQ8	gyrA	DNA gyrase subunit A (EC 5.6.2.2)	17	12	10	23	34	34
0.899071	1.86486	1.50304	0.0314022	C1DFU5	gyrB	DNA gyrase subunit B (EC 5.6.2.2)	14	10	13	17	27	25
-0.678072	0.625	0.330121	0.467605	C1DFU9	hdtS	LPA acyltransferase protein	5	2	1	2	1	2
1	2	1.226	0.0594293	C1DEV1	hemA	Glutamyl-tRNA reductase (GluTR) (EC 1.2.1.70)	7	7	5	9	12	17
1.12338	2.17857	1.93546	0.0116023	C1DJ31	hemB	Delta-aminolevulinic acid dehydratase (EC 4.2.1.24)	8	9	11	16	24	21
1.14886	2.21739	1.88771	0.0129505	C1DJ46	hemC	Porphobilinogen deaminase (PBG) (EC 2.5.1.61) (Hydroxymethylbilane synthase) (HMBS) (Pre-uroporphyrinogen synthase)	8	6	9	13	19	19
-1	0.5	1.45385	0.0351685	C1DJ45	hemD	Uroporphyrinogen-III synthase (EC 4.2.1.75)	4	6	4	3	2	2
1.152	2.22222	1.28925	0.0513744	C1DHQ1	hemE	Uroporphyrinogen decarboxylase (UPD) (URO-D) (EC 4.1.1.37)	6	4	8	10	18	12
0.867896	1.825	2.8789	0.00132159	C1DFW3	hemF	Oxygen-dependent coproporphyrinogen-III oxidase (CPO) (Coprogen oxidase) (Coproporphyrinogenase) (EC 1.3.3.3)	11	14	15	25	23	25
0.893085	1.85714	0.90858	0.12343	C1DEU1	hemH	Ferrochelatase (EC 4.99.1.1) (Heme synthase) (Protoheme ferro-lyase)	5	4	5	5	9	12
0.599462	1.51515	1.48804	0.0325054	C1DMY5	hemL	Glutamate-1-semialdehyde 2,1-aminomutase (GSA) (EC 5.4.3.8) (Glutamate-1-semialdehyde aminotransferase) (GSA-AT)	14	11	8	17	17	16
0.406625	1.32558	1.60387	0.0248962	C1DEL4	hemN	Coproporphyrinogen-III oxidase (EC 1.3.98.3)	13	15	15	17	21	19
1.08539	2.12195	0.821366	0.150881	C1DN26	hepA	RNA polymerase-associated protein RapA (EC 3.6.4.-) (ATP-dependent helicase HepA)	20	12	9	13	37	37
0.26748	1.2037	0.923019	0.119393	C1DKP9	hexR-1	Transcriptional regulatory protein, RpiR family	17	19	18	19	21	25
0.616671	1.53333	0.405467	0.393127	C1DRP7	hexR-2	Transcriptional regulatory protein, RpiR family	4	6	5	4	6	13
0.0577155	1.04082	0.191566	0.64333	C1DLQ5	hflC	Protein HflC	18	17	14	18	17	16
0.152003	1.11111	0.308241	0.491767	C1DL07	hflD	High frequency lysogenization protein HflD homolog	5	6	7	8	6	6
0.0537713	1.03797	0.0828703	0.826285	C1DLQ4	hflK	Protein HflK	26	23	30	21	34	27
1.10692	2.15385	2.21655	0.00607362	C1DLQ3	hflX	GTPase HflX (GTP-binding protein HflX)	5	4	4	8	9	11
0.104337	1.075	0.457621	0.348641	C1DLQ2	hfq	RNA-binding protein Hfq	23	29	28	29	28	29
0.222392	1.16667	0.449487	0.355232	C1DJD2	hisA	1-(5-phosphoribosyl)-5-[(5-phosphoribosylamino)methylideneamino] imidazole-4-carboxamide isomerase (EC 5.3.1.16) (Phosphoribosylformimino-5-aminoimidazole carboxamide ribotide isomerase)	15	11	10	12	16	14
0.777608	1.71429	1.74599	0.0179479	C1DJC9	hisB	Imidazoleglycerol-phosphate dehydratase (IGPD) (EC 4.2.1.19)	8	7	6	10	14	12
1.09954	2.14286	2.19707	0.00635226	C1DRR1	hisC	Histidinol-phosphate aminotransferase (EC 2.6.1.9) (Imidazole acetol-phosphate transaminase)	7	7	7	12	16	17
0.785875	1.72414	2.02975	0.00933785	C1DQ68	hisC	Histidinol-phosphate aminotransferase (EC 2.6.1.9) (Imidazole acetol-phosphate transaminase)	7	12	10	17	16	17
0.27208	1.20755	1.28925	0.0513744	C1DQ67	hisD	Histidinol dehydrogenase (HDH) (EC 1.1.1.23)	56	50	53	57	69	66
0.485427	1.4	1.6178	0.0241101	C1DJD3	hisF	Imidazole glycerol phosphate synthase subunit HisF (EC 4.3.2.10) (IGP synthase cyclase subunit) (IGP synthase subunit HisF) (ImGP synthase subunit HisF) (IGPS subunit HisF)	8	9	8	10	12	13
0.263034	1.2	0.387183	0.410031	C1DQ66	hisG	ATP phosphoribosyltransferase (ATP-PRT) (ATP-PRTase) (EC 2.4.2.17)	12	12	11	19	12	11
0.662965	1.58333	0.809623	0.155016	C1DJD0	hisH	Imidazole glycerol phosphate synthase subunit HisH (EC 4.3.2.10) (IGP synthase glutaminase subunit) (EC 3.5.1.2) (IGP synthase subunit HisH) (ImGP synthase subunit HisH) (IGPS subunit HisH)	5	3	4	8	4	7
0.736966	1.66667	0.800512	0.158302	C1DHS5	hisI	Phosphoribosyl-AMP cyclohydrolase (PRA-CH) (EC 3.5.4.19)	2	3	4	4	7	4
0.255257	1.19355	0.735007	0.184074	C1DE56	hisS	Histidine--tRNA ligase (EC 6.1.1.21) (Histidyl-tRNA synthetase) (HisRS)	23	21	18	25	28	21
1.09311	2.13333	1.81528	0.0153011	C1DLQ7	hisZ	ATP phosphoribosyltransferase regulatory subunit	15	7	8	19	23	22
0.469485	1.38462	1.46713	0.0341094	C1DGT9	hldE	Bifunctional protein HldE [Includes: D-beta-D-heptose 7-phosphate kinase (EC 2.7.1.167) (D-beta-D-heptose 7-phosphotransferase) (D-glycero-beta-D-manno-heptose-7-phosphate kinase); D-beta-D-heptose 1-phosphate adenylyltransferase (EC 2.7.7.70) (D-glycero-beta-D-manno-heptose 1-phosphate adenylyltransferase)]	9	7	10	12	13	11
0.349334	1.27397	1.79236	0.0161301	C1DMB8	hmp	Flavohemoprotein (Flavohemoglobin) (Hemoglobin-like protein) (Nitric oxide dioxygenase) (NO oxygenase) (NOD) (EC 1.14.12.17)	23	25	25	32	33	28
0.788496	1.72727	1.32403	0.0474206	C1DRH5	holB	DNA polymerase III subunit delta' (EC 2.7.7.7)	3	5	3	5	7	7
0.489805	1.40426	0.690333	0.204017	C1DSZ5	hom	Homoserine dehydrogenase (EC 1.1.1.3)	16	15	16	14	24	28
0.584963	1.5	0.774204	0.168189	C1DLF3	hoxG	Membrane bound nickel-dependent hydrogenase, large subunit, HoxG	12	8	4	12	13	11
1.37851	2.6	1.00305	0.0993006	C1DLF4	hoxK	Hydrogenase (acceptor) (EC 1.12.99.6)	1	2	2	5	6	2
0.0703894	1.05	0.0994937	0.795255	C1DLE9	hoxO	Hydrogenase expression/formation protein	5	6	9	7	7	7
1.12553	2.18182	1.15531	0.069934	C1DLE8	hoxQ	Hydrogenase expression/formation protein HoxQ	7	2	2	7	8	9
-0.222392	0.857143	0.191566	0.64333	C1DLE5	hoxV	Hydrogenase expression/formation protein HoxV	2	3	2	3	2	1
1.28011	2.42857	1.05056	0.0890093	C1DS77	hppD	3-dehydroshikimate dehydratase (DSD) (EC 4.2.1.118)	1	3	3	7	7	3
-0.192645	0.875	0.285236	0.518518	C1DQI8	hppD	4-hydroxyphenylpyruvate dioxygenase	3	2	3	3	2	2
0.111031	1.08	0.191566	0.64333	C1DET9	hpt	Hypoxanthine phosphoribosyltransferase	10	7	8	8	11	8
-0.0874627	0.941177	0.129876	0.741521	C1DS87	hrpA	ATP-dependent DEAH box helicase HrpA	13	12	9	8	11	13
0.415038	1.33333	0.275387	0.530412	C1DNL5	hrpB	DEAH-box ATP-dependent helicase HrpB	3	7	2	6	7	3
0.505235	1.41935	0.926411	0.118465	C1DE64	hscA	Chaperone protein HscA homolog	37	31	25	33	51	48
1	2	1.60387	0.0248962	C1DKD3	hslO	33 kDa chaperonin (Heat shock protein 33 homolog) (HSP33)	9	6	6	11	14	17
-0.0607539	0.958763	0.191566	0.64333	C1DHS0	hslU	ATP-dependent protease ATPase subunit HslU (Unfoldase HslU)	34	28	35	29	34	30
0.641546	1.56	0.557412	0.277069	C1DHR9	hslV	ATP-dependent protease subunit HslV (EC 3.4.25.2)	10	7	8	8	11	20
0.497958	1.41221	1.38295	0.0414048	C1DEE4	htpG	Chaperone protein HtpG (Heat shock protein HtpG) (High temperature protein G)	46	44	41	50	66	69
-0.137504	0.909091	0.206693	0.621308	C1DRL7	htpX	Protease HtpX (EC 3.4.24.-) (Heat shock protein HtpX)	7	8	7	5	6	9
-0.321928	0.8	0.23731	0.579016	C1DQM3	htrB	Lipid A biosynthesis lauroyltransferase (EC 2.3.1.241) (Kdo(2)-lipid IV(A) lauroyltransferase)	2	4	4	1	3	4
0.678072	1.6	1.22062	0.0601698	C1DK44	hupA	Histone-like bacterial DNA-binding protein	6	3	6	8	7	9
4.16993	18	2.03593	0.00920589	C1DJM3	hutI	Imidazolonepropionase (EC 3.5.2.7) (Imidazolone-5-propionate hydrolase)	1	0	0	4	8	6
1.80735	3.5	1.6178	0.0241101	C1DJM5	hutU	Urocanate hydratase (Urocanase) (EC 4.2.1.49) (Imidazolonepropionate hydrolase)	2	1	1	5	3	6
1.16993	2.25	1.90839	0.0123485	C1DLE3	hypB	Hydrogenase nickel incorporation protein HypB	6	4	2	9	9	9
-0.415038	0.75	0.240469	0.574819	C1DLE0	hypD	Hydrogenase maturation factor	4	7	5	2	8	2
1	2	0.637895	0.2302	C1DLD9	hypE	Hydrogenase expression/formation protein HypE	1	1	0	2	1	1
-1.22239	0.428571	1.40871	0.0390205	C1DLE2	hypF	Carbamoyltransferase HypF (EC 6.2.-.-)	4	6	4	2	3	1
0.0824622	1.05882	0.0699495	0.851237	C1DSQ9	ibpA	Heat shock protein Hsp20	5	7	5	5	4	9
0.259127	1.19675	2.02219	0.00950183	C1DL01	icd	Isocitrate dehydrogenase [NADP] (EC 1.1.1.42) (Oxalosuccinate decarboxylase)	173	159	161	194	207	189
-0.0703893	0.952381	0.191566	0.64333	C1DF64	idi	Isopentenyl-diphosphate Delta-isomerase (IPP isomerase) (EC 5.3.3.2) (IPP:DMAPP isomerase) (Isopentenyl pyrophosphate isomerase)	7	7	7	6	8	6
0.19977	1.14851	0.516329	0.304559	C1DPH5	ileS	Isoleucine--tRNA ligase (EC 6.1.1.5) (Isoleucyl-tRNA synthetase) (IleRS)	69	66	67	64	75	93
0.843881	1.79487	2.46322	0.00344178	C1DK25	ilvA	L-threonine dehydratase (EC 4.3.1.19) (Threonine deaminase)	13	13	13	20	25	25
0.592761	1.50813	2.69807	0.00200414	C1DFH7	ilvC	Ketol-acid reductoisomerase (NADP(+)) (KARI) (EC 1.1.1.86) (Acetohydroxy-acid isomeroreductase) (AHIR) (Alpha-keto-beta-hydroxylacyl reductoisomerase) (Ketol-acid reductoisomerase type 1) (Ketol-acid reductoisomerase type I)	87	77	82	126	114	131
0.241818	1.18248	1.72354	0.0189001	C1DI94	ilvD	Dihydroxy-acid dehydratase (DAD) (EC 4.2.1.9)	47	45	45	51	58	53
0.511899	1.42593	1.68378	0.0207121	C1DGV9	ilvE	Branched-chain-amino-acid aminotransferase (BCAT) (EC 2.6.1.42)	37	35	36	45	59	50
1.65208	3.14286	1.62748	0.0235788	C1DFH8	ilvH	Acetolactate synthase (EC 2.2.1.6)	9	3	2	14	18	12
0.768184	1.70312	2.37297	0.00423671	C1DFH9	ilvI	Acetolactate synthase (EC 2.2.1.6)	48	39	41	65	73	80
0.0331669	1.02326	0.0695793	0.851963	C1DRX7	ilvM	RelA/SpoT protein	32	25	29	24	32	32
0.206451	1.15385	0.608879	0.246105	C1DFK9	infB	Translation initiation factor IF-2	98	80	82	84	108	108
0.222392	1.16667	0.600646	0.250815	C1DF43	infC	Translation initiation factor IF-3	19	19	16	17	23	23
0.949374	1.93103	1.72574	0.0188045	C1DLA5	iolA	Malonate/methylmalonate semialdehyde dehydrogenase	14	7	8	17	19	20
0	1	0	1	C1DLA1	iolC	Myo-inositol catabolism protein IolC	15	12	12	13	12	14
0.567041	1.48148	1.0357	0.0921079	C1DLA7	iolD	Myo-inositol catabolism protein IolD	22	14	18	21	32	27
0.652077	1.57143	1.32403	0.0474206	C1DLA8	iolG	Inositol 2-dehydrogenase (EC 1.1.1.18) (Myo-inositol 2-dehydrogenase) (MI 2-dehydrogenase)	6	5	3	7	8	7
1.39855	2.63636	1.54109	0.0287683	C1DLA9	iolH	Myo-inositol catabolism protein IolH	1	5	5	12	9	8
1.76553	3.4	0.782719	0.164923	C1DE69	iscR	Iron-sulphur cluster assembly transcription factor IscR	2	1	2	2	10	5
0.190331	1.14103	0.617763	0.241122	C1DE68	iscS	Cysteine desulfurase IscS (EC 2.8.1.7)	29	24	25	28	27	34
-0.353637	0.782609	1.46713	0.0341094	C1DF60	ispA-2	Geranyltranstransferase	16	15	15	14	11	11
0.152003	1.11111	0.160044	0.691761	C1DEV4	ispE	4-diphosphocytidyl-2-C-methyl-D-erythritol kinase (CMK) (EC 2.7.1.148) (4-(cytidine-5'-diphospho)-2-C-methyl-D-erythritol kinase)	7	7	4	6	9	5
0.707819	1.63333	1.94816	0.0112679	C1DE57	ispG	4-hydroxy-3-methylbut-2-en-1-yl diphosphate synthase (flavodoxin) (EC 1.17.7.3) (1-hydroxy-2-methyl-2-(E)-butenyl 4-diphosphate synthase)	22	21	17	28	36	34
0.736966	1.66667	1.71126	0.0194418	C1DPH8	ispH	4-hydroxy-3-methylbut-2-enyl diphosphate reductase (HMBPP reductase) (EC 1.17.7.4)	13	8	9	15	17	18
0.468387	1.38356	1.41248	0.0386829	C1DKH8	katG	Catalase-peroxidase (CP) (EC 1.11.1.21) (Peroxidase/catalase)	56	44	46	59	76	67
1.9419	3.84211	1.72574	0.0188045	C1DSS7	kdsA	2-dehydro-3-deoxyphosphooctonate aldolase (EC 2.5.1.55) (3-deoxy-D-manno-octulosonic acid 8-phosphate synthase) (KDO-8-phosphate synthase) (KDO 8-P synthase) (KDOPS) (Phospho-2-dehydro-3-deoxyoctonate aldolase)	10	4	5	17	32	24
0.447459	1.36364	0.561336	0.274577	C1DR21	kdsB	3-deoxy-manno-octulosonate cytidylyltransferase (EC 2.7.7.38) (CMP-2-keto-3-deoxyoctulosonic acid synthase) (CKS) (CMP-KDO synthase)	7	7	8	6	13	11
0.523562	1.4375	1.45385	0.0351685	C1DQ58	kpsF	Arabinose 5-phosphate isomerase (API) (EC 5.3.1.13)	4	6	6	7	8	8
0.321928	1.25	0.59791	0.252401	C1DFN2	lctP	L-lactate permease	7	7	6	9	10	6
0.379848	1.3012	0.820876	0.151051	C1DQS0	lepA	Elongation factor 4 (EF-4) (EC 3.6.5.n1) (Ribosomal back-translocase LepA)	32	25	26	28	42	38
0.584963	1.5	0.317117	0.481817	C1DQS1	lepB	Signal peptidase I (EC 3.4.21.89)	1	2	3	1	5	3
0.88016	1.84058	2.11732	0.00763271	C1DFH2	leuA	2-isopropylmalate synthase (EC 2.3.3.13) (Alpha-IPM synthase) (Alpha-isopropylmalate synthase)	25	22	22	36	49	42
0.29956	1.23077	0.268347	0.53908	C1DE40	leuA	2-isopropylmalate synthase (EC 2.3.3.13) (Alpha-IPM synthase) (Alpha-isopropylmalate synthase)	7	3	3	4	6	6
0.807355	1.75	0.949152	0.112421	C1DQD9	leuB	3-isopropylmalate dehydrogenase (EC 1.1.1.85) (3-IPM-DH) (Beta-IPM dehydrogenase) (IMDH)	12	9	11	11	22	23
-0.289507	0.818182	2.9234	0.00119288	C1DQE1	leuC	3-isopropylmalate dehydratase large subunit (EC 4.2.1.33) (Alpha-IPM isomerase) (IPMI) (Isopropylmalate isomerase)	48	48	47	37	40	40
0.0703893	1.05	0.162834	0.687332	C1DQE0	leuD	3-isopropylmalate dehydratase small subunit (EC 4.2.1.33) (Alpha-IPM isomerase) (IPMI) (Isopropylmalate isomerase)	22	19	19	18	20	25
-0.36257	0.777778	0.173809	0.67018	C1DN27	ligA	DNA ligase (EC 6.5.1.2) (Polydeoxyribonucleotide synthase [NAD(+)])	1	5	3	4	1	2
0.434937	1.35185	0.739095	0.18235	C1DMR1	lipA	Lipoyl synthase (EC 2.8.1.8) (Lip-syn) (LS) (Lipoate synthase) (Lipoic acid synthase) (Sulfur insertion protein LipA)	22	19	13	19	29	25
0.943416	1.92308	1.35992	0.0436595	C1DMR0	lipB	Octanoyltransferase (EC 2.3.1.181) (Lipoate-protein ligase B) (Lipoyl/octanoyl transferase) (Octanoyl-[acyl-carrier-protein]-protein N-octanoyltransferase)	5	4	4	7	11	7
0.966833	1.95455	1.46862	0.0339921	C1DQ10	lldD	L-lactate dehydrogenase/FMN-dependent alpha-hydroxy acid dehydrogenase	11	5	6	12	15	16
2.32193	5	1.32403	0.0474207	C1DMW2	lnt	Apolipoprotein N-acyltransferase (ALP N-acyltransferase) (EC 2.3.1.269)	1	0	0	2	2	1
2.80735	7	0.994856	0.101192	C1DR12	lolC	Lipoprotein releasing system, transmembrane protein	1	0	0	2	4	1
0.0250911	1.01754	0.0238861	0.946485	C1DQT6	lon	Lon protease (EC 3.4.21.53) (ATP-dependent protease La)	22	16	19	12	27	19
0.316474	1.24528	2.33491	0.00462477	C1DGW2	lpd	Acetyltransferase component of pyruvate dehydrogenase complex (EC 2.3.1.12)	107	109	102	132	139	125
0.410376	1.32903	1.24814	0.0564752	C1DM54	lpdA	Dihydrolipoyl dehydrogenase (EC 1.8.1.4)	62	49	44	63	75	68
0.341037	1.26667	0.482197	0.32946	C1DQ55	lptA	Lipopolysaccharide export system protein LptA	6	6	3	5	7	7
1.10434	2.15	1.54608	0.0284393	C1DQ54	lptB	Lipopolysaccharide export system ATP-binding protein LptB	10	6	4	12	14	17
0.514573	1.42857	0.457621	0.348641	C1DQ56	lptC	Lipopolysaccharide export system protein LptC	2	2	3	2	5	3
0.485427	1.4	1.12121	0.0756465	C1DIW6	lptD	LPS-assembly protein LptD	12	16	17	23	17	23
0.736966	1.66667	1.18925	0.0646769	C1DMV8	lptE	LPS-assembly lipoprotein LptE	4	5	3	5	8	7
0.847997	1.8	1.79236	0.0161301	C1DPG4	lptF	Lipopolysaccharide export system permease protein LptF	2	4	4	6	6	6
0.514573	1.42857	1.9732	0.0106366	C1DST4	lpxA	Acyl-[acyl-carrier-protein]--UDP-N-acetylglucosamine O-acyltransferase (UDP-N-acetylglucosamine acyltransferase) (EC 2.3.1.129)	10	12	13	16	18	16
0.921997	1.89474	1.65228	0.0222699	C1DST3	lpxB	Lipid-A-disaccharide synthase (EC 2.4.1.182)	7	6	6	11	10	15
0.352672	1.27692	0.905753	0.124236	C1DQA6	lpxC	UDP-3-O-acyl-N-acetylglucosamine deacetylase (UDP-3-O-acyl-GlcNAc deacetylase) (EC 3.5.1.108) (UDP-3-O-[R-3-hydroxymyristoyl]-N-acetylglucosamine deacetylase)	25	20	20	23	28	32
0.152003	1.11111	0.285236	0.518519	C1DST6	lpxD	UDP-3-O-acylglucosamine N-acyltransferase (EC 2.3.1.-)	7	10	10	9	12	9
-1.074	0.475	1.75579	0.0175474	C1DMG4	lpxO	Lipopolysaccharide biosynthetic protein	12	16	12	4	8	7
1.39232	2.625	1.83207	0.0147206	C1DH02	lrv	Nitrogen fixing leucine rich variant repeat 4Fe-4S cluster protein	1	3	4	8	7	6
0.148099	1.10811	0.321827	0.47662	C1DJ55	lysA	Diaminopimelate decarboxylase (DAP decarboxylase) (DAPDC) (EC 4.1.1.20)	15	12	10	12	15	14
0.861024	1.81633	2.53634	0.00290846	C1DQF8	lysC	Aspartokinase (EC 2.7.2.4)	17	16	16	26	30	33
0.581774	1.49669	2.26484	0.0054345	C1DSY6	lysS	Lysine--tRNA ligase (EC 6.1.1.6) (Lysyl-tRNA synthetase) (LysRS)	54	46	51	70	83	73
0.662965	1.58333	1.84891	0.014161	C1DHR4	maeB	Malate dehydrogenase (Oxaloacetate decarboxylating) (NADP+)	27	23	22	32	41	41
0.304855	1.23529	0.561337	0.274577	C1DRW6	mazG	Nucleotide pyrophosphohydrolase MazG	7	6	4	7	8	6
0.415038	1.33333	0.36118	0.435331	C1DI00	mdaB	Quinone NAD(P)H:oxidoreductase MdaB	4	1	4	5	4	3
1.09954	2.14286	1.18925	0.0646769	C1DHT4	mdoG1	Glucans biosynthesis protein G	3	2	2	6	3	6
0.444785	1.36111	0.836341	0.145767	C1DHT3	mdoH1	Glucans biosynthesis glucosyltransferase H (EC 2.4.1.-)	12	11	13	14	21	14
0.0641303	1.04545	0.0788239	0.834019	C1DHT1	mdoH2	Glucans biosynthesis glucosyltransferase H (EC 2.4.1.-)	6	7	9	7	10	6
1.152	2.22222	0.744361	0.180152	C1DME3	melA	Alpha-galactosidase	2	3	4	5	11	4
0.296183	1.22789	0.942811	0.114075	C1DQU2	metE	5-methyltetrahydropteroyltriglutamate--homocysteine methyltransferase (EC 2.1.1.14) (Cobalamin-independent methionine synthase) (Methionine synthase, vitamin-B12 independent isozyme)	221	189	178	205	263	254
0.112475	1.08108	0.17796	0.663804	C1DIB8	metF	Methylenetetrahydrofolate reductase (EC 1.5.1.20)	15	13	9	11	15	14
0.512206	1.42623	2.70758	0.00196074	C1DEF4	metG	Methionine--tRNA ligase (EC 6.1.1.10) (Methionyl-tRNA synthetase) (MetRS)	21	20	20	27	31	29
-0.137504	0.909091	0.230607	0.588022	C1DM06	metH	Methionine synthase (EC 2.1.1.13) (5-methyltetrahydrofolate--homocysteine methyltransferase)	65	51	60	39	67	54
-0.856636	0.552239	2.37972	0.00417138	C1DKE3	metK	S-adenosylmethionine synthase (AdoMet synthase) (EC 2.5.1.6) (MAT) (Methionine adenosyltransferase)	19	24	24	12	12	13
0.70044	1.625	2.67558	0.00211065	C1DQU1	metR	HTH-type transcriptional regulator MetR	6	5	5	8	9	9
0.485427	1.4	0.637895	0.2302	C1DI66	metW	Methionine biosynthesis protein MetW	2	1	2	2	2	3
0.523562	1.4375	0.616641	0.241746	C1DI67	metXS	Homoserine O-succinyltransferase (HST) (EC 2.3.1.46) (Homoserine transsuccinylase) (HTS)	7	2	7	7	8	8
0.584963	1.5	1.90839	0.0123485	C1DQC7	metZ	O-succinylhomoserine sulfhydrylase (OSH sulfhydrylase) (OSHS sulfhydrylase) (EC 2.5.1.-)	12	9	9	15	16	14
-0.0962152	0.935484	0.0955646	0.802482	C1DR00	mfd	Transcription-repair-coupling factor (TRCF) (EC 3.6.4.-)	10	9	12	12	12	5
0.584963	1.5	0.903508	0.12488	C1DQF5	mgtE	Magnesium transporter MgtE	9	10	11	10	17	18
0.881355	1.84211	0.629533	0.234675	C1DMW7	miaB	tRNA-2-methylthio-N(6)-dimethylallyladenosine synthase (EC 2.8.4.3) ((Dimethylallyl)adenosine tRNA methylthiotransferase MiaB) (tRNA-i(6)A37 methylthiotransferase)	7	5	7	5	12	18
0.536053	1.45	1.54109	0.0287683	C1DQM4	minC	Probable septum site-determining protein MinC	16	12	12	17	21	20
0.257388	1.19531	1.23095	0.0587555	C1DQM5	minD	Cell division inhibitor MinD (Septum site-determining protein MinD)	44	43	41	45	55	53
0.900464	1.86667	1.00261	0.0994015	C1DL06	mnmA	tRNA-specific 2-thiouridylase MnmA (EC 2.8.1.13)	3	5	7	6	11	11
-0.321928	0.8	0.285236	0.518519	C1DQK7	mnmC	tRNA 5-methylaminomethyl-2-thiouridine biosynthesis bifunctional protein MnmC (tRNA mnm(5)s(2)U biosynthesis bifunctional protein) [Includes: tRNA (mnm(5)s(2)U34)-methyltransferase (EC 2.1.1.61); FAD-dependent cmnm(5)s(2)U34 oxidoreductase (EC 1.5.-.-)]	5	3	2	3	3	2
0.485427	1.4	1.58971	0.0257214	C1DNF6	mnmE	tRNA modification GTPase MnmE (EC 3.6.-.-)	4	5	6	7	7	7
1.32193	2.5	1.07208	0.0847064	C1DNE4	mnmG	tRNA uridine 5-carboxymethylaminomethyl modification enzyme MnmG (Glucose-inhibited division protein A)	8	6	6	9	24	17
0.415038	1.33333	0.427243	0.373901	C1DN31	moaA	GTP 3',8-cyclase (EC 4.1.99.22) (Molybdenum cofactor biosynthesis protein A)	3	1	2	3	3	2
0.175087	1.12903	0.637896	0.230199	C1DQV5	moaB	Molybdenum cofactor biosynthesis protein B	10	10	11	10	12	13
0.807355	1.75	0.681937	0.208	C1DPC3	moaC	Cyclic pyranopterin monophosphate synthase (EC 4.6.1.17) (Molybdenum cofactor biosynthesis protein C)	5	2	5	4	7	10
0.0972972	1.06977	0.149359	0.708991	C1DM78	modA1	Molybdenum transporter, periplasmic molybdate-binding protein	15	13	15	12	14	20
2.24793	4.75	1.19186	0.0642901	C1DGY8	modA2	Periplasmic molybdate-binding protein, ModA2	3	1	0	3	7	9
-0.415038	0.75	0.212532	0.613011	C1DH15	modC	Molybdenum import ATP-binding protein ModC (EC 7.3.2.5)	1	6	5	2	5	2
1.21412	2.32	2.29553	0.00506372	C1DLG0	modC1	Molybdenum import ATP-binding protein ModC (EC 7.3.2.5)	8	10	7	16	22	20
0.952694	1.93548	2.71637	0.00192145	C1DM79	modE	Mo regulation, Mo processing homeostasis	8	11	12	21	20	19
0.70044	1.625	2.22881	0.00590453	C1DM80	modG	Mo processing, homeostasis	10	11	11	15	18	19
0.128733	1.09333	0.281914	0.5225	C1DML8	mpl	UDP-N-acetylmuramate--L-alanyl-gamma-D-glutamyl-meso-2,6-diaminoheptandioate ligase (EC 6.3.2.45) (Murein peptide ligase) (UDP-N-acetylmuramate:L-alanyl-gamma-D-glutamyl-meso-diaminopimelate ligase)	24	24	27	21	30	31
0.127112	1.09211	0.352845	0.443767	C1DET7	mqo	Probable malate:quinone oxidoreductase (EC 1.1.5.4) (MQO) (Malate dehydrogenase [quinone])	30	23	23	25	28	30
0.0874627	1.0625	0.129876	0.741521	C1DFI3	mrcB	Penicillin-binding protein 1B (PBP-1b) (PBP1b) (Murein polymerase)	6	4	6	7	5	5
0.141554	1.10309	0.59791	0.2524	C1DQ39	mreB	Cell shape-determining protein MreB	33	30	34	33	40	34
1.29956	2.46154	1.08319	0.0825669	C1DGU2	msbA	ATP-dependent lipid A-core flippase (EC 7.5.2.6) (Lipid A export ATP-binding/permease protein MsbA)	8	3	2	11	14	7
1.58496	3	0.935106	0.116117	C1DKQ8	mtlD	Mannitol dehydrogenase	2	2	0	2	4	6
0.72792	1.65625	0.863251	0.137009	C1DRQ7	mtnA	Methylthioribose-1-phosphate isomerase (M1Pi) (MTR-1-P isomerase) (EC 5.3.1.23) (S-methyl-5-thioribose-1-phosphate isomerase)	14	9	9	11	22	20
1.43296	2.7	1.75596	0.0175405	C1DHH2	mtnC	Enolase-phosphatase E1 (EC 3.1.3.77) (2,3-diketo-5-methylthio-1-phosphopentane phosphatase)	5	3	2	9	11	7
0.830075	1.77778	1.39206	0.0405455	C1DHH1	mtnD	Acireductone dioxygenase (1,2-dihydroxy-3-keto-5-methylthiopentene dioxygenase) (DHK-MTPene dioxygenase) (Acireductone dioxygenase (Fe(2+)-requiring)) (ARD') (Fe-ARD) (EC 1.13.11.54) (Acireductone dioxygenase (Ni(2+)-requiring)) (ARD) (Ni-ARD) (EC 1.13.11.53)	6	7	5	8	11	13
0.247928	1.1875	0.457621	0.348641	C1DQR6	mucA	Sigma factor algU negative regulatory protein MucA	5	6	5	5	8	6
0.662965	1.58333	1.60387	0.0248962	C1DST9	mucP	Zinc metalloprotease (EC 3.4.24.-)	3	4	5	6	6	7
0.387023	1.30769	1.63423	0.0232152	C1DQ65	murA	UDP-N-acetylglucosamine 1-carboxyvinyltransferase (EC 2.5.1.7) (Enoylpyruvate transferase) (UDP-N-acetylglucosamine enolpyruvyl transferase) (EPT)	19	17	16	21	25	22
0.283793	1.21739	0.59791	0.252401	C1DR23	murB	UDP-N-acetylenolpyruvoylglucosamine reductase (EC 1.3.1.98) (UDP-N-acetylmuramate dehydrogenase)	10	6	7	9	9	10
0.27684	1.21154	0.514247	0.306022	C1DQA0	murC	UDP-N-acetylmuramate--L-alanine ligase (EC 6.3.2.8) (UDP-N-acetylmuramoyl-L-alanine synthetase)	22	15	15	17	24	22
0.448985	1.36508	0.736451	0.183463	C1DQ97	murD	UDP-N-acetylmuramoylalanine--D-glutamate ligase (EC 6.3.2.9) (D-glutamic acid-adding enzyme) (UDP-N-acetylmuramoyl-L-alanyl-D-glutamate synthetase)	19	23	21	21	37	28
0.514573	1.42857	1.65752	0.0220029	C1DQ94	murE	UDP-N-acetylmuramoyl-L-alanyl-D-glutamate--2,6-diaminopimelate ligase (EC 6.3.2.13) (Meso-A2pm-adding enzyme) (Meso-diaminopimelate-adding enzyme) (UDP-MurNAc-L-Ala-D-Glu:meso-diaminopimelate ligase) (UDP-MurNAc-tripeptide synthetase) (UDP-N-acetylmuramyl-tripeptide synthetase)	21	26	23	34	37	29
0.358793	1.28235	1.23715	0.0579223	C1DQ95	murF	UDP-N-acetylmuramoyl-tripeptide--D-alanyl-D-alanine ligase (EC 6.3.2.10) (D-alanyl-D-alanine-adding enzyme)	27	27	31	31	40	38
0.559427	1.47368	1.29178	0.0510758	C1DQ99	murG	UDP-N-acetylglucosamine--N-acetylmuramyl-(pentapeptide) pyrophosphoryl-undecaprenol N-acetylglucosamine transferase (EC 2.4.1.227) (Undecaprenyl-PP-MurNAc-pentapeptide-UDPGlcNAc GlcNAc transferase)	19	21	17	24	34	26
0.459432	1.375	0.457621	0.348641	C1DEU7	murI	Glutamate racemase (EC 5.1.1.3)	2	2	4	3	5	3
0.160465	1.11765	1.00305	0.0993006	C1DLQ0	mutL	DNA mismatch repair protein MutL	21	23	24	25	24	27
-0.440573	0.736842	1.6178	0.0241101	C1DIA3	mutM	Formamidopyrimidine-DNA glycosylase (Fapy-DNA glycosylase) (EC 3.2.2.23) (DNA-(apurinic or apyrimidinic site) lyase MutM) (AP lyase MutM) (EC 4.2.99.18)	6	6	7	5	5	4
0.210218	1.15686	0.405467	0.393127	C1DSR1	mutS	DNA mismatch repair protein MutS	17	16	18	16	25	18
0.425306	1.34286	1.87826	0.0132356	C1DSN0	mvaT	Transcriptional regulator MvaT	13	10	12	16	16	15
1.07039	2.1	1.5954	0.0253864	C1DQQ2	nadA	Quinolinate synthase A (EC 2.5.1.72)	9	6	5	11	17	14
0.415037	1.33333	0.841104	0.144177	C1DQR4	nadB	L-aspartate oxidase (EC 1.4.3.16)	19	12	20	19	25	24
0.358454	1.28205	2.27343	0.00532813	C1DPK6	nadC	Quinolinate phosphoribosyltransferase [decarboxylating] (EC 2.4.2.19)	12	13	14	17	17	16
0.919382	1.8913	2.42282	0.00377731	C1DPI8	nadE	Glutamine-dependent NAD(+) synthetase (EC 6.3.5.1) (NAD(+) synthase [glutamine-hydrolyzing])	15	14	17	25	32	30
-0.31034	0.806452	0.839519	0.144704	C1DPY6	nadK	NAD kinase (EC 2.7.1.23) (ATP-dependent NAD kinase)	10	12	9	9	7	9
0.569366	1.48387	2.59002	0.00257026	C1DMA1	nafY	Nitrogen fixation-related protein, gamma subunit	11	11	9	15	16	15
-0.192645	0.875	0.137164	0.729182	C1DQZ7	nagZ	Beta-hexosaminidase (EC 3.2.1.52) (Beta-N-acetylhexosaminidase) (N-acetyl-beta-glucosaminidase)	7	3	6	6	2	6
0.112475	1.08108	0.216691	0.607168	C1DHD0	nasA	Assimilatory Nitrite reductase,large subunit NasA	26	24	24	20	32	28
0.540568	1.45455	0.417574	0.382319	C1DHC8	nasB	Assimilatory nitrate reductase, NasB	1	4	6	4	7	5
0.436099	1.35294	0.839519	0.144704	C1DHD9	nasS	Nitrate/nitrite transport system substrate-binding protein NasS	6	4	7	7	9	7
-0.125531	0.916667	0.191566	0.64333	C1DHD8	nasT	Response regulator NasT	3	4	5	3	4	4
0.321006	1.2492	0.710157	0.194914	C1DPJ4	ndh	Uncoupled NADH:quinone oxidoreductase	117	101	95	101	137	153
1.28011	2.42857	0.960797	0.109447	C1DE61	ndk	Nucleoside diphosphate kinase (NDK) (NDP kinase) (EC 2.7.4.6) (Nucleoside-2-P kinase)	6	4	4	5	14	15
1.07039	2.1	1.42026	0.0379966	C1DQ77	nfi	Endonuclease V (EC 3.1.21.7) (Deoxyinosine 3'endonuclease) (Deoxyribonuclease V) (DNase V)	4	4	2	6	6	9
-0.0931094	0.9375	0.062385	0.866194	C1DLW0	nfuA	Fe/S biogenesis protein NfuA	9	4	3	5	5	5
0.423808	1.34146	0.998512	0.100343	C1DMB0	nifA	Nif-specific regulatory protein	32	25	25	32	44	34
0.589138	1.50435	1.02184	0.0950945	C1DMB1	nifB	FeMo cofactor biosynthesis protein NifB (Nitrogenase cofactor maturase NifB) (Radical SAM assemblase NifB)	39	38	38	40	68	65
0.628031	1.54545	1.25932	0.0550406	C1DH27	nifF	Flavodoxin	8	8	6	10	14	10
-0.621191	0.650134	1.06148	0.0868008	C1DGZ6	nifH	Nitrogenase iron protein (EC 1.18.6.1) (Nitrogenase Fe protein) (Nitrogenase component II) (Nitrogenase reductase)	194	236	316	189	155	141
1.36257	2.57143	1.988	0.0102802	C1DGZ8	nifK	Nitrogenase molybdenum-iron protein beta chain (EC 1.18.6.1) (Dinitrogenase)	25	21	24	45	72	63
0.0542204	1.0383	0.546684	0.283998	C1DMA9	nifL	Histidine kinase (EC 2.7.13.3)	78	78	79	78	86	80
0.498806	1.41304	0.866744	0.135911	C1DH25	nifM	Nitrogen fixation cis-trans peptidyl prolyl isomerase, NifM	20	12	14	17	23	25
1.09954	2.14286	1.94481	0.011355	C1DH04	nifN	Nitrogenase iron-molybdenum cofactor biosynthesis protein NifN	5	4	5	8	12	10
0.793549	1.73333	1.18636	0.0651085	C1DMB3	nifO	Nitrogenase-associated protein	5	5	5	6	9	11
0.652077	1.57143	2.0304	0.00932387	C1DH19	nifS	Cysteine desulfurase (EC 2.8.1.7) (Nitrogenase metalloclusters biosynthesis protein NifS)	51	46	43	63	79	78
0.0630785	1.04469	0.352419	0.444202	C1DH18	nifU	Nitrogen fixation protein NifU	61	55	63	62	66	59
0.643856	1.5625	1.54109	0.0287683	C1DH20	nifV	Homocitrate synthase (EC 2.3.3.14)	12	12	8	19	15	16
1.09311	2.13333	2.23773	0.00578456	C1DH05	nifX	Nitrogenase MoFe cofactor biosynthesis protein NifX	6	5	4	9	11	12
0.395929	1.31579	0.320236	0.47837	C1DH24	nifZ	Nitrogen fixation protein NifZ	9	7	3	6	7	12
0.321928	1.25	0.285236	0.518519	C1DSR6	nlpD	Lipoprotein NlpD	1	1	2	2	2	1
0.120854	1.08738	0.256978	0.553378	C1DLP7	nnrE	Bifunctional NAD(P)H-hydrate repair enzyme (Nicotinamide nucleotide repair protein) [Includes: ADP-dependent (S)-NAD(P)H-hydrate dehydratase (EC 4.2.1.136) (ADP-dependent NAD(P)HX dehydratase); NAD(P)H-hydrate epimerase (EC 5.1.99.6)]	41	32	30	32	43	37
0.331206	1.25806	0.508229	0.310293	C1DR02	nqrA	Na(+)-translocating NADH-quinone reductase subunit A (Na(+)-NQR subunit A) (Na(+)-translocating NQR subunit A) (EC 7.2.1.1) (NQR complex subunit A) (NQR-1 subunit A)	25	18	19	18	31	29
0.120294	1.08696	0.285236	0.518519	C1DR04	nqrC	Na(+)-translocating NADH-quinone reductase subunit C (Na(+)-NQR subunit C) (Na(+)-translocating NQR subunit C) (EC 7.2.1.1) (NQR complex subunit C) (NQR-1 subunit C)	8	9	6	9	8	8
-0.0843923	0.943182	0.168854	0.677869	C1DR07	nqrF	Na(+)-translocating NADH-quinone reductase subunit F (Na(+)-NQR subunit F) (Na(+)-translocating NQR subunit F) (EC 7.2.1.1) (NQR complex subunit F) (NQR-1 subunit F)	26	36	26	26	31	26
0.0675632	1.04795	0.164732	0.684334	C1DPR2	nrdA	Ribonucleoside-diphosphate reductase (EC 1.17.4.1)	54	45	47	42	57	54
0.371969	1.29412	0.43231	0.369564	C1DPR3	nrdB	Ribonucleoside-diphosphate reductase subunit beta (EC 1.17.4.1)	14	11	9	9	16	19
0.137504	1.1	0.285236	0.518518	C1DEE7	nth	Endonuclease III (EC 4.2.99.18) (DNA-(apurinic or apyrimidinic site) lyase)	3	4	3	4	3	4
0.765535	1.7	1.19164	0.0643217	C1DHW6	ntrB	Histidine kinase (EC 2.7.13.3)	17	12	11	19	29	20
0.675378	1.59701	1.26266	0.0546189	C1DHW7	ntrC	DNA-binding transcriptional regulator NtrC (Nitrogen regulation protein NR(I))	25	19	23	28	44	35
0.862496	1.81818	2.50507	0.00312559	C1DKT1	nudC	NAD-capped RNA hydrolase NudC (DeNADding enzyme NudC) (EC 3.6.1.-) (NADH pyrophosphatase) (EC 3.6.1.22)	4	4	3	7	7	6
0.304855	1.23529	0.935106	0.116116	C1DL15	nuoB	NADH-quinone oxidoreductase subunit B (EC 7.1.1.-) (NADH dehydrogenase I subunit B) (NDH-1 subunit B)	6	5	6	6	7	8
0.411631	1.33019	1.37151	0.0425103	C1DL16	nuoC	NADH-quinone oxidoreductase subunit C/D (EC 7.1.1.-) (NADH dehydrogenase I subunit C/D) (NDH-1 subunit C/D)	37	33	36	40	53	48
0.439532	1.35616	1.18718	0.0649859	C1DL18	nuoF	NADH-quinone oxidoreductase subunit F (EC 7.1.1.-)	28	26	19	37	30	32
0.498251	1.4125	1.40123	0.0396979	C1DL19	nuoG	NADH-quinone oxidoreductase (EC 7.1.1.-)	66	43	51	72	81	73
0.341037	1.26667	0.482197	0.32946	C1DL20	nuoH	NADH-quinone oxidoreductase subunit H (EC 7.1.1.-) (NADH dehydrogenase I subunit H) (NDH-1 subunit H)	6	3	6	7	7	5
0.234465	1.17647	1.39857	0.039942	C1DL21	nuoI	NADH-quinone oxidoreductase subunit I (EC 7.1.1.-) (NADH dehydrogenase I subunit I) (NDH-1 subunit I)	18	15	18	20	20	20
0.777608	1.71429	0.623795	0.237796	C1DL24	nuoL	NADH-plastoquinone oxidoreductase, chain L	3	2	2	2	4	6
0.519374	1.43333	1.9375	0.0115478	C1DFL0	nusA	Transcription termination/antitermination protein NusA	35	28	27	41	46	42
1.32193	2.5	1.04684	0.0897759	C1DLH9	nusB	Transcription antitermination protein NusB (Antitermination factor NusB)	5	2	1	4	8	8
0.667425	1.58824	1.57616	0.0265363	C1DKK0	nusG	Transcription termination/antitermination protein NusG	15	10	9	18	19	17
0.652077	1.57143	1.74878	0.0178326	C1DRK6	ohr	Organic hydroperoxide resistance protein (OsmC family)	10	8	10	13	14	17
-0.0524674	0.964286	0.0994935	0.795255	C1DST7	ompH	Outer membrane chaperone Skp	10	10	8	10	7	10
0.308122	1.2381	0.553712	0.27944	C1DJI0	ompR	Two-component response regulator OmpR	8	5	8	7	10	9
0.457348	1.37302	1.18279	0.0656463	C1DHC6	oprF	Major outer membrane porin OprF	45	44	37	53	51	69
-0.559427	0.678571	1.72485	0.018843	C1DGI7	oprI	Outer membrane lipoprotein OprI	34	43	35	24	28	24
0.925999	1.9	0.748338	0.17851	C1DRF2	oprL	Peptidoglycan-associated protein	9	6	5	7	12	19
0.788496	1.72727	1.32403	0.0474206	C1DLP5	orn	Oligoribonuclease (EC 3.1.-.-)	4	3	4	8	6	5
1.67807	3.2	1.37269	0.0423945	C1DFJ8	panB	3-methyl-2-oxobutanoate hydroxymethyltransferase (EC 2.1.2.11) (Ketopantoate hydroxymethyltransferase) (KPHMT)	5	2	3	7	15	10
0.0727564	1.05172	0.194657	0.638768	C1DFJ9	panC	Pantothenate synthetase (PS) (EC 6.3.2.1) (Pantoate--beta-alanine ligase) (Pantoate-activating enzyme)	20	20	18	19	18	24
0.584963	1.5	1.83207	0.0147206	C1DNE2	parA	Chromosome partition ParA	9	10	7	13	12	14
1.44057	2.71429	1.74104	0.0181534	C1DNE1	parB	Probable chromosome-partitioning protein ParB	7	5	9	19	24	14
0.370368	1.29268	1.48575	0.0326779	C1DFS1	parC	DNA topoisomerase 4 subunit A (EC 5.6.2.2) (Topoisomerase IV subunit A)	26	31	25	32	37	37
-0.0972972	0.934783	0.330121	0.467605	C1DFS3	parE	DNA topoisomerase 4 subunit B (EC 5.6.2.2) (Topoisomerase IV subunit B)	13	16	17	15	14	14
1.47393	2.77778	1.94481	0.011355	C1DSL8	pcaB	3-carboxy-cis,cis-muconate cycloisomerase	3	3	3	6	9	10
0.395929	1.31579	0.658947	0.219307	C1DSL7	pcaD	3-oxoadipate enol-lacton hydrolase	6	7	6	7	11	7
0.847997	1.8	1.18925	0.0646769	C1DSM2	pcaR	Transcriptional regulator PcaR	3	2	5	7	6	5
0.634715	1.55263	1.46862	0.0339921	C1DKD5	pckA	Phosphoenolpyruvate carboxykinase (ATP) (PCK) (PEP carboxykinase) (PEPCK) (EC 4.1.1.49)	14	13	11	20	16	23
0.117836	1.08511	0.386454	0.41072	C1DFJ6	pcnB	Poly(A) polymerase I (PAP I) (EC 2.7.7.19)	16	14	17	19	17	15
1	2	0.285236	0.518519	C1DIW8	pdxA	4-hydroxythreonine-4-phosphate dehydrogenase (EC 1.1.1.262) (4-(phosphohydroxy)-L-threonine dehydrogenase)	2	0	0	2	2	0
-1	0.5	0.870626	0.134702	C1DM66	pdxB	Erythronate-4-phosphate dehydrogenase (EC 1.1.1.290)	3	6	5	1	2	4
0.830075	1.77778	2.25112	0.0056089	C1DEH4	pdxH	Pyridoxine/pyridoxamine 5'-phosphate oxidase (EC 1.4.3.5) (PNP/PMP oxidase) (PNPOx) (Pyridoxal 5'-phosphate synthase)	8	9	10	14	18	16
0.906891	1.875	0.905982	0.12417	C1DQB8	pdxH	Pyridoxamine 5-phosphate oxidase	5	2	1	5	5	5
0.830075	1.77778	1.60387	0.0248962	C1DQS7	pdxJ	Pyridoxine 5'-phosphate synthase (PNP synthase) (EC 2.6.99.2)	4	3	2	6	5	5
0.0447385	1.0315	0.228488	0.590898	C1DPG2	pepA	Probable cytosol aminopeptidase (EC 3.4.11.1) (Leucine aminopeptidase) (LAP) (EC 3.4.11.10) (Leucyl aminopeptidase)	45	41	41	46	45	40
0.57586	1.49057	2.19642	0.00636186	C1DDW4	pepN	Aminopeptidase N (EC 3.4.11.2)	57	52	50	70	84	83
0.0814641	1.05809	0.390137	0.407252	C1DHF2	pepS16	Lon protease (EC 3.4.21.53) (ATP-dependent protease La)	87	75	79	80	92	83
0.169925	1.125	0.540812	0.287864	C1DQ80	petA	Ubiquinol-cytochrome c reductase iron-sulfur subunit (EC 7.1.1.8)	7	8	9	9	8	10
0.570316	1.48485	2.14373	0.00718233	C1DQ81	petB	Cytochrome b	12	11	10	15	16	18
0.887525	1.85	1.34383	0.0453075	C1DQ82	petC	Cytochrome c1	7	8	5	9	15	13
1	2	1.5306	0.0294713	C1DS39	pfpI	Cysteine peptidase PfpI protein	3	3	5	6	9	7
0.339749	1.26554	1.55219	0.0280421	C1DDK7	pgi-1	Glucose-6-phosphate isomerase (GPI) (EC 5.3.1.9) (Phosphoglucose isomerase) (PGI) (Phosphohexose isomerase) (PHI)	131	111	112	149	161	138
1.1635	2.24	1.70362	0.0197868	C1DFK1	pgi-3	Glucose-6-phosphate isomerase (GPI) (EC 5.3.1.9) (Phosphoglucose isomerase) (PGI) (Phosphohexose isomerase) (PHI)	10	7	8	14	23	19
0.657894	1.57778	1.47301	0.0336508	C1DKE9	pgk	Phosphoglycerate kinase (EC 2.7.2.3)	19	12	14	23	21	27
0.169925	1.125	0.250698	0.561438	C1DRP8	pgl-1	6-phosphogluconolactonase (6PGL) (EC 3.1.1.31)	5	5	6	4	7	7
0.334419	1.26087	0.9172	0.121004	C1DDK6	pgl-2	6-phosphogluconolactonase (6PGL) (EC 3.1.1.31)	25	19	25	25	29	33
0.21901	1.16393	0.903508	0.12488	C1DKR6	pgm-2	2,3-bisphosphoglycerate-independent phosphoglycerate mutase (BPG-independent PGAM) (Phosphoglyceromutase) (iPGM) (EC 5.4.2.12)	63	56	64	62	76	75
0.847997	1.8	0.78707	0.163279	C1DN14	phaJ	3-Re enoyl-CoA hydratase PhaJ	3	3	4	3	7	8
0.95139	1.93373	2.20681	0.00621148	C1DHF7	phbA	Polyhydroxybutyrate biosynthetic beta-ketothiolase	122	107	103	178	241	223
0.95335	1.93636	1.66769	0.0214935	C1DHF8	phbB	Acetoacetl-CoA reductase in PHB biosynthesis	41	33	36	53	78	82
0.657608	1.57746	1.1952	0.0637969	C1DHF6	phbC	PHB synthase	26	23	22	27	44	41
0.426815	1.34426	0.979304	0.104881	C1DHG0	phbP	Phasin protein	25	19	17	25	25	32
0.544996	1.45902	2.18585	0.00651852	C1DRR0	pheA	Bifunctional chorismate mutase/prephenate dehydratase (EC 4.2.1.51) (EC 5.4.99.5) (Chorismate mutase) (Chorismate mutase-prephenate dehydratase) (Prephenate dehydratase) (p-protein)	20	20	21	27	33	29
0.552541	1.46667	1.03972	0.0912602	C1DF46	pheS	Phenylalanine--tRNA ligase alpha subunit (EC 6.1.1.20) (Phenylalanyl-tRNA synthetase alpha subunit) (PheRS)	9	10	11	11	15	18
0.596644	1.5122	1.56686	0.0271108	C1DF47	pheT	Phenylalanine--tRNA ligase beta subunit (EC 6.1.1.20) (Phenylalanyl-tRNA synthetase beta subunit) (PheRS)	49	40	34	54	69	63
0.67423	1.59574	2.13437	0.00733893	C1DI20	phnC	Phosphonates import ATP-binding protein PhnC (EC 7.3.2.2)	18	16	13	23	25	27
-0.192645	0.875	0.285236	0.518518	C1DEK2	phnC	Phosphonates import ATP-binding protein PhnC (EC 7.3.2.2)	3	3	2	2	2	3
0.368387	1.29091	2.07073	0.00849714	C1DK52	phoU	Phosphate-specific transport system accessory protein PhoU	20	18	17	23	25	23
0.620654	1.53757	1.57724	0.0264703	C1DFK5	pnp	Polyribonucleotide nucleotidyltransferase (EC 2.7.7.8) (Polynucleotide phosphorylase) (PNPase)	64	55	54	73	91	102
0.874469	1.83333	1.63981	0.0229187	C1DG03	polA	DNA polymerase I (EC 2.7.7.7)	15	17	16	22	33	33
-0.169925	0.888889	0.191566	0.64333	C1DHR2	ponA	DD-transpeptidase (EC 2.4.1.129) (EC 3.4.16.4) (Penicillin-binding protein 1A) (Penicillin-insensitive transglycosylase) (Penicillin-sensitive transpeptidase) (Peptidoglycan TGase)	3	3	3	2	2	4
-0.321928	0.8	0.36118	0.435331	C1DK70	potG	Spermidine/putrescine import ATP-binding protein PotA (EC 7.6.2.11)	4	4	7	4	5	3
0.383329	1.30435	0.591023	0.256435	C1DLU1	ppa	Inorganic pyrophosphatase (EC 3.6.1.1) (Pyrophosphate phospho-hydrolase) (PPase)	8	7	8	10	13	7
0.878212	1.8381	2.819	0.00151706	C1DSX7	ppc	Phosphoenolpyruvate carboxylase (PEPC) (PEPCase) (EC 4.1.1.31)	40	29	36	64	68	61
3.70044	13	1.87826	0.0132356	C1DDM7	ppdK	Pyruvate, phosphate dikinase	0	1	0	4	6	3
0.494765	1.40909	2.83516	0.00146164	C1DHF5	ppiD	PpiC-type peptidyl-prolyl cis-trans isomerase	21	23	22	32	29	32
0.215268	1.16092	0.70555	0.196993	C1DJ30	ppk	Polyphosphate kinase (EC 2.7.4.1) (ATP-polyphosphate phosphotransferase) (Polyphosphoric acid kinase)	32	27	28	29	38	34
0.433323	1.35034	1.86759	0.0135646	C1DHC1	ppsA	Phosphoenolpyruvate synthase (PEP synthase) (EC 2.7.9.2) (Pyruvate, water dikinase)	105	90	99	119	142	136
0.133267	1.09677	0.524158	0.299118	C1DJ29	ppx	Exopolyphosphatase (EC 3.6.1.11)	34	30	29	36	36	30
0.295456	1.22727	1.17544	0.0667666	C1DEV0	prfA	Peptide chain release factor 1 (RF-1)	8	6	8	9	9	9
0.347923	1.27273	0.469107	0.339542	C1DSY7	prfB	Peptide chain release factor 2 (RF-2)	11	9	13	9	16	17
0.868756	1.82609	1.63925	0.0229483	C1DQ00	prfC	Peptide chain release factor 3 (RF-3)	8	7	8	11	14	17
0.190278	1.14098	0.839497	0.144711	C1DIX3	prkA	Serine protein kinase PrkA	113	97	95	106	125	117
-0.347923	0.785714	0.658947	0.219307	C1DLJ6	prmA	Ribosomal protein L11 methyltransferase (L11 Mtase) (EC 2.1.1.-)	10	9	9	6	6	10
1.05889	2.08333	2.09875	0.00796621	C1DHG6	prmB	50S ribosomal protein L3 glutamine methyltransferase (L3 MTase) (EC 2.1.1.298) (N5-glutamine methyltransferase PrmB)	4	5	3	7	9	9
0.496426	1.41071	1.96922	0.0107345	C1DMQ0	proA	Gamma-glutamyl phosphate reductase (GPR) (EC 1.2.1.41) (Glutamate-5-semialdehyde dehydrogenase) (Glutamyl-gamma-semialdehyde dehydrogenase) (GSA dehydrogenase)	21	18	17	24	28	27
0.718229	1.64516	1.17544	0.0667665	C1DEA3	proB	Glutamate 5-kinase (EC 2.7.2.11) (Gamma-glutamyl kinase) (GK)	13	7	11	13	19	19
1.42884	2.69231	1.44578	0.0358278	C1DI70	proC	Pyrroline-5-carboxylate reductase (P5C reductase) (P5CR) (EC 1.5.1.2) (PCA reductase)	6	4	3	9	10	16
0.95858	1.9434	2.96908	0.0010738	C1DRG4	proS	Proline--tRNA ligase (EC 6.1.1.15) (Prolyl-tRNA synthetase) (ProRS)	21	15	17	34	36	33
0.149378	1.10909	0.352677	0.443939	C1DHB4	prpB	2-methylisocitrate lyase (2-MIC) (MICL) (EC 4.1.3.30) ((2R,3S)-2-methylisocitrate lyase)	22	17	16	18	20	23
0.373043	1.29508	1.55883	0.0276167	C1DHB5	prpC	Citrate synthase	41	40	41	46	54	58
1.16993	2.25	0.72353	0.189004	C1DHB8	prpF	AcnD accessory protein	2	1	1	4	1	4
0.447459	1.36364	1.63981	0.0229188	C1DEV5	prs	Ribose-phosphate pyrophosphokinase (RPPK) (EC 2.7.6.1) (5-phospho-D-ribosyl alpha-1-diphosphate) (Phosphoribosyl diphosphate synthase) (Phosphoribosyl pyrophosphate synthase) (P-Rib-PP synthase) (PRPP synthase) (PRPPase)	19	19	17	28	22	25
3	8	2.10999	0.0077626	C1DLP2	psd	Phosphatidylserine decarboxylase proenzyme (EC 4.1.1.65) [Cleaved into: Phosphatidylserine decarboxylase alpha chain; Phosphatidylserine decarboxylase beta chain]	1	0	0	2	3	3
0.685891	1.6087	1.16376	0.0685871	C1DK53	pstB	Phosphate import ATP-binding protein PstB (EC 7.3.2.1) (ABC phosphate transporter) (Phosphate-transporting ATPase)	6	10	7	15	10	12
1.848	3.6	1.83207	0.0147206	C1DK55	pstC	Phosphate ABC-transporter, permease protein PstC	3	0	2	6	7	5
0.490986	1.40541	1.59892	0.0251815	C1DQG8	pta-1	Phosphate acetyltransferase (EC 2.3.1.8) (Phosphotransacetylase)	27	24	23	30	35	39
0.465664	1.38095	0.49914	0.316855	C1DER7	pta-2	Phosphate acetyltransferase (EC 2.3.1.8) (Phosphotransacetylase)	11	5	5	8	12	9
0.447459	1.36364	0.482197	0.32946	C1DEV7	pth	Peptidyl-tRNA hydrolase (PTH) (EC 3.1.1.29)	5	3	3	4	7	4
0.874469	1.83333	1.71126	0.0194418	C1DR22	ptpA	Protein-tyrosine-phosphatase (EC 3.1.3.48)	5	3	4	6	8	8
0.495527	1.40984	1.54038	0.0288153	C1DK21	ptsP	Phosphoenolpyruvate--protein phosphotransferase (EC 2.7.3.9)	17	20	24	26	31	29
0.611729	1.52809	1.39193	0.0405578	C1DLQ8	purA	Adenylosuccinate synthetase (AMPSase) (AdSS) (EC 6.3.4.4) (IMP--aspartate ligase)	36	25	28	44	53	39
0.988504	1.98413	2.86536	0.00136346	C1DL08	purB	Adenylosuccinate lyase (ASL) (EC 4.3.2.2) (Adenylosuccinase)	23	21	19	38	41	46
0.0437215	1.03077	0.375051	0.421647	C1DLJ0	purD	Phosphoribosylamine--glycine ligase (EC 6.3.4.13) (GARS) (Glycinamide ribonucleotide synthetase) (Phosphoribosylglycinamide synthetase)	22	22	21	21	23	23
0.520832	1.43478	1.71126	0.0194418	C1DGX9	purE	N5-carboxyaminoimidazole ribonucleotide mutase (N5-CAIR mutase) (EC 5.4.99.18) (5-(carboxyamino)imidazole ribonucleotide mutase)	8	9	6	11	11	11
0.0852473	1.06087	0.238073	0.577999	C1DQC8	purF	Amidophosphoribosyltransferase (ATase) (EC 2.4.2.14) (Glutamine phosphoribosylpyrophosphate amidotransferase) (GPATase)	45	32	38	39	42	41
0.451379	1.36735	0.873539	0.133801	C1DLJ1	purH	Bifunctional purine biosynthesis protein PurH [Includes: Phosphoribosylaminoimidazolecarboxamide formyltransferase (EC 2.1.2.3) (AICAR transformylase); IMP cyclohydrolase (EC 3.5.4.10) (ATIC) (IMP synthase) (Inosinicase)]	37	31	30	33	48	53
1.53051	2.88889	1.88081	0.0131581	C1DGY0	purK	N5-carboxyaminoimidazole ribonucleotide synthase (N5-CAIR synthase) (EC 6.3.4.18) (5-(carboxyamino)imidazole ribonucleotide synthetase)	4	2	3	7	11	8
0.672835	1.5942	1.56614	0.0271554	C1DDZ7	purL	Phosphoribosylformylglycinamidine synthase (FGAM synthase) (FGAMS) (EC 6.3.5.3) (Formylglycinamide ribonucleotide amidotransferase) (FGAR amidotransferase) (FGAR-AT)	26	21	22	34	44	32
1.20436	2.30435	1.9732	0.0106366	C1DRW0	purM	Phosphoribosylformylglycinamidine cyclo-ligase (EC 6.3.3.1) (AIR synthase) (AIRS) (Phosphoribosyl-aminoimidazole synthetase)	11	7	5	19	15	19
0.304855	1.23529	0.935106	0.116116	C1DRW1	purN	Phosphoribosylglycinamide formyltransferase (EC 2.1.2.2) (5'-phosphoribosylglycinamide transformylase) (GAR transformylase) (GART)	6	5	6	7	8	6
0.678072	1.6	1.75487	0.0175844	C1DDZ2	purT	Formate-dependent phosphoribosylglycinamide formyltransferase (5'-phosphoribosylglycinamide transformylase 2) (Formate-dependent GAR transformylase) (EC 2.1.2.-) (GAR transformylase 2) (GART 2) (Non-folate glycinamide ribonucleotide transformylase) (Phosphoribosylglycinamide formyltransferase 2)	17	12	16	24	27	21
0.70044	1.625	1.95638	0.0110565	C1DSM7	purU	Formyltetrahydrofolate deformylase (EC 3.5.1.10) (Formyl-FH(4) hydrolase)	5	5	6	10	8	8
0.719892	1.64706	1.15667	0.0697158	C1DQT9	putA	Bifunctional protein PutA [Includes: Proline dehydrogenase (EC 1.5.5.2) (Proline oxidase); Delta-1-pyrroline-5-carboxylate dehydrogenase (P5C dehydrogenase) (EC 1.2.1.88) (L-glutamate gamma-semialdehyde dehydrogenase)]	8	5	4	8	11	9
-0.115477	0.923077	0.160044	0.691761	C1DE47	pvdH	Aminotransferase	7	8	11	6	9	9
0.942285	1.92157	1.74244	0.0180952	C1DH59	pycA	Pyruvate carboxylase subunit A	18	15	18	25	38	35
0.787847	1.7265	2.00186	0.00995736	C1DH60	pycB	Pyruvate carboxylase subunit B	48	34	35	59	72	71
1.19848	2.29498	1.18416	0.0654395	C1DFR2	pykA-3	Pyruvate kinase (EC 2.7.1.40)	254	170	193	275	621	520
-0.0971411	0.934884	0.535306	0.291537	C1DSP0	pykA-6	Pyruvate kinase (EC 2.7.1.40)	77	71	67	62	70	69
0.479168	1.39394	1.64501	0.022646	C1DI75	pyrB	Aspartate carbamoyltransferase (EC 2.1.3.2) (Aspartate transcarbamylase) (ATCase)	11	11	11	13	17	16
0.68966	1.6129	1.77851	0.0166529	C1DQV1	pyrC	Dihydroorotase (DHOase) (EC 3.5.2.3)	11	9	11	14	17	19
0.95109	1.93333	1.83824	0.0145131	C1DI74	pyrC1	Noncatalytic dihydroorotase-like protein	12	9	9	16	23	19
1.22239	2.33333	1.18925	0.0646769	C1DDY1	pyrD	Dihydroorotate dehydrogenase (quinone) (EC 1.3.5.2) (DHOdehase) (DHOD) (DHODase) (Dihydroorotate oxidase)	2	1	3	6	5	3
0.459432	1.375	1.22062	0.0601698	C1DI51	pyrE	Orotate phosphoribosyltransferase (OPRT) (OPRTase) (EC 2.4.2.10)	10	7	7	12	10	11
0.457682	1.37333	1.63707	0.0230638	C1DSS8	pyrG	CTP synthase (EC 6.3.4.2) (Cytidine 5'-triphosphate synthase) (Cytidine triphosphate synthetase) (CTP synthetase) (CTPS) (UTP--ammonia ligase)	29	25	21	32	36	35
1.91754	3.77778	1.67589	0.0210917	C1DSU4	pyrH	Uridylate kinase (UK) (EC 2.7.4.22) (Uridine monophosphate kinase) (UMP kinase) (UMPK)	3	4	2	7	14	13
3.90689	15	1.39206	0.0405456	C1DE77	queA	S-adenosylmethionine:tRNA ribosyltransferase-isomerase (EC 2.4.99.17) (Queuosine biosynthesis protein QueA)	1	0	0	2	7	6
0.584963	1.5	0.540812	0.287864	C1DRE9	queC	7-cyano-7-deazaguanine synthase (EC 6.3.4.20) (7-cyano-7-carbaguanine synthase) (PreQ(0) synthase) (Queuosine biosynthesis protein QueC)	4	5	3	4	9	5
1.20163	2.3	1.46324	0.0344159	C1DER1	radA	DNA repair protein RadA	4	3	3	5	9	9
1.45943	2.75	1.22138	0.0600649	C1DKZ0	rarA	Replication-associated recombination protein A	3	3	2	4	10	8
0.50696	1.42105	0.935106	0.116117	C1DFK8	rbfA	Ribosome-binding factor A	8	5	6	8	8	11
1.152	2.22222	1.84855	0.0141726	C1DI64	rdgB	dITP/XTP pyrophosphatase (EC 3.6.1.66) (Non-canonical purine NTP pyrophosphatase) (Non-standard purine NTP pyrophosphatase) (Nucleoside-triphosphate diphosphatase) (Nucleoside-triphosphate pyrophosphatase) (NTPase)	4	3	2	6	8	6
0.258312	1.19608	1.46713	0.0341094	C1DQN5	rdgC	Recombination-associated protein RdgC	18	17	16	22	20	19
0.335184	1.26154	0.779923	0.165988	C1DSQ4	recA	Protein RecA (Recombinase A)	27	19	19	24	27	31
0.652077	1.57143	0.461839	0.345271	C1DMH1	recB	RecBCD enzyme subunit RecB (EC 3.1.11.5) (Exonuclease V subunit RecB) (ExoV subunit RecB) (Helicase/nuclease RecBCD subunit RecB)	4	4	6	6	12	4
-0.378512	0.769231	0.600646	0.250815	C1DMH2	recC	RecBCD enzyme subunit RecC (EC 3.1.11.5) (Exonuclease V subunit RecC) (ExoV subunit RecC) (Helicase/nuclease RecBCD subunit RecC)	5	3	5	3	4	3
-0.847997	0.555556	0.561336	0.274577	C1DMH0	recD	RecBCD enzyme subunit RecD (EC 3.1.11.5) (Exonuclease V subunit RecD) (ExoV subunit RecD) (Helicase/nuclease RecBCD subunit RecD)	4	4	1	2	1	2
1.11548	2.16667	1.03972	0.0912602	C1DK41	recG	ATP-dependent DNA helicase RecG (EC 3.6.4.12)	1	3	2	3	6	4
0.678072	1.6	0.658948	0.219307	C1DSZ0	recJ	Single-stranded-DNA-specific exonuclease RecJ	3	4	3	4	4	8
-0.313158	0.804878	0.362007	0.434504	C1DPL6	recQ	DNA helicase (EC 3.6.4.12)	13	14	14	5	15	13
0.864345	1.82051	2.03696	0.00918419	C1DI44	relA	Guanosine 3,5-bis-pyrophosphate (PpGpp) synthetase, RelA/SpoT protein	12	12	15	20	27	24
0.530515	1.44444	0.561337	0.274577	C1DJY5	rep	ATP-dependent DNA helicase Rep (EC 3.6.4.12)	2	4	3	6	4	3
1.25376	2.38462	1.27296	0.0533383	C1DLI9	retS	Hybrid histidine protein kinase RetS	5	4	4	6	13	12
0.716207	1.64286	2.50507	0.00312559	C1DRS1	rfbA	Glucose-1-phosphate thymidylyltransferase (EC 2.7.7.24)	5	5	4	8	7	8
1.31034	2.48	2.29551	0.00506391	C1DRR9	rfbB	dTDP-glucose 4,6-dehydratase (EC 4.2.1.46)	10	7	8	21	17	24
1.02106	2.02941	2.22655	0.00593545	C1DRS0	rfbD	dTDP-4-dehydrorhamnose reductase (EC 1.1.1.133)	12	12	10	19	26	24
-0.247927	0.842105	0.457621	0.348641	C1DKU7	rfbG	CDP-glucose 4,6-dehydratase	6	5	8	5	5	6
0	1	0	1	C1DLP3	rhdA	Sulfurtransferase	20	12	20	19	15	18
-0.231326	0.851852	0.49914	0.316855	C1DPC6	rhlB	ATP-dependent RNA helicase RhlB (EC 3.6.4.13)	18	18	18	20	13	13
0.298658	1.23	1.82172	0.0150756	C1DJ27	rho	Transcription termination factor Rho (EC 3.6.4.-) (ATP-dependent helicase Rho)	71	64	65	78	88	80
0.63743	1.55556	1.90839	0.0123485	C1DLI3	ribA	GTP cyclohydrolase-2 (EC 3.5.4.25) (GTP cyclohydrolase II)	8	10	9	13	16	13
0.607683	1.52381	0.974013	0.106166	C1DLH7	ribB	3,4-dihydroxy-2-butanone 4-phosphate synthase (DHBP synthase) (EC 4.1.99.12)	7	6	8	14	9	9
1.04731	2.06667	1.37527	0.0421435	C1DLH4	ribD	Riboflavin biosynthesis protein RibD [Includes: Diaminohydroxyphosphoribosylaminopyrimidine deaminase (DRAP deaminase) (EC 3.5.4.26) (Riboflavin-specific deaminase); 5-amino-6-(5-phosphoribosylamino)uracil reductase (EC 1.1.1.193) (HTP reductase)]	7	11	12	16	27	19
1.28011	2.42857	1.95638	0.0110565	C1DPH4	ribF	Riboflavin biosynthesis protein [Includes: Riboflavin kinase (EC 2.7.1.26) (Flavokinase); FMN adenylyltransferase (EC 2.7.7.2) (FAD pyrophosphorylase) (FAD synthase)]	3	3	1	5	6	6
0.13245	1.09615	0.269912	0.537141	C1DLH8	ribH	6,7-dimethyl-8-ribityllumazine synthase (DMRL synthase) (LS) (Lumazine synthase) (EC 2.5.1.78)	19	17	16	15	19	23
1.32193	2.5	1.54576	0.0284602	C1DJI2	rimK	Probable alpha-L-glutamate ligase (EC 6.3.2.-)	4	3	3	6	11	8
2.11548	4.33333	1.29972	0.0501509	C1DDY6	rimM	Ribosome maturation factor RimM	1	1	1	2	5	6
0.392317	1.3125	0.72353	0.189004	C1DS34	rimO	Ribosomal protein S12 methylthiotransferase RimO (S12 MTTase) (S12 methylthiotransferase) (EC 2.8.4.4) (Ribosomal protein S12 (aspartate-C(3))-methylthiotransferase) (Ribosome maturation factor RimO)	5	6	5	5	8	8
0.563901	1.47826	1.07821	0.0835199	C1DLR1	rlmB	23S rRNA (guanosine-2'-O-)-methyltransferase RlmB (EC 2.1.1.185) (23S rRNA (guanosine2251 2'-O)-methyltransferase) (23S rRNA Gm2251 2'-O-methyltransferase)	6	9	8	10	14	10
1.43296	2.7	1.75596	0.0175405	C1DRX8	rlmD	23S rRNA (uracil(1939)-C(5))-methyltransferase RlmD (EC 2.1.1.190) (23S rRNA(m5U1939)-methyltransferase)	2	5	3	9	11	7
0.415038	1.33333	0.427243	0.373901	C1DLS1	rlmG	Ribosomal RNA large subunit methyltransferase G (EC 2.1.1.174) (23S rRNA m2G1835 methyltransferase) (rRNA (guanine-N(2)-)-methyltransferase RlmG)	2	2	2	2	4	2
1.11548	2.16667	0.809623	0.155016	C1DGX4	rlmJ	Ribosomal RNA large subunit methyltransferase J (EC 2.1.1.266) (23S rRNA (adenine(2030)-N6)-methyltransferase) (23S rRNA m6A2030 methyltransferase)	0	3	3	6	3	4
1.16993	2.25	1.7828	0.016489	C1DDY4	rlmL	Ribosomal RNA large subunit methyltransferase K/L [Includes: 23S rRNA m2G2445 methyltransferase (EC 2.1.1.173) (rRNA (guanine-N(2)-)-methyltransferase RlmL); 23S rRNA m7G2069 methyltransferase (EC 2.1.1.264) (rRNA (guanine-N(7)-)-methyltransferase RlmK)]	9	5	10	14	20	20
0.0824622	1.05882	0.0748965	0.841596	C1DE60	rlmN	Dual-specificity RNA methyltransferase RlmN (EC 2.1.1.192) (23S rRNA (adenine(2503)-C(2))-methyltransferase) (23S rRNA m2A2503 methyltransferase) (Ribosomal RNA large subunit methyltransferase N) (tRNA (adenine(37)-C(2))-methyltransferase) (tRNA m2A37 methyltransferase)	6	6	5	3	7	8
-0.807355	0.571429	0.994856	0.101192	C1DMQ7	rlpA	Endolytic peptidoglycan transglycosylase RlpA (EC 4.2.2.-)	2	3	2	2	1	1
-0.736966	0.6	0.935106	0.116117	C1DQM7	rluA	Pseudouridylate synthase RluA	3	4	3	1	3	2
0.584963	1.5	0.540812	0.287864	C1DR26	rluC	Pseudouridine synthase (EC 5.4.99.-)	5	4	3	9	4	5
-0.447459	0.733333	0.688021	0.205106	C1DPJ0	rluD	Pseudouridine synthase (EC 5.4.99.-)	6	4	5	5	3	3
0.716207	1.64286	1.1312	0.0739262	C1DQS2	rnc	Ribonuclease 3 (EC 3.1.26.3) (Ribonuclease III) (RNase III)	4	5	5	6	10	7
0.415038	1.33333	1.09259	0.0808002	C1DPN2	rnd	Ribonuclease D (RNase D) (EC 3.1.13.5)	9	8	10	10	12	14
0.215124	1.1608	2.14373	0.00718233	C1DR24	rne	Ribonuclease E (RNase E) (EC 3.1.26.12)	68	67	64	74	80	77
0.559427	1.47368	0.941281	0.114477	C1DMA7	rnfB1	Ion-translocating oxidoreductase complex subunit B (EC 7.-.-.-) (Rnf electron transport complex subunit B)	6	7	6	9	12	7
1.32193	2.5	0.994856	0.101192	C1DEF1	rnfC	Ion-translocating oxidoreductase complex subunit C (EC 7.-.-.-) (Rnf electron transport complex subunit C)	1	1	0	2	1	2
0.477159	1.392	3.21631	0.000607696	C1DMA6	rnfC1	Ion-translocating oxidoreductase complex subunit C (EC 7.-.-.-) (Rnf electron transport complex subunit C)	41	40	44	56	60	58
0.667425	1.58824	1.46713	0.0341094	C1DMA4	rnfG1	Ion-translocating oxidoreductase complex subunit G (EC 7.-.-.-) (Rnf electron transport complex subunit G)	6	7	4	8	9	10
0.628552	1.54601	1.19383	0.063998	C1DLR0	rnr	Ribonuclease R (RNase R) (EC 3.1.13.1)	51	57	55	64	104	84
1.22239	2.33333	1.58971	0.0257214	C1DQV0	rnt	Ribonuclease T (EC 3.1.13.-) (Exoribonuclease T) (RNase T)	3	4	2	5	8	8
1.8625	3.63636	1.74684	0.0179128	C1DK26	rpiA-2	Ribose-5-phosphate isomerase A (EC 5.3.1.6) (Phosphoriboisomerase A) (PRI)	6	3	2	9	16	15
0.275634	1.21053	0.321827	0.476621	C1DG92	rpiB	Ribose 5-phosphate isomerase B protein	6	8	5	5	8	10
0.569108	1.48361	2.69478	0.00201938	C1DKK2	rplA	50S ribosomal protein L1	38	43	41	58	58	65
0.407343	1.32624	1.6068	0.0247285	C1DKL6	rplB	50S ribosomal protein L2	48	50	43	68	64	55
0.445411	1.3617	1.50003	0.0316208	C1DKL3	rplC	50S ribosomal protein L3	34	29	31	40	39	49
0.634715	1.55263	1.83472	0.0146311	C1DKL4	rplD	50S ribosomal protein L4	13	15	10	18	20	21
0.23967	1.18072	0.844542	0.14304	C1DKM5	rplE	50S ribosomal protein L5	24	27	32	35	33	30
0.893085	1.85714	1.17645	0.0666117	C1DLR5	rplI	50S ribosomal protein L9	6	4	4	6	9	11
0.0210616	1.01471	0.0406612	0.910623	C1DKK3	rplJ	50S ribosomal protein L10	18	23	27	22	25	22
0.283793	1.21739	0.851793	0.140672	C1DKK1	rplK	50S ribosomal protein L11	31	32	29	44	36	32
0.643856	1.5625	0.661401	0.218071	C1DKK4	rplL	50S ribosomal protein L7/L12	5	4	7	6	7	12
0.455004	1.37079	1.32004	0.0478582	C1DQ78	rplM	50S ribosomal protein L13	36	24	29	40	38	44
0.337035	1.26316	2.12549	0.00749044	C1DKM3	rplN	50S ribosomal protein L14	26	27	23	31	32	33
-0.0489096	0.966667	0.11484	0.767644	C1DKN2	rplO	50S ribosomal protein L15	11	9	10	11	10	8
0.275634	1.21053	1.32403	0.0474207	C1DKM0	rplP	50S ribosomal protein L16	14	11	13	16	15	15
1.34792	2.54545	1.0677	0.0855649	C1DKN9	rplQ	50S ribosomal protein L17	5	2	4	5	13	10
0.0303736	1.02128	0.0994935	0.795255	C1DKM9	rplR	50S ribosomal protein L18	15	17	15	14	17	17
0.0641303	1.04545	0.175554	0.667492	C1DSZ9	rplS	50S ribosomal protein L19	24	23	19	24	25	20
0.10188	1.07317	0.380004	0.416866	C1DF45	rplT	50S ribosomal protein L20	12	15	14	14	16	14
0.321928	1.25	1.0124	0.0971852	C1DEA6	rplU	50S ribosomal protein L21	15	13	16	18	16	21
0.321928	1.25	1.09259	0.0808002	C1DKL8	rplV	50S ribosomal protein L22	11	13	12	17	15	13
-0.263034	0.833333	0.809623	0.155016	C1DKL5	rplW	50S ribosomal protein L23	15	12	15	13	10	12
0.415037	1.33333	0.832944	0.146912	C1DKM4	rplX	50S ribosomal protein L24	10	10	10	17	12	11
0.5603	1.47458	2.21309	0.00612226	C1DK04	rpmB	50S ribosomal protein L28	20	17	22	27	30	30
0.453512	1.36937	2.16353	0.00686227	C1DKN8	rpoA	DNA-directed RNA polymerase subunit alpha (RNAP subunit alpha) (EC 2.7.7.6) (RNA polymerase subunit alpha) (Transcriptase subunit alpha)	41	36	34	49	49	54
0.287577	1.22059	1.34189	0.0455101	C1DKK5	rpoB	DNA-directed RNA polymerase subunit beta (RNAP subunit beta) (EC 2.7.7.6) (RNA polymerase subunit beta) (Transcriptase subunit beta)	142	136	130	148	168	182
0.381659	1.30284	1.47476	0.0335152	C1DKK6	rpoC	DNA-directed RNA polymerase subunit beta' (RNAP subunit beta') (EC 2.7.7.6) (RNA polymerase subunit beta') (Transcriptase subunit beta')	119	99	99	124	139	150
0.915936	1.88679	1.65711	0.0220236	C1DIY6	rpoD	RNA polymerase sigma factor RpoD (Sigma-70)	19	17	17	25	39	36
0.584963	1.5	0.461057	0.345894	C1DQ53	rpoN	RNA polymerase sigma-54 factor	6	3	5	5	5	11
0.469485	1.38462	1.17544	0.0667666	C1DK22	rppH	RNA pyrophosphohydrolase (EC 3.6.1.-) ((Di)nucleoside polyphosphate hydrolase)	4	4	5	6	5	7
0.280108	1.21429	1.40123	0.039698	C1DRR4	rpsA	30S ribosomal protein S1	113	100	95	117	134	123
0.487187	1.40171	1.96626	0.0108078	C1DSU6	rpsB	30S ribosomal protein S2	43	37	37	49	57	58
0.510484	1.42453	2.05354	0.00884014	C1DKL9	rpsC	30S ribosomal protein S3	38	38	30	52	52	47
0.467779	1.38298	4.06021	8.70549e-05	C1DKN7	rpsD	30S ribosomal protein S4	32	32	30	43	44	43
0.18927	1.14019	0.701924	0.198644	C1DKN0	rpsE	30S ribosomal protein S5	34	41	32	40	38	44
0.438884	1.35556	1.07441	0.084254	C1DLR2	rpsF	30S ribosomal protein S6	16	12	17	17	21	23
0.32681	1.25424	1.9732	0.0106366	C1DKK8	rpsG	30S ribosomal protein S7	19	21	19	26	23	25
0.710493	1.63636	1.12914	0.0742773	C1DQ79	rpsI	30S ribosomal protein S9	6	9	7	9	12	15
0.440573	1.35714	1.40504	0.0393518	C1DKL2	rpsJ	30S ribosomal protein S10	8	9	11	12	12	14
0.473931	1.38889	1.07708	0.0837382	C1DKN6	rpsK	30S ribosomal protein S11	15	21	18	20	27	28
0.510962	1.425	1.30917	0.0490719	C1DKK7	rpsL	30S ribosomal protein S12	12	12	16	16	21	20
0.635589	1.55357	2.37296	0.00423684	C1DKN5	rpsM	30S ribosomal protein S13	17	19	20	27	28	32
0.12199	1.08824	0.268347	0.53908	C1DKM2	rpsQ	30S ribosomal protein S17	11	10	13	14	10	13
0.533432	1.44737	1.20447	0.0624496	C1DKL7	rpsS	30S ribosomal protein S19	14	11	13	18	15	22
0.710493	1.63636	2.65913	0.00219213	C1DIY4	rpsU	30S ribosomal protein S21	7	7	8	13	12	11
0.932886	1.90909	1.46713	0.0341094	C1DSW3	rrmA	rRNA (Guanine-N(1)-)-methyltransferase	2	5	4	6	7	8
0.841302	1.79167	2.04716	0.00897091	C1DLP4	rsgA	Small ribosomal subunit biogenesis GTPase RsgA (EC 3.6.1.-)	10	7	7	13	16	14
1.12553	2.18182	1.83207	0.0147206	C1DIW9	rsmA	Ribosomal RNA small subunit methyltransferase A (EC 2.1.1.182) (16S rRNA (adenine(1518)-N(6)/adenine(1519)-N(6))-dimethyltransferase) (16S rRNA dimethyladenosine transferase) (16S rRNA dimethylase) (S-adenosylmethionine-6-N', N'-adenosyl(rRNA) dimethyltransferase)	4	4	3	7	7	10
1.152	2.22222	1.03314	0.0926527	C1DES8	rsmC	Ribosomal RNA small subunit methyltransferase C (EC 2.1.1.172) (16S rRNA m2G1207 methyltransferase) (rRNA (guanine-N(2)-)-methyltransferase RsmC)	5	4	0	6	6	8
0.836501	1.78571	2.10056	0.0079331	C1DQ91	rsmH	Ribosomal RNA small subunit methyltransferase H (EC 2.1.1.199) (16S rRNA m(4)C1402 methyltransferase) (rRNA (cytosine-N(4)-)-methyltransferase RsmH)	11	8	9	15	16	19
0.387023	1.30769	0.461839	0.345272	C1DSN1	sbcB	Exodeoxyribonuclease I (EC 3.1.11.1)	4	4	5	4	8	5
0.0504049	1.03556	0.163192	0.686765	C1DMH9	scrB	Sucrose-6-phosphate hydrolase (EC 3.2.1.26) (Invertase)	79	71	75	71	89	73
0.691878	1.61538	1.79236	0.0161301	C1DMH8	scrT	Proton/sucrose symporter	5	3	5	7	7	7
0.60129	1.51707	1.3051	0.0495333	C1DM58	sdhA	Succinate dehydrogenase flavoprotein subunit	73	69	63	79	115	117
-0.239951	0.846774	2.89901	0.0012618	C1DM57	sdhB	Succinate dehydrogenase iron-sulfur subunit	83	80	85	71	69	70
0.557826	1.47205	1.25948	0.0550194	C1DQA8	secA	Protein translocase subunit SecA (EC 7.4.2.8)	58	46	57	62	90	85
0.505891	1.42	1.06423	0.0862514	C1DJD9	secB	Protein-export protein SecB	18	15	17	18	25	28
0.695994	1.62	1.85643	0.0139179	C1DE74	secD	Protein translocase subunit SecD	18	15	17	23	31	27
0.893085	1.85714	1.87826	0.0132356	C1DE73	secF	Protein-export membrane protein SecF	6	4	4	8	10	8
0.943416	1.92308	2.23503	0.00582069	C1DKN3	secY	Protein translocase subunit SecY	5	3	5	9	8	8
1.65208	3.14286	1.3735	0.0423157	C1DNN4	selD	Selenide, water dikinase (EC 2.7.9.3) (Selenium donor protein) (Selenophosphate synthase)	2	1	4	5	7	10
0.862496	1.81818	0.941281	0.114477	C1DHP3	selO	Protein adenylyltransferase SelO (EC 2.7.7.-) (EC 2.7.7.n1)	4	4	3	4	9	7
0.180572	1.13333	0.191566	0.64333	C1DNN5	selU	tRNA 2-selenouridine synthase (EC 2.9.1.3)	5	4	6	5	8	4
0.564231	1.4786	1.84127	0.0144123	C1DK31	serA	2-oxoglutarate reductase (EC 1.1.1.399) (EC 1.1.1.95) (D-3-phosphoglycerate dehydrogenase)	94	84	79	109	137	134
0.615336	1.53191	1.04204	0.0907745	C1DLN9	serB	O-phosphoserine phosphohydrolase (EC 3.1.3.3) (Phosphoserine phosphatase)	21	13	13	19	25	28
0.685891	1.6087	2.10999	0.00776261	C1DRQ9	serC	Phosphoserine aminotransferase (EC 2.6.1.52) (Phosphohydroxythreonine aminotransferase) (PSAT)	7	9	7	11	13	13
0.477579	1.39241	1.45426	0.0351353	C1DKY8	serS	Serine--tRNA ligase (EC 6.1.1.11) (Seryl-tRNA synthetase) (SerRS) (Seryl-tRNA(Ser/Sec) synthetase)	32	25	22	39	37	34
-0.621488	0.65	0.715391	0.192579	C1DN30	smc	Chromosome partition protein Smc	9	4	7	4	4	5
0.247928	1.1875	0.268347	0.53908	C1DFN0	smpB	SsrA-binding protein (Small protein B)	4	5	7	4	8	7
0.192645	1.14286	0.578158	0.264145	C1DLK7	speA	Biosynthetic arginine decarboxylase (ADC) (EC 4.1.1.19)	20	19	17	20	25	19
0.122484	1.08861	0.474021	0.335721	C1DQ07	speC	Ornithine decarboxylase	30	26	23	28	30	28
2.32193	5	1.26887	0.0538432	C1DHY4	speD	S-adenosylmethionine decarboxylase proenzyme (AdoMetDC) (SAMDC) (EC 4.1.1.50) [Cleaved into: S-adenosylmethionine decarboxylase beta chain; S-adenosylmethionine decarboxylase alpha chain]	3	0	1	4	6	10
0.736966	1.66667	0.688021	0.205107	C1DHH4	speE	Polyamine aminopropyltransferase (Putrescine aminopropyltransferase) (PAPT) (Spermidine synthase) (SPDS) (SPDSY) (EC 2.5.1.16)	2	2	2	5	3	2
1	2	1.22138	0.0600649	C1DK82	spuA	Glutamine amidotransferase	5	4	5	10	6	12
0.85561	1.80952	1.42129	0.0379061	C1DK81	spuB	Putative glutamine synthetase	8	7	6	10	16	12
1.41504	2.66667	1.60078	0.0250739	C1DK80	spuC	Putrescine aminotransferase	12	9	9	18	28	34
1.26303	2.4	1.03972	0.0912602	C1DKI6	srkA	Stress response kinase A (EC 2.7.11.1) (Serine/threonine-protein kinase SrkA)	2	2	1	3	3	6
0.02284	1.01596	0.0972544	0.799366	C1DR10	sthA	Soluble pyridine nucleotide transhydrogenase (STH) (EC 1.6.1.1) (NAD(P)(+) transhydrogenase [B-specific])	59	64	65	61	70	60
0.220985	1.16553	0.655536	0.221037	C1DM56	sucA	Oxoglutarate dehydrogenase (succinyl-transferring) (EC 1.2.4.2)	204	199	183	186	240	257
0.357344	1.28107	1.323	0.0475338	C1DM55	sucB	Dihydrolipoyllysine-residue succinyltransferase component of 2-oxoglutarate dehydrogenase complex (EC 2.3.1.61) (2-oxoglutarate dehydrogenase complex component E2)	123	111	104	125	156	152
-0.156725	0.897059	0.352845	0.443767	C1DM52	sucC	Succinate--CoA ligase [ADP-forming] subunit alpha (EC 6.2.1.5) (Succinyl-CoA synthetase subunit alpha) (SCS-alpha)	20	25	23	18	18	25
0.083416	1.05952	0.288598	0.514519	C1DM53	sucC	Succinate--CoA ligase [ADP-forming] subunit beta (EC 6.2.1.5) (Succinyl-CoA synthetase subunit beta) (SCS-beta)	26	31	27	29	33	27
0.469485	1.38462	1.07845	0.0834741	C1DFV6	sun	16S rRNA m5C967 methyltransferase (EC 2.1.1.176) (rRNA (cytosine-C(5)-)-methyltransferase RsmB)	7	9	10	14	12	10
0	1	0	1	C1DIW7	surA	Chaperone SurA (Peptidyl-prolyl cis-trans isomerase SurA) (PPIase SurA) (EC 5.2.1.8) (Rotamase SurA)	0	1	0	1	0	0
0.485427	1.4	0.637895	0.2302	C1DG94	talB-1	Transaldolase (EC 2.2.1.2)	6	3	6	6	6	9
0.232661	1.175	0.235062	0.582021	C1DP74	talB-3	Transaldolase (EC 2.2.1.2)	20	10	10	16	12	19
-0.241008	0.846154	0.37505	0.421648	C1DL47	tctD	Response regulator TctD	5	5	3	3	4	4
0.201634	1.15	0.330121	0.467605	C1DLS3	tesB	Acyl-CoA thioesterase II	9	5	6	7	8	8
1.09954	2.14286	1.54593	0.0284494	C1DE76	tgt	Queuine tRNA-ribosyltransferase (EC 2.4.2.29) (Guanine insertion enzyme) (tRNA-guanine transglycosylase)	10	12	6	19	25	16
0.638402	1.5566	2.19653	0.00636018	C1DGT2	thiC	Phosphomethylpyrimidine synthase (EC 4.1.99.17) (Hydroxymethylpyrimidine phosphate synthase) (HMP-P synthase) (HMP-phosphate synthase) (HMPP synthase) (Thiamine biosynthesis protein ThiC)	38	37	31	51	53	61
1.41504	2.66667	1.51895	0.0302729	C1DMY6	thiE	Thiamine-phosphate synthase (TP synthase) (TPS) (EC 2.5.1.3) (Thiamine-phosphate pyrophosphorylase) (TMP pyrophosphorylase) (TMP-PPase)	6	3	3	8	10	14
0.211504	1.15789	0.252319	0.559347	C1DI61	thiG	Thiazole synthase (EC 2.8.1.10)	15	12	11	14	20	10
0.175087	1.12903	0.270804	0.536039	C1DHW2	thiI	tRNA sulfurtransferase (EC 2.8.1.4) (Sulfur carrier protein ThiS sulfurtransferase) (Thiamine biosynthesis protein ThiI) (tRNA 4-thiouridine synthase)	9	9	13	9	12	14
0.63941	1.55769	0.947708	0.112796	C1DPI5	thiO	FAD-dependent glycine oxidase	24	12	16	21	32	28
0.321928	1.25	0.800512	0.158302	C1DG05	thrB	Homoserine kinase (HK) (HSK) (EC 2.7.1.39)	5	4	3	5	5	5
0.194269	1.14414	1.04223	0.0907332	C1DSZ4	thrC	Threonine synthase (EC 4.2.3.1)	41	36	34	44	40	43
0.0301619	1.02113	0.0797813	0.832183	C1DF42	thrS	Threonine--tRNA ligase (EC 6.1.1.3) (Threonyl-tRNA synthetase) (ThrRS)	52	45	45	42	55	48
0.415038	1.33333	0.36118	0.435331	C1DK16	thyA	Thymidylate synthase (TS) (TSase) (EC 2.1.1.45)	2	5	2	4	3	5
0.169925	1.125	0.49134	0.322597	C1DHE8	tig	Trigger factor (TF) (EC 5.2.1.8) (PPIase)	48	34	38	42	47	46
0.731804	1.66071	0.88933	0.129024	C1DG95	tktA-1	Transketolase (EC 2.2.1.1)	23	18	15	19	38	36
0.971986	1.96154	1.24202	0.0572774	C1DKE7	tktA-3	Transketolase (EC 2.2.1.1)	34	21	23	34	61	58
0.255839	1.19403	0.721145	0.190044	C1DQ46	tldD	Peptidase U62, modulator of DNA gyrase activity	24	22	21	22	27	31
0.636309	1.55435	1.56723	0.0270876	C1DQ48	tldE	Peptidase U62, modulator of DNA gyrase activity	30	34	28	39	49	55
1.1375	2.2	1.87826	0.0132356	C1DRH4	tmk	Thymidylate kinase (EC 2.7.4.9) (dTMP kinase)	2	1	2	4	3	4
0.436099	1.35294	0.839519	0.144704	C1DRF4	tolA	TolA protein	7	5	5	6	9	8
0.24664	1.18644	0.369725	0.42685	C1DRF3	tolB	Tol-Pal system protein TolB	17	21	21	21	18	31
0.415037	1.33333	1.17544	0.0667666	C1DRF6	tolQ	Tol-Pal system protein TolQ	5	5	5	6	6	8
0.263034	1.2	0.191566	0.64333	C1DNS6	tonB	Protein TonB	1	2	2	2	1	3
0.830075	1.77778	1.74964	0.0177974	C1DIJ3	treZ	Malto-oligosyltrehalose trehalohydrolase (MTHase) (EC 3.2.1.141) (4-alpha-D-((1->4)-alpha-D-glucano)trehalose trehalohydrolase) (Maltooligosyl trehalose trehalohydrolase)	14	9	13	19	25	20
1.078	2.11111	1.88566	0.0130119	C1DFV5	trkA	Trk system potassium uptake protein TrkA	5	6	7	10	13	15
1.22239	2.33333	0.386454	0.41072	C1DLS8	trmA	tRNA/tmRNA (uracil-C(5))-methyltransferase (EC 2.1.1.-) (EC 2.1.1.35) (tRNA (uracil(54)-C(5))-methyltransferase) (tRNA(m5U54)-methyltransferase) (RUMT) (tmRNA (uracil(341)-C(5))-methyltransferase)	2	1	0	5	1	1
0.280108	1.21429	0.994856	0.101192	C1DI62	trmB	tRNA (guanine-N(7)-)-methyltransferase (EC 2.1.1.33) (tRNA (guanine(46)-N(7))-methyltransferase) (tRNA(m7G46)-methyltransferase)	5	5	4	5	6	6
1.08489	2.12121	1.85038	0.0141129	C1DH67	trpA	Tryptophan synthase alpha chain (EC 4.2.1.20)	12	10	11	18	24	28
0.47307	1.38806	1.29888	0.0502481	C1DH66	trpB	Tryptophan synthase beta chain (EC 4.2.1.20)	27	20	20	30	28	35
0.241008	1.18182	0.637895	0.2302	C1DHY7	trpC	Indole-3-glycerol phosphate synthase (IGPS) (EC 4.1.1.48)	7	7	8	7	10	9
1.36923	2.58333	2.04716	0.00897091	C1DHY8	trpD	Anthranilate phosphoribosyltransferase (EC 2.4.2.18)	5	4	3	8	11	12
0.368387	1.29091	0.976085	0.105661	C1DIV0	trpE	Anthranilate synthase component 1 (EC 4.1.3.27)	20	17	18	27	25	19
0.823122	1.76923	0.713593	0.193378	C1DQD4	trpF	N-(5'-phosphoribosyl)anthranilate isomerase (PRAI) (EC 5.3.1.24)	5	5	3	4	8	11
0.86507	1.82143	1.51802	0.0303374	C1DQ75	trpS	Tryptophan--tRNA ligase (EC 6.1.1.2) (Tryptophanyl-tRNA synthetase) (TrpRS)	9	9	10	13	21	17
2.32193	5	1.13437	0.0733885	C1DQD5	truA	tRNA pseudouridine synthase A (EC 5.4.99.12) (tRNA pseudouridine(38-40) synthase) (tRNA pseudouridylate synthase I) (tRNA-uridine isomerase I)	2	0	0	3	2	5
0.472068	1.3871	1.10665	0.0782249	C1DFK7	truB	tRNA pseudouridine synthase B (EC 5.4.99.25) (tRNA pseudouridine(55) synthase) (Psi55 synthase) (tRNA pseudouridylate synthase) (tRNA-uridine isomerase)	12	9	10	14	17	12
0.4975	1.41176	0.905983	0.12417	C1DSR9	truD	tRNA pseudouridine synthase D (EC 5.4.99.27) (tRNA pseudouridine(13) synthase) (tRNA pseudouridylate synthase D) (tRNA-uridine isomerase D)	8	5	4	8	8	8
0.378512	1.3	1.25932	0.0550406	C1DJ28	trxA	Thioredoxin	7	6	7	8	10	8
1.14296	2.20833	1.43742	0.0365243	C1DKZ3	trxB	Thioredoxin reductase (EC 1.8.1.9)	12	6	6	13	21	19
0.652077	1.57143	0.412388	0.386912	C1DIY3	tsaD	tRNA N6-adenosine threonylcarbamoyltransferase (EC 2.3.1.234) (N6-L-threonylcarbamoyladenine synthase) (t(6)A synthase) (t(6)A37 threonylcarbamoyladenosine biosynthesis protein TsaD) (tRNA threonylcarbamoyladenosine biosynthesis protein TsaD)	2	2	3	5	5	1
0.344446	1.26966	1.01998	0.0955042	C1DSU5	tsf	Elongation factor Ts (EF-Ts)	65	55	58	65	73	88
0.485427	1.4	0.302015	0.498867	C1DPQ6	ttcA	tRNA-cytidine(32) 2-sulfurtransferase (EC 2.8.1.-) (Two-thiocytidine biosynthesis protein A) (tRNA 2-thiocytidine biosynthesis protein TtcA)	3	4	3	8	2	4
0.30723	1.23733	0.669264	0.214159	C1DKJ8	tuf	Elongation factor Tu (EF-Tu)	301	259	249	253	376	372
0.31774	1.24638	1.05572	0.0879581	C1DHW1	typA	50S ribosomal subunit assembly factor BipA (EC 3.6.5.-) (GTP-binding protein BipA)	47	48	43	48	64	60
0.504473	1.4186	1.65695	0.0220318	C1DEN0	tyrB	Aminotransferase (EC 2.6.1.-)	34	25	27	37	42	43
0.767339	1.70213	1.79303	0.0161055	C1DHX5	tyrS	Tyrosine--tRNA ligase (EC 6.1.1.1) (Tyrosyl-tRNA synthetase) (TyrRS)	16	14	17	22	31	27
0.760812	1.69444	1.17544	0.0667665	C1DHS4	ubiB	Probable protein kinase UbiB (EC 2.7.-.-) (Ubiquinone biosynthesis protein UbiB)	13	11	12	14	22	25
2.05063	4.14286	1.6308	0.0233994	C1DJ26	ubiD	3-octaprenyl-4-hydroxybenzoate carboxy-lyase (EC 4.1.1.98) (Polyprenyl p-hydroxybenzoate decarboxylase)	4	2	1	6	12	11
0.906891	1.875	1.49945	0.0316628	C1DHS2	ubiE	Ubiquinone/menaquinone biosynthesis C-methyltransferase UbiE (EC 2.1.1.163) (EC 2.1.1.201) (2-methoxy-6-polyprenyl-1,4-benzoquinol methylase) (Demethylmenaquinone methyltransferase)	8	7	9	14	12	19
0.378512	1.3	1.04684	0.0897758	C1DJ17	ubiF	Ubiquinone biosynthesis hydroxylase UbiF protein	15	10	15	18	18	16
1	2	0.927441	0.118184	C1DRQ3	ubiG	Ubiquinone biosynthesis O-methyltransferase (2-polyprenyl-6-hydroxyphenol methylase) (EC 2.1.1.222) (3-demethylubiquinone 3-O-methyltransferase) (EC 2.1.1.64)	9	2	5	8	14	10
0.343954	1.26923	1.60387	0.0248962	C1DJ18	ubiH	Ubiquinone biosynthesis hydroxylase UbiH protein	9	8	9	10	11	12
1.20645	2.30769	1.88081	0.0131581	C1DML9	ubiX	Flavin prenyltransferase UbiX (EC 2.5.1.129)	5	3	5	8	10	12
1.45943	2.75	1.45385	0.0351684	C1DQR0	ung	Uracil-DNA glycosylase (UDG) (EC 3.2.2.27)	3	2	3	5	10	7
0.408806	1.32759	3.75068	0.000177552	C1DEU0	upp	Uracil phosphoribosyltransferase (EC 2.4.2.9) (UMP pyrophosphorylase) (UPRTase)	19	20	19	26	26	25
0.799701	1.74074	0.935106	0.116117	C1DNK4	ureC	Urease subunit alpha (EC 3.5.1.5) (Urea amidohydrolase subunit alpha)	14	8	5	16	19	12
0.160465	1.11765	0.168854	0.677869	C1DMZ7	ureG	Urease accessory protein UreG	6	5	6	6	9	4
0.425926	1.34343	1.43721	0.0365421	C1DQV9	uup	ATP-binding protein Uup (EC 3.6.1.-)	36	35	28	39	47	47
0.303392	1.23404	0.907525	0.12373	C1DKP0	uvrA	UvrABC system protein A (UvrA protein) (Excinuclease ABC subunit A)	16	14	17	16	21	21
0.495958	1.41026	1.48279	0.0329008	C1DEN1	uvrB	UvrABC system protein B (Protein UvrB) (Excinuclease ABC subunit B)	14	11	14	17	21	17
-0.137504	0.909091	0.206693	0.621308	C1DIK7	uvrC	UvrABC system protein C (Protein UvrC) (Excinuclease ABC subunit C)	7	9	6	7	8	5
0.514573	1.42857	0.9172	0.121004	C1DFZ2	uvrD	DNA helicase (EC 3.6.4.12)	15	14	13	14	23	23
0.587708	1.50286	1.59755	0.0252611	C1DPF9	valS	Valine--tRNA ligase (EC 6.1.1.9) (Valyl-tRNA synthetase) (ValRS)	59	60	56	71	96	96
0.227263	1.17061	0.595171	0.253997	C1DI25	vnfD	Nitrogenase protein alpha chain (EC 1.18.6.1)	352	407	466	398	505	531
0.353637	1.27778	0.563727	0.27307	C1DI40	vnfE	Nitrogenase iron-molybdenum cofactor biosynthesis protein NifE	51	39	36	38	64	59
0.552098	1.46622	1.27537	0.0530426	C1DI24	vnfG	Nitrogenase component I (EC 1.18.6.1)	56	50	42	63	87	67
-0.0859	0.942197	0.38528	0.411832	C1DI30	vnfH	Nitrogenase iron protein (EC 1.18.6.1) (Nitrogenase Fe protein) (Nitrogenase component II) (Nitrogenase reductase)	468	509	580	491	491	485
0.887855	1.85042	1.2615	0.0547641	C1DI23	vnfK	Vanadium nitrogenase beta subunit, vnfK	386	363	314	437	787	743
0.197939	1.14706	0.771197	0.169357	C1DI39	vnfN	Nitrogenase vanadiun-iron cofactor biosynthesis protein vnfN	78	64	62	73	84	77
0.466568	1.38182	1.22366	0.0597501	C1DI38	vnfX	Nitrogenase biosynthetic protein vnfX	21	17	17	23	30	23
0.183122	1.13534	0.780805	0.165651	C1DI21	vnfY	Nitrogen fixation-related protein, vnfY	43	49	41	50	46	55
1.58496	3	0.800512	0.158302	C1DGV5	waaG	Lipopolysaccharide core biosynthesis protein	1	0	2	4	1	4
0.788496	1.72727	1.00305	0.0993007	C1DGV4	waaP	Lipopolysaccharide core heptose(I) kinase (EC 2.7.1.-)	4	3	4	4	8	7
0.802061	1.74359	2.88703	0.00129708	C1DGA9	xdhA	Xanthine dehydrogenase, small subunit	13	13	13	21	25	22
0.915608	1.88636	1.52226	0.030043	C1DGA8	xdhB	Xanthine dehydrogenase, molybdopterin binding subunit	13	16	15	20	32	31
0.273019	1.20833	0.39989	0.398208	C1DGA7	xdhC	Xanthine dehydrogenase accessory protein	8	6	10	7	11	11
0.943416	1.92308	1.64986	0.0223942	C1DE08	xseA	Exodeoxyribonuclease 7 large subunit (EC 3.1.11.6) (Exodeoxyribonuclease VII large subunit) (Exonuclease VII large subunit)	4	3	6	9	9	7
0.289507	1.22222	0.308241	0.491767	C1DMT4	xylG	2-hydroxymuconic semi-aldehyde dehydrogenase	4	3	2	3	5	3
0.777608	1.71429	2.12549	0.00749043	C1DSZ1	yaeQ	YaeQ family protein	4	4	6	8	8	8
0.475733	1.39062	1.20544	0.062311	C1DEV8	ychF	Ribosome-binding ATPase YchF	24	19	21	29	35	25
1	2	1.67138	0.0213116	C1DSX4	yeaZ	t(6)A37 threonylcarbamoyladenosine biosynthesis protein TsaB (tRNA threonylcarbamoyladenosine biosynthesis protein TsaB)	2	4	3	6	7	5
0.807355	1.75	0.624811	0.23724	C1DFR4	yhaD	Glycerate kinase	3	4	5	4	11	6
0.492396	1.40678	1.14014	0.0724204	C1DNF7	yidC	Membrane protein insertase YidC (Foldase YidC) (Membrane integrase YidC) (Membrane protein YidC)	25	16	18	29	24	30
0.263034	1.2	1.21587	0.0608311	C1DQ76	zapE	Cell division protein ZapE (Z ring-associated protein ZapE)	42	37	36	42	46	50
0.442005	1.35849	0.885259	0.130239	C1DN28	zipA	Cell division protein ZipA	22	15	16	19	27	26
0.485427	1.4	1.55345	0.0279608	C1DKP8	zwf-1	Glucose-6-phosphate 1-dehydrogenase (G6PD) (EC 1.1.1.49)	83	66	66	88	104	109
0.57245	1.48705	1.70957	0.0195177	C1DDK5	zwf-2	Glucose-6-phosphate 1-dehydrogenase (G6PD) (EC 1.1.1.49)	75	59	59	83	101	103
0.115477	1.08333	0.173809	0.67018	C1DH56	zwf-4	Glucose-6-phosphate 1-dehydrogenase (G6PD) (EC 1.1.1.49)	8	7	9	10	10	6

## Sheet: Fig 4C
Table S9	Analysis of the MS/MS data presented in Fig. 4C
(x) log2FC	FC	(y) -log10P	P value	Accession	Alternate ID	Protein names	DJ+V_a	DJ+V_b	DJ+V_c	VnfA3+V_a	VnfA3+V_b	VnfA3+V_c
3.08746	8.5	2.59002	0.00257026	C1DEM6	acnA	Aconitate hydratase (Aconitase) (EC 4.2.1.3)	2	0	2	14	10	10
4.35755	20.5	2.37864	0.00418179	C1DF89	acxA	Acetone carboxylase beta subunit AcxA	0	1	1	11	12	18
2.35755	5.125	3.0859	0.000820533	C1DM34	arsB	Type III polyketide synthase	6	6	4	28	23	31
1.68806	3.22222	2.78481	0.00164129	C1DFW5	Avin_00240	DUF883_C domain-containing protein	3	3	3	11	10	8
1.73697	3.33333	2.99282	0.00101666	C1DH12	Avin_01550	Uncharacterized protein	3	2	4	10	11	9
1.62149	3.07692	2.42078	0.0037951	C1DIB5	Avin_03520	Peptidase M16-like protein	5	5	3	12	16	12
1.35364	2.55556	2.30171	0.00499215	C1DID5	Avin_03720	2-dehydropantoate 2-reductase (EC 1.1.1.169) (Ketopantoate reductase)	9	5	4	16	14	16
1.23266	2.35	3.17225	0.000672594	C1DJF5	Avin_04860	Adenylate cyclase domain-containing protein	5	7	8	15	16	16
3.52356	11.5	3.92168	0.000119761	C1DKC4	Avin_05340	Glycosyl transferase, family 2	1	1	0	8	7	8
2.88753	7.4	2.48266	0.0032911	C1DKG4	Avin_05740	Integral membrane protein, band 7 family	1	2	2	14	14	9
1.24393	2.36842	2.5391	0.00289001	C1DKG5	Avin_05750	Alanine dehydrogenase (EC 1.4.1.1)	7	7	5	17	15	13
2.58496	6	3.00962	0.000978088	C1DKJ3	Avin_06030	Phospholipid/glycerol acyltransferase	1	1	1	7	6	5
1.63743	3.11111	3.16416	0.000685233	C1DKP6	Avin_06580	NAD-dependent epimerase/dehydratase	4	3	2	9	10	9
1.53605	2.9	3.75068	0.000177551	C1DLK3	Avin_07010	D-isomer specific 2-hydroxyacid dehydrogenase	4	3	3	10	10	9
1.78427	3.44444	2.9421	0.00114262	C1DLL1	Avin_07090	Universal stress protein, UspA	4	2	3	11	9	11
1.73697	3.33333	2.65913	0.00219213	C1DP81	Avin_10820	Helicase protein	3	2	1	7	6	7
1.20645	2.30769	2.52051	0.00301638	C1DQ30	Avin_12550	Histidine kinase (EC 2.7.13.3)	5	3	5	9	11	10
1.44057	2.71429	3.90404	0.000124726	C1DDK3	Avin_17610	Sigma54-dependent activator protein	8	6	7	19	20	18
1.078	2.11111	3.25026	0.000562004	C1DDV1	Avin_18600	Uncharacterized protein	3	3	3	6	6	7
1.96963	3.91667	2.34447	0.00452405	C1DEE3	Avin_19160	Transcriptional regulator, LysR family	6	4	2	14	19	14
2.32193	5	2.69492	0.00201873	C1DF65	Avin_20650	Glycosyl transferase, family 2	2	1	1	6	8	6
1.76553	3.4	4.15062	7.06935e-05	C1DGH0	Avin_22930	Cation transporting ATPase, N-terminal:Haloacid dehalogenase-like hydrolase:Cation transporting ATPase, C-terminal:E1-E2 ATPase-associated region protein	3	3	4	11	11	12
1.926	3.8	3.23328	0.000584411	C1DHC4	Avin_23310	Mechanosensitive ion channel protein	2	2	1	6	7	6
2	4	3.1569	0.000696794	C1DIR0	Avin_25610	Pyoverdine biosynthesis regulatory protein-TauD/TfdA family protein	5	2	6	16	18	18
2.11548	4.33333	3.25026	0.000562004	C1DJL4	Avin_26060	Oxidoreductase iron sulphur binding subunit	1	1	1	4	5	4
1.80735	3.5	2.44343	0.00360223	C1DJP9	Avin_26420	Methyltransf_25 domain-containing protein	1	3	2	7	8	6
1.25376	2.38462	2.50507	0.00312559	C1DKQ2	Avin_27300	Transcriptional regulator, LacI family	5	5	3	11	11	9
1.03242	2.04545	3.48622	0.000326421	C1DM26	Avin_29460	Glycosyl transferase, group 1	13	16	15	29	32	29
1.63743	3.11111	2.70082	0.00199149	C1DM29	Avin_29490	Uncharacterized protein	3	3	3	11	8	9
1.41504	2.66667	3.25026	0.000562004	C1DPV8	Avin_33790	3-hydroxyacyl-CoA dehydrogenase, NAD-binding domain protein	5	4	3	11	11	10
1.30485	2.47059	2.33936	0.00457758	C1DQK5	Avin_34920	Uncharacterized protein	7	6	4	16	12	14
1.58496	3	2.87815	0.0013239	C1DSQ2	Avin_38540	AMP nucleosidase (EC 3.2.2.4)	1	1	2	4	4	4
1.16993	2.25	2.78481	0.00164129	C1DET3	Avin_41290	Acyltransferase	6	4	6	13	11	12
1.03242	2.04545	3.01594	0.000963969	C1DEU3	Avin_41390	Renalase (EC 1.6.3.5)	8	8	6	15	16	14
1.14684	2.21429	3.56136	0.000274562	C1DK84	Avin_48890	Nitrilase/cyanide hydratase and apolipoprotein N-acyltransferase	5	5	4	10	11	10
1.06711	2.09524	3.01594	0.000963969	C1DJH7	bcsAB	Cellulose synthase catalytic subunit [UDP-forming] (EC 2.4.1.12)	7	7	7	13	16	15
1.73697	3.33333	2.65913	0.00219213	C1DKI8	bioB	Biotin synthase (EC 2.8.1.6)	3	2	1	6	7	7
2	4	2.37972	0.00417138	C1DEM0	ccoP	Cbb3-type cytochrome c oxidase subunit	5	2	3	16	13	11
1.71049	3.27273	2.85857	0.00138494	C1DPP0	cobP	Bifunctional adenosylcobalamin biosynthesis protein (EC 2.7.1.156) (EC 2.7.7.62)	5	2	4	12	11	13
1.152	2.22222	2.40173	0.00396522	C1DHU3	fbp	Fructose-1,6-bisphosphatase class 1 (FBPase class 1) (EC 3.1.3.11) (D-fructose-1,6-bisphosphate 1-phosphohydrolase class 1)	20	12	13	36	34	30
1.1375	2.2	2.97569	0.00105756	C1DK08	ftsE	Cell division ATP-binding protein FtsE	4	3	3	7	8	7
1.35364	2.55556	2.65913	0.00219213	C1DJJ9	gapA	Glyceraldehyde-3-phosphate dehydrogenase (EC 1.2.1.-)	4	2	3	8	7	8
1.926	3.8	2.47889	0.00331976	C1DKW9	glgB	1,4-alpha-glucan branching enzyme GlgB (EC 2.4.1.18) (1,4-alpha-D-glucan:1,4-alpha-D-glucan 6-glucosyl-transferase) (Alpha-(1->4)-glucan branching enzyme) (Glycogen branching enzyme) (BE)	2	1	2	7	5	7
1.16993	2.25	3.15516	0.000699578	C1DHQ2	gltD	Glutamate synthase small subunit 2	8	6	6	16	15	14
1.30666	2.47368	2.96726	0.00107829	C1DEV1	hemA	Glutamyl-tRNA reductase (GluTR) (EC 1.2.1.70)	7	7	5	14	17	16
1.07529	2.10714	2.64321	0.00227399	C1DJ31	hemB	Delta-aminolevulinic acid dehydratase (EC 4.2.1.24)	8	9	11	19	22	18
1.10434	2.15	2.98676	0.00103096	C1DFW3	hemF	Oxygen-dependent coproporphyrinogen-III oxidase (CPO) (Coprogen oxidase) (Coproporphyrinogenase) (EC 1.3.3.3)	11	14	15	26	30	30
1.45943	2.75	3.23328	0.000584411	C1DH57	hexR-3	Transcriptional regulatory protein HexR	3	2	3	8	7	7
4.45943	22	2.75532	0.00175661	C1DJM3	hutI	Imidazolonepropionase (EC 3.5.2.7) (Imidazolone-5-propionate hydrolase)	1	0	0	6	9	7
1.1635	2.24	3.19611	0.000636628	C1DMV9	leuS	Leucine--tRNA ligase (EC 6.1.1.4) (Leucyl-tRNA synthetase) (LeuRS)	18	16	16	34	41	37
1.25054	2.37931	2.70148	0.00198848	C1DIJ2	malQ	4-alpha-glucanotransferase (EC 2.4.1.25) (Amylomaltase) (Disproportionating enzyme)	9	11	9	23	26	20
1	2	2.41889	0.00381165	C1DNE4	mnmG	tRNA uridine 5-carboxymethylaminomethyl modification enzyme MnmG (Glucose-inhibited division protein A)	8	6	6	15	12	13
1.39855	2.63636	2.50507	0.00312559	C1DHH0	mtnB	Methylthioribulose-1-phosphate dehydratase (MTRu-1-P dehydratase) (EC 4.2.1.109)	3	4	4	8	11	10
1.33015	2.51429	2.32014	0.00478474	C1DGZ8	nifK	Nitrogenase molybdenum-iron protein beta chain (EC 1.18.6.1) (Dinitrogenase)	25	21	24	49	70	57
1.29546	2.45455	2.87815	0.0013239	C1DKT1	nudC	NAD-capped RNA hydrolase NudC (DeNADding enzyme NudC) (EC 3.6.1.-) (NADH pyrophosphatase) (EC 3.6.1.22)	4	4	3	9	8	10
1.72582	3.30769	2.72224	0.00189567	C1DEA4	obg	GTPase Obg (EC 3.6.5.-) (GTP-binding protein Obg)	5	5	3	16	15	12
1.04026	2.0566	2.36753	0.00429017	C1DRG4	proS	Proline--tRNA ligase (EC 6.1.1.15) (Prolyl-tRNA synthetase) (ProRS)	21	15	17	39	39	31
2.1375	4.4	2.41364	0.00385795	C1DK55	pstC	Phosphate ABC-transporter, permease protein PstC	3	0	2	8	7	7
1.28688	2.44	2.50507	0.00312559	C1DRR9	rfbB	dTDP-glucose 4,6-dehydratase (EC 4.2.1.46)	10	7	8	22	22	17
2	4	2.97569	0.00105756	C1DI48	rph	Ribonuclease PH (RNase PH) (EC 2.7.7.56) (tRNA nucleotidyltransferase)	4	3	1	11	11	10
2.23704	4.71429	2.70758	0.00196074	C1DRF8	ruvB	Holliday junction ATP-dependent DNA helicase RuvB (EC 3.6.4.12)	3	1	3	12	9	12
1.17333	2.25532	2.37627	0.00420461	C1DE72	suhB	Inositol-1-monophosphatase (EC 3.1.3.25)	15	13	19	32	41	33
1.45943	2.75	2.47889	0.00331976	C1DQR0	ung	Uracil-DNA glycosylase (UDG) (EC 3.2.2.27)	3	2	3	8	8	6
1.41163	2.66038	2.91482	0.00121669	C1DI41	vnfA1	Vanadium nitrogenase sigma54-dependent transcriptional activator, VnfA	35	33	38	86	108	88
1.25739	2.39063	3.46038	0.000346437	C1DIZ6	vnfA3	Sigma54-dependent activator protein	40	43	45	92	108	106
0.78182	1.7193	1.80671	0.0156059	C1DST0	accA	Acetyl-coenzyme A carboxylase carboxyl transferase subunit alpha (ACCase subunit alpha) (Acetyl-CoA carboxylase carboxyltransferase subunit alpha) (EC 2.1.3.15)	24	19	14	32	36	30
0.311202	1.24074	1.77967	0.0166085	C1DLJ7	accC	Biotin carboxylase (EC 6.3.4.14) (EC 6.4.1.2)	36	39	33	42	46	46
1.32193	2.5	0.735007	0.184074	C1DL54	accC	Acetyl-CoA carboxylase, biotin carboxylase	1	1	2	4	1	5
0.208587	1.15556	0.528443	0.296181	C1DQD2	accD	Acetyl-coenzyme A carboxylase carboxyl transferase subunit beta (ACCase subunit beta) (Acetyl-CoA carboxylase carboxyltransferase subunit beta) (EC 2.1.3.15)	18	15	12	16	19	17
0.317658	1.24631	0.849935	0.141275	C1DGW1	aceE	Pyruvate dehydrogenase E1 component (EC 1.2.4.1)	154	121	131	162	198	146
0.917538	1.88889	2.87815	0.0013239	C1DQG9	ackA-1	Acetate kinase (EC 2.7.2.1) (Acetokinase)	6	6	6	12	12	10
1.06413	2.09091	1.64986	0.0223942	C1DER6	ackA-2	Acetate kinase (EC 2.7.2.1) (Acetokinase)	2	5	4	9	7	7
0.569587	1.4841	2.17041	0.00675442	C1DHE0	acnB	Aconitate hydratase B (EC 4.2.1.3) (EC 4.2.1.99) (2-methylisocitrate dehydratase)	194	172	200	262	311	267
0.45537	1.37113	0.643564	0.227214	C1DHB6	acnD	Aconitate hydratase (Aconitase) (EC 4.2.1.3)	40	31	26	38	59	36
2.41504	5.33333	1.50341	0.0313757	C1DEX5	acoB	Acetoin:2,6-dichlorophenolindophenol oxidoreductase beta subunit AcoB	2	0	1	6	3	7
0.667425	1.58824	0.645268	0.226325	C1DEX6	acoC	Dihydrolipoamide acetyltransferase,acetoin dehydrogeanse E2 component, AcoC	9	5	3	7	8	12
0.750022	1.68182	1.79558	0.016011	C1DSX5	adk	Adenylate kinase (AK) (EC 2.7.4.3) (ATP-AMP transphosphorylase) (ATP:AMP phosphotransferase) (Adenylate monophosphate kinase)	14	12	18	22	28	24
0.736966	1.66667	0.561336	0.274577	C1DEH1	agaA	Agarase	4	1	1	4	3	3
2.80735	7	1.87826	0.0132356	C1DHA1	aglA-2	Alpha-glucosidase	0	1	1	5	6	3
-0.630354	0.646018	1.26575	0.0542309	C1DIC0	ahcY	Adenosylhomocysteinase (EC 3.3.1.1) (S-adenosyl-L-homocysteine hydrolase) (AdoHcyase)	183	127	142	94	117	81
0.596935	1.5125	1.53422	0.029227	C1DHW8	ahpC	Alkyl hydroperoxide reductase C (EC 1.11.1.26) (Peroxiredoxin) (Thioredoxin peroxidase)	28	26	26	41	47	33
0.524336	1.43827	2.33549	0.00461859	C1DQF9	alaS	Alanine--tRNA ligase (EC 6.1.1.7) (Alanyl-tRNA synthetase) (AlaRS)	60	49	53	82	78	73
-0.0824622	0.944444	0.0888946	0.814902	C1DFA9	alc	Probable allantoicase (EC 3.5.3.4) (Allantoate amidinohydrolase)	6	4	8	7	5	5
0.948072	1.92929	2.44239	0.00361084	C1DML5	aldA	Aldehyde dehydrogenase (NAD+)	39	32	28	58	71	62
-0.321928	0.8	0.317117	0.481817	C1DMY3	aldB	Aldehyde dehydrogenase	5	4	6	6	2	4
1.09686	2.13889	1.59503	0.0254079	C1DK02	aldH	Aldehyde dehydrogenase (NAD+)	16	10	10	28	30	19
1	2	0.800512	0.158302	C1DP94	alg44	Alginate biosynthesis protein Alg44	1	1	1	3	2	1
1.58496	3	2.28677	0.00516687	C1DPB1	algB	Response regulator, sigma54-dependent regulatory protein AlgB	3	3	4	12	8	10
0.0922586	1.06604	0.247796	0.565203	C1DI54	algC	Phosphomannomutase/phosphoglucomutase AlgC	36	35	35	35	45	33
0.917538	1.88889	1.04223	0.0907332	C1DP91	algG	Mannuronan 5-epimerase (EC 5.1.3.37)	4	4	1	7	5	5
1.48543	2.8	0.941281	0.114477	C1DP92	algJ	Alginate biosynthesis outer membrane protein AlgJ	2	1	2	7	5	2
1.18903	2.28	2.03696	0.00918419	C1DJ47	algR	Encystment and alginate biosynthesis response regulator AlgR	8	7	10	15	22	20
0.947533	1.92857	0.926411	0.118465	C1DQ69	algW	Probable periplasmic serine endoprotease DegP-like (Protease Do)	3	5	6	7	13	7
0.862496	1.81818	2.88841	0.00129298	C1DJZ5	alr	Alanine racemase (EC 5.1.1.1)	7	7	8	14	14	12
0.57586	1.49057	1.59378	0.0254815	C1DMZ6	amn	AMP nucleosidase (EC 3.2.2.4)	19	18	16	24	31	24
-1.22239	0.428571	0.386454	0.41072	C1DPK8	ampE	Inner membrane protein	1	1	5	0	1	2
0.534336	1.44828	1.29888	0.0502481	C1DK96	anfA	Sigma54-dependent transcriptional activator for the iron only nitrogenase, AnfA	7	12	10	14	13	15
0.584963	1.5	2.47608	0.00334135	C1DHX7	anmK	Anhydro-N-acetylmuramic acid kinase (EC 2.7.1.170) (AnhMurNAc kinase)	19	15	16	25	24	26
1.66297	3.16667	1.83207	0.0147206	C1DIX1	apaH	Bis(5'-nucleosyl)-tetraphosphatase, symmetrical (EC 3.6.1.41) (Ap4A hydrolase) (Diadenosine 5',5'''-P1,P4-tetraphosphate pyrophosphohydrolase) (Diadenosine tetraphosphatase)	3	2	1	8	5	6
0.793549	1.73333	2.27343	0.00532813	C1DQB4	apbA	2-dehydropantoate 2-reductase (EC 1.1.1.169) (Ketopantoate reductase)	6	5	4	8	9	9
0.177787	1.13115	0.517773	0.303548	C1DEF5	apbC	Iron-sulfur cluster carrier protein	22	22	17	20	24	25
0.0740006	1.05263	0.540812	0.287864	C1DQM8	apeB	Probable M18 family aminopeptidase 2 (EC 3.4.11.-)	19	20	18	21	19	20
1.52356	2.875	2.14717	0.0071258	C1DJG1	argA	Amino-acid acetyltransferase (EC 2.3.1.1) (N-acetylglutamate synthase) (AGS) (NAGS)	7	4	5	18	16	12
1.09954	2.14286	1.17018	0.0675796	C1DI53	argB	Acetylglutamate kinase (EC 2.7.2.8) (N-acetyl-L-glutamate 5-phosphotransferase) (NAG kinase) (NAGK)	9	6	6	11	21	13
0.741467	1.67188	1.59905	0.0251739	C1DHY0	argC	N-acetyl-gamma-glutamyl-phosphate reductase (AGPR) (EC 1.2.1.38) (N-acetyl-glutamate semialdehyde dehydrogenase) (NAGSA dehydrogenase)	28	19	17	35	40	32
0.905363	1.87302	2.27343	0.00532813	C1DQG3	argD	Acetylornithine aminotransferase (ACOAT) (EC 2.6.1.11)	24	18	21	37	45	36
0.710493	1.63636	1.60387	0.0248962	C1DQU7	argF	Ornithine carbamoyltransferase (EC 2.1.3.3)	4	4	3	7	6	5
0.198414	1.14744	0.932305	0.116868	C1DQV2	argG	Argininosuccinate synthase (EC 6.3.4.5) (Citrulline--aspartate ligase)	58	48	50	56	64	59
0.10164	1.07299	0.469701	0.339077	C1DJ48	argH	Argininosuccinate lyase (ASAL) (EC 4.3.2.1) (Arginosuccinase)	49	43	45	47	46	54
1.1375	2.2	1.50343	0.031374	C1DQA9	argJ	Arginine biosynthesis bifunctional protein ArgJ [Cleaved into: Arginine biosynthesis bifunctional protein ArgJ alpha chain; Arginine biosynthesis bifunctional protein ArgJ beta chain] [Includes: Glutamate N-acetyltransferase (EC 2.3.1.35) (Ornithine acetyltransferase) (OATase) (Ornithine transacetylase); Amino-acid acetyltransferase (EC 2.3.1.1) (N-acetylglutamate synthase) (AGSase)]	16	9	10	23	33	21
0.797183	1.7377	2.55488	0.00278687	C1DHR7	argS	Arginine--tRNA ligase (EC 6.1.1.19) (Arginyl-tRNA synthetase) (ArgRS)	21	23	17	33	38	35
0.569366	1.48387	1.47203	0.0337265	C1DRR2	aroA	3-phosphoshikimate 1-carboxyvinyltransferase (EC 2.5.1.19) (5-enolpyruvylshikimate-3-phosphate synthase) (EPSP synthase) (EPSPS)	34	26	33	42	54	42
0.763933	1.69811	3.51551	0.000305131	C1DHQ5	aroB	3-dehydroquinate synthase (DHQS) (EC 4.2.3.4)	17	18	18	31	31	28
0.16601	1.12195	0.597909	0.252401	C1DIC5	aroE	Shikimate dehydrogenase (NADP(+)) (SDH) (EC 1.1.1.25)	16	12	13	15	15	16
0.289507	1.22222	0.395651	0.402114	C1DFW4	aroE	Shikimate dehydrogenase (NADP(+)) (SDH) (EC 1.1.1.25)	14	12	10	10	19	15
0.257798	1.19565	0.817251	0.152317	C1DGJ0	aroG	Phospho-2-dehydro-3-deoxyheptonate aldolase (EC 2.5.1.54)	17	13	16	16	20	19
-0.169925	0.888889	0.191566	0.64333	C1DHQ6	aroK	Shikimate kinase (SK) (EC 2.7.1.71)	4	2	3	3	3	2
1.26303	2.4	0.935106	0.116117	C1DLJ9	aroQ	3-dehydroquinate dehydratase (3-dehydroquinase) (EC 4.2.1.10) (Type II DHQase)	6	0	4	6	11	7
-0.0115415	0.992032	0.0272416	0.939201	C1DM35	arsA	Type I fatty acid synthase ArsA	95	81	75	94	75	80
1.4498	2.73171	1.89978	0.0125956	C1DM33	arsC	Type III polyketide synthase	16	12	13	31	48	33
-0.0824622	0.944444	0.0658511	0.859308	C1DM32	arsD	Type I fatty acid synthase ArsD	7	5	6	9	4	4
0.664816	1.58537	0.89913	0.126145	C1DQD8	asd	Aspartate-semialdehyde dehydrogenase (EC 1.2.1.11)	19	11	11	19	28	18
0.348665	1.27338	1.86215	0.0137356	C1DRG2	aspS	Aspartate--tRNA(Asp/Asn) ligase (EC 6.1.1.23) (Aspartyl-tRNA synthetase) (AspRS) (Non-discriminating aspartyl-tRNA synthetase) (ND-AspRS)	46	48	45	59	64	54
0.0430687	1.0303	0.105541	0.784257	C1DND5	atpA	ATP synthase subunit alpha (EC 7.1.2.2) (ATP synthase F1 sector subunit alpha) (F-ATPase subunit alpha)	63	71	64	79	68	57
0.199309	1.14815	0.561336	0.274577	C1DND2	atpC	ATP synthase epsilon chain (ATP synthase F1 sector epsilon subunit) (F-ATPase epsilon subunit)	10	9	8	10	12	9
0.31755	1.24621	1.87739	0.0132622	C1DND3	atpD	ATP synthase subunit beta (EC 7.1.2.2) (ATP synthase F1 sector subunit beta) (F-ATPase subunit beta)	94	84	86	111	116	102
0.12199	1.08824	0.365647	0.430877	C1DND7	atpF	ATP synthase subunit b (ATP synthase F(0) sector subunit b) (ATPase subunit I) (F-type ATPase subunit b) (F-ATPase subunit b)	26	20	22	27	22	25
0.590237	1.50549	1.0445	0.090261	C1DND4	atpG	ATP synthase gamma chain (ATP synthase F1 sector gamma subunit) (F-ATPase gamma subunit)	37	25	29	37	57	43
0.447459	1.36364	1.40871	0.0390205	C1DND6	atpH	ATP synthase subunit delta (ATP synthase F(1) sector subunit delta) (F-type ATPase subunit delta) (F-ATPase subunit delta)	9	7	6	10	10	10
0.941897	1.92105	1.6178	0.0241101	C1DFU3	Avin_00020	Beta sliding clamp	19	8	11	24	24	25
-0.378512	0.769231	0.994856	0.101191	C1DFX4	Avin_00340	Uncharacterized protein	4	5	4	4	3	3
0.741932	1.67241	1.68822	0.0205013	C1DFX8	Avin_00380	NAD(P)H dehydrogenase (quinone) (EC 1.6.5.2) (Flavoprotein WrbA) (NAD(P)H:quinone oxidoreductase) (NQO)	19	21	18	30	39	28
0.415038	1.33333	1.50341	0.0313757	C1DFY2	Avin_00420	Diguanylate cyclase DosC (EC 2.7.7.65) (Direct oxygen-sensing cyclase)	15	13	11	18	18	16
0.716207	1.64286	1.61567	0.0242286	C1DFY3	Avin_00430	Tim44-like domain protein	9	8	11	15	13	18
-0.36257	0.777778	0.21563	0.608653	C1DFY8	Avin_00480	ABC transporter, ATP binding component	5	1	3	3	2	2
0.943416	1.92308	0.782719	0.164923	C1DFZ4	Avin_00540	Peptidase, U32 family	2	5	6	5	12	8
1.5025	2.83333	1.42026	0.0379966	C1DG06	Avin_00660	Alpha/beta hydrolase fold protein	3	3	0	7	5	5
1.32193	2.5	2.18486	0.00653338	C1DG28	Avin_00880	Zinc-containing alcohol dehydrogenase superfamily	2	3	1	5	5	5
0.788496	1.72727	0.578158	0.264145	C1DG46	Avin_01060	Carbonic anhydrase (EC 4.2.1.1) (Carbonate dehydratase)	4	5	2	5	10	4
0.472488	1.3875	2.82579	0.00149353	C1DG49	Avin_01090	Oligopeptidase A	27	25	28	36	36	39
0.70044	1.625	0.713594	0.193378	C1DG53	Avin_01130	Trimeric LpxA-like superfamily protein	7	6	3	6	12	8
0.462972	1.37838	1.60387	0.0248962	C1DGY4	Avin_01240	OprE-like outer membrane porin	10	14	13	18	16	17
-1	0.5	0.285236	0.518519	C1DGZ2	Avin_01340	AAS bifunctional protein	1	1	0	0	0	1
1	2	1.86371	0.0136866	C1DGZ4	Avin_01360	Uncharacterized protein	14	9	7	18	22	20
1.152	2.22222	0.935106	0.116117	C1DGZ5	Avin_01370	SIR2_2 domain-containing protein	8	5	5	8	20	12
0.881355	1.84211	1.85152	0.0140761	C1DH06	Avin_01490	Uncharacterized protein	16	12	10	27	21	22
0.452512	1.36842	0.870626	0.134702	C1DH16	Avin_01600	Uncharacterized protein	7	6	6	8	11	7
0.604862	1.52083	1.5908	0.0256565	C1DH31	Avin_01760	Thioesterase superfamily protein	17	15	16	25	28	20
0.628031	1.54545	0.516329	0.304559	C1DH33	Avin_01780	Na/Pi cotransporter II protein	4	2	5	6	8	3
0.551015	1.46512	1.88566	0.0130119	C1DH39	Avin_01840	NAD(P) transhydrogenase subunit beta (EC 7.1.1.1) (Nicotinamide nucleotide transhydrogenase subunit beta)	15	14	14	18	23	22
0.956411	1.94048	2.72144	0.00189914	C1DH41	Avin_01860	Proton-translocating NAD(P)(+) transhydrogenase (EC 7.1.1.1)	31	24	29	53	60	50
-0.584963	0.666667	0.191566	0.64333	C1DH51	Avin_01970	N-acetylmuramoyl-L-alanine amidase protein	0	2	1	1	1	0
0.70044	1.625	0.534656	0.291974	C1DH52	Avin_01980	Endonuclease/exonuclease/phosphatase family protein	2	2	4	5	6	2
0.893085	1.85714	0.658948	0.219307	C1DH61	Avin_02070	Luciferase-like flavin monooxygenase	3	2	2	3	7	3
-0.0365258	0.975	0.0699494	0.851237	C1DH71	Avin_02170	Uncharacterized protein	14	15	11	11	15	13
0.181838	1.13433	1.02481	0.0944464	C1DH93	Avin_02390	Glutamate-cysteine ligase-like protein	23	23	21	26	27	23
1.11548	2.16667	1.03972	0.0912602	C1DH94	Avin_02400	Putative NAD(P)H nitroreductase (EC 1.-.-.-)	6	4	2	8	12	6
0.192645	1.14286	0.629058	0.234932	C1DH95	Avin_02410	ABC transporter, ATP-binding component	30	23	24	27	32	29
0.517058	1.43103	2.18984	0.00645896	C1DH96	Avin_02420	Nickel incorporation protein	21	19	18	25	29	29
0.527247	1.44118	1.02732	0.0939041	C1DH97	Avin_02430	Uncharacterized protein	14	7	13	17	17	15
0.485427	1.4	1.58971	0.0257214	C1DH99	Avin_02450	Uncharacterized protein	5	4	6	7	7	7
0.912537	1.88235	1.79558	0.016011	C1DHA0	Avin_02460	Uncharacterized protein	7	6	4	11	12	9
0.459432	1.375	0.457621	0.348641	C1DI18	Avin_02540	Phosphonate transport system inner membrane component	4	3	1	4	4	3
0.415038	1.33333	0.589458	0.25736	C1DI19	Avin_02550	Phosphonate transport system substrate-binding protein	24	13	17	25	29	18
0.0291462	1.02041	0.108992	0.77805	C1DI22	Avin_02580	Uncharacterized protein	34	30	34	30	36	34
1.23879	2.36	2.02152	0.00951648	C1DI47	Avin_02840	Uncharacterized protein	9	7	9	19	24	16
1.20645	2.30769	1.42129	0.0379061	C1DI85	Avin_03220	Flavin-containing mono amine oxidase	5	5	3	13	10	7
-1.12928	0.457143	2.1493	0.00709081	C1DI91	Avin_03280	Histidine kinase (EC 2.7.13.3)	10	14	11	5	5	6
0.521953	1.4359	1.30917	0.049072	C1DI98	Avin_03350	SAM-dependent methyltransferase	16	12	11	16	20	20
0.485427	1.4	0.767974	0.170618	C1DIA0	Avin_03370	ABC transporter, ATP binding component	8	7	5	8	12	8
-0.0759488	0.948718	0.191566	0.64333	C1DIA8	Avin_03450	Uncharacterized protein	14	13	12	10	13	14
0.857981	1.8125	1.59378	0.0254815	C1DIB6	Avin_03530	Peptidase M16-like protein	9	10	13	22	21	15
0.225067	1.16883	1.50341	0.0313757	C1DIB7	Avin_03540	ATP-dependent RNA helicase, DEAD box family	26	27	24	31	28	31
0.785875	1.72414	1.32262	0.047575	C1DIF2	Avin_03910	Esterase, poly(3-hydroxybutyrate) depolymerase	24	17	17	30	42	28
0.222392	1.16667	0.427243	0.373901	C1DJ66	Avin_03930	Phasin family protein	2	2	2	2	3	2
0	1	0	1	C1DJ71	Avin_03980	HlyD family secretion protein	0	0	0	0	0	0
0	1	0	1	C1DJ74	Avin_04010	RND efflux system, outer membrane lipoprotein	0	0	0	0	0	0
0.605721	1.52174	1.25932	0.0550406	C1DJ75	Avin_04020	Transcriptional regulator, LysR family	10	6	7	10	13	12
0.00730484	1.00508	0.0186185	0.958035	C1DJA3	Avin_04320	Transglutaminase domain protein	54	71	72	68	66	64
0.420843	1.33871	1.56686	0.0271108	C1DJA4	Avin_04330	Alpha-E domain-containing protein	22	23	17	29	28	26
0.643856	1.5625	2.50507	0.00312559	C1DJA5	Avin_04340	Transglutaminase-like protein	6	5	5	8	9	8
0.514573	1.42857	0.457621	0.348641	C1DJB9	Avin_04480	FAD-dependent pyridine nucleotide-disulphide oxidoreductase	2	3	2	3	2	5
1	2	1.29272	0.0509664	C1DJC4	Avin_04540	AsmA domain-containing protein	9	4	4	13	9	12
0.50696	1.42105	0.78707	0.163279	C1DJC5	Avin_04550	N-acetyltransferase domain-containing protein	6	7	6	10	6	11
-0.337035	0.791667	0.755665	0.175523	C1DJD4	Avin_04640	Carboxyl-terminal protease S41A	14	19	15	14	14	10
0	1	0	1	C1DJD5	Avin_04650	Peptidase M23B family	0	0	0	0	0	0
0	1	0	1	C1DJE2	Avin_04730	Ornithine/acetylornithine aminotransferase	0	0	0	0	0	0
0	1	0	1	C1DJE4	Avin_04750	ABC_trans_aux domain-containing protein	4	5	7	7	4	5
-0.788496	0.578947	2.31761	0.00481268	C1DJE5	Avin_04760	MCE domain protein	6	6	7	4	4	3
0.152003	1.11111	0.173808	0.67018	C1DJE8	Avin_04790	UPF0502 protein Avin_04790	6	6	6	4	9	7
0.267933	1.20408	0.597909	0.252401	C1DJH3	Avin_05040	Transcriptional accessory protein	34	36	28	36	48	34
1.09954	2.14286	1.72811	0.0187023	C1DJH8	Avin_05100	ATPase	13	7	8	19	24	17
0.621488	1.53846	1.16376	0.0685871	C1DJI7	Avin_05190	Transcriptional regulatory protein, GntR family	8	8	10	14	10	16
0.184425	1.13636	0.457621	0.348641	C1DKB6	Avin_05260	D-isomer specific 2-hydroxyacid dehydrogenase	12	14	18	16	18	16
1.58496	3	0.427243	0.373901	C1DKB9	Avin_05290	N-acetyltransferase domain-containing protein	0	1	0	2	1	0
4.58496	24	2.09566	0.00802313	C1DKC9	Avin_05390	Exopolysaccharide biosynthesis protein	0	1	0	6	11	7
-0.584963	0.666667	0.540812	0.287864	C1DKD9	Avin_05490	NUDIX hydrolase	4	3	2	2	3	1
0.196801	1.14615	1.19348	0.0640501	C1DKE1	Avin_05510	Beta-ketoacyl synthase	41	45	44	47	54	48
0.619728	1.53659	3.41098	0.000388171	C1DKF2	Avin_05620	Oxidoreductase, NAD-binding Rossmann fold, GFO_IDH_MocA family	15	13	13	21	21	21
0.540568	1.45455	0.391778	0.405716	C1DKF6	Avin_05660	Uncharacterized protein	3	5	3	7	7	2
0.70044	1.625	0.984623	0.103604	C1DKF9	Avin_05690	Integral membrane protein, YccS/YhfK family	9	7	8	9	17	13
0.351472	1.27586	0.5534	0.27964	C1DKG7	Avin_05770	Glutathione S-transferase-like protein	9	11	9	12	16	9
1.06413	2.09091	1.04684	0.0897759	C1DKG8	Avin_05780	Glutathione S-transferase-like protein	5	3	3	6	11	6
0.925999	1.9	1.71168	0.0194231	C1DKI1	Avin_05910	Cyclic nucleotide-binding protein	10	11	9	23	19	15
1	2	1.07821	0.0835199	C1DKM7	Avin_06390	30S ribosomal protein S8	5	2	4	6	10	6
0.321928	1.25	1.15191	0.070484	C1DKM8	Avin_06400	50S ribosomal protein L6	18	17	13	20	21	19
0.527247	1.44118	0.994856	0.101191	C1DKP2	Avin_06540	Single-stranded DNA-binding protein (SSB)	15	10	9	14	16	19
0.917538	1.88889	2.87815	0.0013239	C1DKP4	Avin_06560	Short-chain dehydrogenase/reductase SDR	3	3	3	6	5	6
0.646363	1.56522	2.09875	0.0079662	C1DKP5	Avin_06570	dTDP-4-dehydrorhamnose reductase (EC 1.1.1.133)	7	7	9	12	11	13
0.4975	1.41176	1.05277	0.0885586	C1DLH0	Avin_06670	Thioredoxin protein	34	25	26	39	48	33
-0.63743	0.642857	0.460309	0.34649	C1DLI8	Avin_06860	Heat shock protein Hsp70 family	5	4	5	1	2	6
0.906891	1.875	1.60387	0.0248962	C1DLJ5	Avin_06930	Znf/thioredoxin_put domain-containing protein	3	3	2	5	6	4
0.202817	1.15094	0.333165	0.464338	C1DLK1	Avin_06990	Uncharacterized protein	19	18	16	20	26	15
0.584963	1.5	2.44343	0.00360223	C1DLL5	Avin_07130	Glucan 1,3-beta-glucosidase	10	9	11	15	14	16
-0.584963	0.666667	1.58971	0.0257214	C1DLM1	Avin_07230	FabD/lysophospholipase	5	6	7	4	4	4
1	2	1.99741	0.0100597	C1DLM7	Avin_07290	Amino acid ABC transporter, ATP binding component	5	3	5	8	8	10
0.111031	1.08	0.250698	0.561438	C1DLN0	Avin_07320	Amino acid ABC transporter, perplasmic binding protein	8	8	9	10	10	7
3.58496	12	2.02804	0.00937485	C1DLN4	Avin_07360	Short-chain dehydrogenase/reductase SDR	1	0	1	9	10	5
0.929611	1.90476	1.3121	0.0487421	C1DLN5	Avin_07370	Thiolase	6	9	6	10	17	13
0.823122	1.76923	1.68648	0.0205837	C1DLN8	Avin_07400	HAMP domain protein	12	8	6	16	15	15
0.640458	1.55882	0.925618	0.118681	C1DLP0	Avin_07420	Zinc-containing alcohol dehydrogenase superfamily	12	11	11	15	24	14
0.70044	1.625	0.486564	0.326164	C1DLP9	Avin_07510	N-acetylmuramoyl-L-alanine amidase (EC 3.5.1.28)	1	3	4	6	5	2
1.41504	2.66667	2.12549	0.00749043	C1DLR8	Avin_07700	UPF0313 protein Avin_07700	1	1	1	3	3	2
0.927649	1.90217	1.37036	0.0426224	C1DML3	Avin_07980	Iron-containing alcohol dehydrogenase	46	25	21	54	69	52
0.378512	1.3	0.230686	0.587914	C1DMP4	Avin_08290	Uncharacterized protein	4	5	1	6	5	2
2	4	1.48575	0.0326779	C1DMP7	Avin_08320	Peptidase S16, lon N-terminal	2	1	1	3	6	7
-1.58496	0.333333	1.15191	0.070484	C1DMR4	Avin_08490	Lytic murein transglycosylase	3	4	2	2	0	1
0	1	0	1	C1DMR7	Avin_08520	Outer membrane efflux protein	0	0	0	0	0	0
0	1	0	1	C1DMR8	Avin_08530	Efflux system component, RND family	0	0	0	0	0	0
0	1	0	1	C1DMR9	Avin_08540	Heavy metal efflux pump CzcA family	1	1	0	1	1	0
0.836501	1.78571	0.907525	0.12373	C1DMW3	Avin_09040	CBS domain-containing transporter	4	5	5	7	12	6
0	1	0	1	C1DMW5	Avin_09060	PhoH-like protein	10	12	11	9	16	8
1.58496	3	1.57616	0.0265363	C1DMX5	Avin_09160	Short-chain dehydrogenase/reductase SDR	7	1	2	10	11	9
0.719892	1.64706	1.0124	0.0971852	C1DNK1	Avin_09850	Tellurite resistance TerB	7	6	4	9	12	7
1.24793	2.375	1.75192	0.0177043	C1DNL2	Avin_09960	Transcriptional regulator, AsnC/Lrp family	3	2	3	6	8	5
0.292977	1.22517	1.03953	0.0912991	C1DNL7	Avin_10010	DEAD/DEAH box ATP-dependent RNA helicase	55	50	46	55	60	70
1.89812	3.72727	2.21655	0.00607361	C1DNM1	Avin_10050	Bacterioferritin (EC 1.16.3.1)	4	3	4	15	16	10
0.521953	1.4359	1.36211	0.0434395	C1DNN9	Avin_10230	Di-heme cytochrome c peroxidase, CCP_MauG family	16	12	11	21	17	18
0.70044	1.625	0.81863	0.151835	C1DNQ6	Avin_10400	Ferritin-like diiron domain-containing protein	3	2	3	3	6	4
0.415037	1.33333	0.630597	0.234101	C1DNR5	Avin_10490	Potassium proton antiporter	9	5	7	10	7	11
0.691878	1.61538	0.78707	0.163279	C1DNS3	Avin_10580	Response regulator	4	5	4	9	4	8
0.938599	1.91667	3.41098	0.000388171	C1DNS8	Avin_10630	Biopolymer transport protein ExbB	4	4	4	8	8	7
0	1	0	1	C1DNS9	Avin_10640	OprE-like outer membrane porin	0	0	0	0	0	0
0.893085	1.85714	1.25932	0.0550406	C1DNT6	Avin_10710	Enoyl-CoA hydratase/isomerase	3	2	2	5	5	3
0.160465	1.11765	0.285236	0.518518	C1DNT8	Avin_10730	Transcriptional regulator, LysR family	6	7	4	7	6	6
1.26303	2.4	0.905982	0.12417	C1DP78	Avin_10790	Dihydrolipoamide acetyltransferase component of pyruvate dehydrogenase complex (EC 2.3.1.-)	1	3	1	2	5	5
0.0671143	1.04762	0.0810271	0.829799	C1DPC0	Avin_11220	UPF0246 protein Avin_11220	9	5	7	9	6	7
0.192645	1.14286	0.272308	0.534186	C1DPC2	Avin_11240	PhoH-like protein	16	17	9	19	15	14
0.893085	1.85714	0.600646	0.250815	C1DPE2	Avin_11450	Nucleoid-associated protein Avin_11450	4	1	2	6	2	5
2.80735	7	1.09259	0.0808002	C1DPE3	Avin_11460	HAD-superfamily hydrolase, subfamily IA, variant 3	2	1	0	4	12	5
0.0406419	1.02857	0.039782	0.912469	C1DPE8	Avin_11510	Short-chain dehydrogenase/reductase SDR	15	12	8	16	10	10
0.222392	1.16667	0.308241	0.491767	C1DPE9	Avin_11520	Uncharacterized protein	4	4	4	3	5	6
-3.24793	0.105263	2.79421	0.00160618	C1DPF2	Avin_11550	ATP-dependent dsDNA exonuclease SbcC	5	7	7	0	1	1
1.24793	2.375	2.10056	0.00793309	C1DPJ3	Avin_11970	ABC transporter, transmembrane permease and ATP binding components	2	3	3	7	5	7
-0.485427	0.714286	0.829304	0.148148	C1DPZ7	Avin_12220	Short-chain dehydrogenase/reductase SDR	5	5	4	4	4	2
0.893085	1.85714	2.18486	0.00653338	C1DQ31	Avin_12560	Response regulator RegA/PrrA/ActR type	8	5	8	12	13	14
0.683526	1.60606	1.71126	0.0194418	C1DQ43	Avin_12690	Ribonuclease E/G	24	21	21	31	42	33
0	1	0	1	C1DQ44	Avin_12700	Uncharacterized protein	1	1	1	1	1	1
0.378512	1.3	0.994856	0.101191	C1DQ45	Avin_12710	Hydrolase, carbon-nitrogen family	4	3	3	5	4	4
1.05445	2.07692	1.24234	0.0572352	C1DQ50	Avin_12760	Nucleotide-binding protein Avin_12760	5	4	4	6	12	9
1.58496	3	1.18925	0.0646769	C1DQ57	Avin_12830	3-deoxy-D-manno-octulosonate 8-phosphate phosphatase KdsC (EC 3.1.3.45) (KDO 8-P phosphatase)	3	0	1	4	5	3
0.830075	1.77778	1.24234	0.0572352	C1DQ59	Avin_12850	Organic solvent tolerance ABC efflux transporter, ATP binding component	3	4	2	4	6	6
0	1	0	1	C1DQ60	Avin_12860	Intermembrane phospholipid transport system permease protein MlaE	13	12	11	13	12	11
0.658963	1.57895	1.5954	0.0253864	C1DQ61	Avin_12870	Organic solvent tolerance ABC efflux transporter, substrate binding protein	15	13	10	21	22	17
-0.035624	0.97561	0.0500817	0.891083	C1DQ62	Avin_12880	Organic solvent tolerance ABC efflux transporter, auxiliary component	11	15	15	12	17	11
0.222392	1.16667	0.427243	0.373901	C1DQ70	Avin_12960	Uncharacterized protein	7	7	4	7	7	7
0.777608	1.71429	1.00008	0.099982	C1DQ73	Avin_12990	Uncharacterized protein	3	7	4	7	10	7
0.146841	1.10714	0.380004	0.416866	C1DQ74	Avin_13000	AB hydrolase-1 domain-containing protein	8	10	10	10	12	9
1	2	0.391778	0.405716	C1DQ85	Avin_13110	Uncharacterized protein	1	2	2	4	6	0
0.267933	1.20408	0.744541	0.180077	C1DQ88	Avin_13140	LppC lipoprotein	18	16	15	22	21	16
1.08746	2.125	1.80135	0.0157999	C1DQB0	Avin_13360	Glutathione S-transferase family protein	4	2	2	6	5	6
0.449803	1.36585	1.19186	0.0642901	C1DQB1	Avin_13370	MutT/ NUDIX family protein	17	13	11	19	17	20
0.736966	1.66667	1.48279	0.0329008	C1DQB5	Avin_13410	UPF0234 protein Avin_13410	10	6	8	14	15	11
3.52356	11.5	1.46862	0.0339921	C1DQB7	Avin_13430	3-ketoacyl-(Acyl-carrier-protein) reductase	1	0	1	12	6	5
0.893085	1.85714	2.13805	0.00727691	C1DQQ6	Avin_13550	Enoyl-CoA hydratase/isomerase	16	14	12	22	29	27
0.906891	1.875	1.56321	0.0273393	C1DQR1	Avin_13620	YgfZ-like protein	24	13	19	33	42	30
0.0524674	1.03704	0.0748964	0.841596	C1DQR2	Avin_13630	FAD assembly factor SdhE	11	8	8	7	10	11
0.169925	1.125	0.0748964	0.841596	C1DQU6	Avin_14020	ABC transporter, ATP binding component	2	3	3	1	6	2
0.263034	1.2	1.79236	0.0161301	C1DQU8	Avin_14040	Glutaredoxin	13	13	14	16	15	17
1.22239	2.33333	1.58971	0.0257214	C1DQV7	Avin_14140	Probable lipid kinase YegS-like (EC 2.7.1.-)	3	3	3	7	9	5
0.337035	1.26316	0.376813	0.41994	C1DQV8	Avin_14150	Soluble lytic murein transglycosylase	7	7	5	11	8	5
0.929611	1.90476	0.85786	0.13872	C1DQZ8	Avin_14550	Probable S-methyl-5'-thioinosine phosphorylase (EC 2.4.2.44) (5'-methylthioinosine phosphorylase) (MTI phosphorylase) (MTIP)	6	8	7	9	20	11
0.710493	1.63636	0.809623	0.155016	C1DR27	Avin_14840	HAD-superfamily hydrolase	5	4	2	5	5	8
0.444785	1.36111	1.04739	0.0896625	C1DR28	Avin_14850	Peptidase S49, SppA	13	11	12	15	20	14
0.447459	1.36364	0.427243	0.373901	C1DR29	Avin_14860	7-methyl-GTP pyrophosphatase (m(7)GTP pyrophosphatase) (EC 3.6.1.-)	5	4	2	7	4	4
1.07529	2.10714	2.13434	0.00733936	C1DRI0	Avin_15030	Cysteine desulfurase protein	12	7	9	17	22	20
0.477579	1.39241	1.14894	0.0709676	C1DRJ3	Avin_15160	Electron transfer flavoprotein-ubiquinone oxidoreductase (ETF-QO) (EC 1.5.5.1)	24	31	24	38	42	30
0.495958	1.41026	1.94481	0.011355	C1DRL9	Avin_15420	Aminotransferase, class I and II	14	11	14	17	19	19
-0.222392	0.857143	0.427243	0.373901	C1DRM3	Avin_15460	Histidine kinase (EC 2.7.13.3)	4	5	5	3	4	5
1	2	1.93038	0.0117386	C1DRM4	Avin_15470	DUF815 domain-containing protein	10	8	8	21	15	16
1.22239	2.33333	0.935106	0.116117	C1DRM7	Avin_15500	ABC transporter, ATP binding component	1	2	0	3	2	2
-0.137504	0.909091	0.285236	0.518518	C1DRN0	Avin_15530	Heavy metal response regulator, two-component	4	4	3	3	3	4
0.280108	1.21429	0.600646	0.250815	C1DRN8	Avin_15610	Response regulator, transciptional regulatory protein	6	4	4	6	5	6
0.274622	1.20968	0.677422	0.210174	C1DRQ0	Avin_15730	Pseudouridine synthase (EC 5.4.99.-)	24	18	20	25	29	21
1.37851	2.6	0.780567	0.165742	C1DRQ1	Avin_15740	Short-chain dehydrogenase/reductase SDR	7	4	4	13	21	5
0.736966	1.66667	0.688021	0.205106	C1DRQ4	Avin_15770	Amidohydrolase	1	2	3	4	4	2
0.0874627	1.0625	0.168854	0.677869	C1DRR7	Avin_15900	Metallo-beta-lactamase family protein	4	6	6	5	6	6
0.798366	1.73913	2.16374	0.00685897	C1DRS4	Avin_15970	ABC transporter, ATP binding component	9	6	8	14	14	12
-0.0659633	0.955307	0.688021	0.205106	C1DRS5	Avin_15980	Glycosyl transferase, family 2	58	63	58	56	58	57
-0.263034	0.833333	0.569246	0.269621	C1DRS6	Avin_15990	Hydrolase (HAD superfamily) protein	22	19	19	12	18	20
-0.0931094	0.9375	0.0810271	0.829799	C1DRS7	Avin_16000	Uncharacterized protein	4	5	7	7	5	3
1.28011	2.42857	1.95638	0.0110565	C1DRS8	Avin_16010	Glycosyl transferase, family 2	3	1	3	6	6	5
0.853514	1.8069	0.671949	0.212839	C1DRT1	Avin_16040	Uncharacterized protein	31	57	57	60	65	137
0.440573	1.35714	0.8695	0.135052	C1DRU6	Avin_16190	NAD_binding_9 domain-containing protein	26	22	22	26	40	29
-0.584963	0.666667	0.935106	0.116117	C1DRU9	Avin_16220	DUF1972 domain-containing protein	2	2	2	2	1	1
-0.485427	0.714286	1.00305	0.0993007	C1DSA0	Avin_16400	Acyl-CoA dehydrogenase	9	9	10	5	6	9
0.152003	1.11111	0.139866	0.724659	C1DSA3	Avin_16430	Electron transfer flavoprotein-ubiquinone oxidoreductase (ETF-QO) (EC 1.5.5.1)	3	3	3	5	3	2
0.231326	1.17391	0.186652	0.650652	C1DSA9	Avin_16490	Short-chain dehydrogenase/reductase SDR	7	5	11	6	13	8
0.152003	1.11111	0.191566	0.64333	C1DSB7	Avin_16590	Xylitol dehydrogenase, zinc-containing alcohol dehydrogenase superfamily	4	2	3	3	4	3
-1.21573	0.430556	3.75647	0.0001752	C1DF97	Avin_16680	Uncharacterized protein	50	44	50	21	21	20
-1.7028	0.30719	3.18805	0.000648553	C1DSC7	Avin_16690	Cysteine desulfurase (EC 2.8.1.7)	47	51	55	19	10	18
1.50901	2.84615	1.81276	0.01539	C1DSC8	Avin_16700	Acetyl-CoA hydrolase/transferase family protein	7	3	3	10	15	12
0.293731	1.22581	1.45385	0.0351684	C1DSD1	Avin_16730	Glucose/ribitol dehydrogenase family protein	9	11	11	13	13	12
1	2	0.183066	0.656045	C1DSD6	Avin_16780	ABC transporter, ATP binding/permease hybrid protein	1	2	0	6	0	0
0.793549	1.73333	1.10277	0.0789275	C1DSE0	Avin_16820	Zinc-containing alcohol dehydrogenase superfamily	6	5	4	11	9	6
0.302563	1.23333	0.736206	0.183567	C1DSE6	Avin_16870	Glucose/ribitol dehydrogenase family protein	11	9	10	11	15	11
0.152003	1.11111	0.139866	0.724659	C1DSE7	Avin_16880	16S rRNA uridine-516 pseudouridylate synthase	3	2	4	2	4	4
0.632268	1.55	1.15667	0.0697158	C1DSE9	Avin_16900	RNA binding protein, S1 family	7	7	6	8	10	13
-0.630766	0.645833	0.891592	0.128353	C1DSH5	Avin_17170	CRISPR-associated helicase Cas3, core	16	17	15	11	5	15
0.338802	1.26471	0.608424	0.246363	C1DSH6	Avin_17180	Uncharacterized protein	13	11	10	18	14	11
0.767023	1.70175	3.1062	0.000783062	C1DSH8	Avin_17200	CRISPR-associated protein, CT1975	19	19	19	32	30	35
0.321928	1.25	0.637895	0.2302	C1DSH9	Avin_17210	CRISPR-associated protein, CT1976	3	2	3	4	3	3
0.584963	1.5	1.48768	0.0325325	C1DSI0	Avin_17220	CRISPR-associated protein, CT1974	12	8	8	13	15	14
2	4	0.994856	0.101192	C1DSK0	Avin_17420	CbiA domain-containing protein	0	1	0	2	1	1
0.736966	1.66667	1.79236	0.0161301	C1DSK1	Avin_17430	Uncharacterized protein	2	2	2	3	4	3
0.917538	1.88889	1.79236	0.0161301	C1DSL3	Avin_17550	Metallo-beta-lactamase family protein	3	2	4	6	6	5
1.14439	2.21053	1.56066	0.0275004	C1DDJ9	Avin_17570	3-oxoadipate CoA-transferase (EC 2.8.3.6)	8	6	5	13	18	11
1	2	0.935106	0.116117	C1DDK1	Avin_17590	3-hydroxybutyrate dehydrogenase	4	4	4	6	12	6
1.29956	2.46154	1.1348	0.0733161	C1DDK4	Avin_17620	Enoyl-CoA hydratase/isomerase family protein	5	4	4	6	15	11
0.386183	1.30693	0.823797	0.150039	C1DDK9	Avin_17670	PfkB-family carbohydrate kinase	42	30	29	41	52	39
0.632268	1.55	1.51057	0.0308621	C1DDL0	Avin_17680	Uncharacterized protein	24	19	17	30	36	27
0.514573	1.42857	0.994856	0.101192	C1DDL9	Avin_17770	Lipopolysaccharide kinase	3	2	2	3	3	4
0.868756	1.82609	1.3121	0.0487421	C1DDM0	Avin_17780	Methyltransf_25 domain-containing protein	12	5	6	14	13	15
0.584963	1.5	1.17544	0.0667665	C1DDM4	Avin_17820	Zn_protease domain-containing protein	4	3	3	6	5	4
0.304855	1.23529	0.427243	0.373901	C1DDM5	Avin_17830	Phosphoglycerate mutase family protein	4	7	6	6	9	6
0.874469	1.83333	0.72353	0.189004	C1DDM8	Avin_17860	CHAD domain superfamily protein	2	3	1	5	4	2
0.0824621	1.05882	0.220323	0.602112	C1DDM9	Avin_17870	UPF0753 protein Avin_17870	64	52	54	51	66	63
0.289507	1.22222	0.800512	0.158302	C1DDN0	Avin_17880	NADH-ubiquinone oxidoreductase, chain 5	11	8	8	10	12	11
0.915608	1.88636	1.33105	0.0466609	C1DDN2	Avin_17900	Sulphate transporter	21	12	11	26	34	23
0.788496	1.72727	1.00305	0.0993007	C1DDN9	Avin_17970	Universal stress protein family	4	3	4	8	7	4
0.485427	1.4	1.27469	0.0531258	C1DDP2	Avin_18000	DEAD box and SNF-like helicase domain-containing protein	24	17	19	31	24	29
0.70044	1.625	2.67558	0.00211065	C1DDP7	Avin_18050	Globin-like protein	5	6	5	9	9	8
0.584963	1.5	1.96567	0.0108226	C1DDP9	Avin_18070	ATPase, AAA superfamily	15	21	18	25	28	28
-0.387023	0.764706	0.829303	0.148148	C1DDQ1	Avin_18090	Uncharacterized protein	6	5	6	5	5	3
1.078	2.11111	1.71126	0.0194418	C1DDQ8	Avin_18160	MaoC_dehydrat_N domain-containing protein	3	3	3	5	8	6
0.476438	1.3913	1.27296	0.0533382	C1DDQ9	Avin_18170	Uncharacterized protein	7	7	9	12	9	11
0	1	0	1	C1DDR1	Avin_18190	Probable transcriptional regulatory protein Avin_18190	9	7	4	8	7	5
-0.341037	0.789474	0.482197	0.32946	C1DDS2	Avin_18310	Peptidase, U32 family	7	5	7	4	4	7
0.192645	1.14286	0.285236	0.518518	C1DDT4	Avin_18430	NADH:flavin oxidoreductase/NADH oxidase family	4	6	4	6	4	6
0.277534	1.21212	0.24226	0.572453	C1DDT7	Avin_18460	Zinc-containing alcohol dehydrogenase superfamily protein	12	11	10	7	20	13
0	1	0	1	C1DDU7	Avin_18560	HlyD_D23 domain-containing protein	0	0	0	0	0	0
0	1	0	1	C1DDU8	Avin_18570	Heavy metal efflux pump, CzcA family	0	0	0	0	0	0
0.540568	1.45455	1.1406	0.0723429	C1DDV2	Avin_18610	Short-chain dehydrogenase/reductase, SDR family protein	9	8	5	12	10	10
0.788496	1.72727	1.32403	0.0474206	C1DDV6	Avin_18650	Histidine triad (HIT) family protein	4	4	3	6	8	5
0.540568	1.45455	0.307221	0.492923	C1DDW3	Avin_18720	Uncharacterized protein	2	7	2	5	3	8
1.34104	2.53333	1.81421	0.0153387	C1DDW5	Avin_18740	Acetyl-CoA hydrolase/transferase	36	22	17	53	78	59
0.398549	1.31818	0.870626	0.134702	C1DDW7	Avin_18760	Uncharacterized protein	8	5	9	10	10	9
0	1	0	1	C1DDW9	Avin_18780	Uncharacterized protein	3	2	3	3	3	2
2.45943	5.5	1.47532	0.0334717	C1DDX0	Avin_18790	Tetratricopeptide (TPR) repeat and VWA domain-containing protein	0	1	1	4	5	2
0.584963	1.5	0.800512	0.158302	C1DDX1	Avin_18800	von Willebrand factor, type A (VWA) domain protein	1	3	2	3	3	3
-0.485427	0.714286	0.637895	0.2302	C1DDX3	Avin_18820	DUF58 domain-containing protein	2	3	2	1	2	2
1	2	0.800512	0.158302	C1DDX4	Avin_18830	AAA superfamily ATPase, MoxR-like protein	1	1	1	2	3	1
0	1	0	1	C1DDX6	Avin_18850	Lysylphosphatidylglycerol synthase (EC 2.3.2.3)	2	3	1	4	1	1
2	4	1.09259	0.0808002	C1DDX7	Avin_18860	Glutamate dehydrogenase (EC 1.4.1.2)	2	1	0	6	4	2
0.852443	1.80556	1.65251	0.0222583	C1DEC3	Avin_18960	Deoxyguanosinetriphosphate triphosphohydrolase	15	9	12	18	25	22
3.70044	13	1.35992	0.0436595	C1DEC4	Avin_18970	Uncharacterized protein	1	0	0	3	7	3
2.58496	6	1.88566	0.013012	C1DEC6	Avin_18990	Uncharacterized protein	2	1	1	5	10	9
0.400538	1.32	1.04223	0.0907332	C1DED1	Avin_19040	Dienelactone hydrolase	9	9	7	10	13	10
-0.280108	0.823529	0.204845	0.623958	C1DED5	Avin_19080	Uncharacterized protein	6	5	6	6	1	7
0.652077	1.57143	1.50543	0.0312298	C1DED9	Avin_19120	ATP-dependent DEAD/DEAH box helicase	14	18	17	21	30	26
0	1	0	1	C1DEG0	Avin_19340	Peptidase S45, penicillin amidase family	0	0	0	0	0	0
1.51457	2.85714	1.76314	0.0172528	C1DEG7	Avin_19420	Uncharacterized protein	3	3	1	5	7	8
-0.0703893	0.952381	0.0888946	0.814902	C1DEH3	Avin_19490	Outer membrane protein, OmpA/MotB family	5	8	8	8	7	5
0.383329	1.30435	0.480881	0.33046	C1DEH6	Avin_19520	Outer membrane lipoprotein	8	7	8	9	14	7
0.514573	1.42857	0.380004	0.416866	C1DEI5	Avin_19610	High-affinity branched-chain amino acid transport ATP-binding protein	3	3	1	5	3	2
0.584963	1.5	0.78707	0.163279	C1DEK3	Avin_19790	Phosphonate ABC transporter, substrate-binding protein	5	6	5	10	9	5
1.08246	2.11765	2.20666	0.00621361	C1DEN4	Avin_20130	Oxaloacetate decarboxylase (EC 4.1.1.112)	6	6	5	12	14	10
0.247928	1.1875	0.339646	0.457461	C1DF39	Avin_20380	FAD-dependent oxidoreductase	15	20	13	16	25	16
-0.241008	0.846154	0.475147	0.334852	C1DF57	Avin_20570	VacJ-like lipoprotein	10	16	13	10	12	11
0.736966	1.66667	0.427243	0.373901	C1DF62	Avin_20620	Glycosyl transferase, family 2	2	1	3	5	1	4
0.321928	1.25	0.540812	0.287864	C1DF63	Avin_20630	MoaA, NifB, PqqE, radical SAM superfamily protein	3	4	5	5	6	4
0	1	0	1	C1DF66	Avin_20660	MoaA, NifB, PqqE, radical SAM superfamily protein	18	22	20	21	20	19
0.76184	1.69565	1.40871	0.0390205	C1DF69	Avin_20690	Uncharacterized protein	8	6	9	11	16	12
0.321928	1.25	1.05056	0.0890094	C1DF71	Avin_20730	dTDP-4-dehydrorhamnose reductase, RmlD	8	6	6	8	8	9
-1	0.5	0.637895	0.2302	C1DF72	Avin_20740	Uncharacterized protein	2	1	1	1	0	1
0.280108	1.21429	0.628016	0.235496	C1DF75	Avin_20770	Squalene/phytoene synthase	22	17	17	18	25	25
-0.0951572	0.93617	0.247542	0.565533	C1DF81	Avin_20830	NADH:flavin oxidoreductase/NADH oxidase family protein	16	17	14	16	12	16
-0.378512	0.769231	0.380004	0.416865	C1DF99	Avin_21010	Copper-translocating P-type ATPase	6	4	3	4	2	4
0.807355	1.75	1.20442	0.0624575	C1DFA4	Avin_21060	Enoyl-CoA hydratase/isomerase	15	12	9	19	27	17
0.750022	1.68182	1.24501	0.0568837	C1DFB1	Avin_21130	Polysaccharide deacetylase	8	6	8	15	13	9
-0.415038	0.75	0.241548	0.573392	C1DFB4	Avin_21160	Condensation domain protein	3	4	5	1	2	6
-1.58496	0.333333	0.427243	0.373901	C1DFE4	Avin_21500	Rhodanese-like protein	0	1	2	0	0	1
1.90689	3.75	1.10277	0.0789276	C1DFF9	Avin_21680	Transcriptional regulator, LysR family	2	1	1	6	2	7
1.45943	2.75	1.61839	0.0240775	C1DFG4	Avin_21730	Oxidoreductase aldo/keto reductase family	13	6	5	18	28	20
1.55141	2.93103	1.99463	0.0101244	C1DG57	Avin_21740	Xenobiotic compound monooxygenase, DszA family, A subunit	11	7	11	24	36	25
0.514573	1.42857	0.994856	0.101192	C1DG86	Avin_22060	Glycerone kinase	6	4	4	6	8	6
0.392317	1.3125	0.72353	0.189004	C1DG87	Avin_22070	Short-chain dehydrogenase/reductase SDR protein	7	4	5	6	8	7
0.49304	1.40741	0.839177	0.144818	C1DG97	Avin_22170	Sugar-binding domain-containing protein	7	12	8	14	14	10
1.22239	2.33333	2.09421	0.0080499	C1DGA6	Avin_22260	Guanine deaminase (Guanase) (EC 3.5.4.3) (Guanine aminohydrolase)	3	4	2	7	8	6
1.10309	2.14815	1.74673	0.0179172	C1DGB0	Avin_22300	Adenine deaminase (ADE) (EC 3.5.4.2) (Adenine aminohydrolase) (AAH)	9	7	11	18	24	16
0.572579	1.48718	1.9182	0.0120725	C1DGB7	Avin_22370	Aldo/keto reductase	13	15	11	21	19	18
1.08746	2.125	1.1312	0.0739262	C1DGD9	Avin_22590	Molybdenum-pterin binding domain protein	1	4	3	6	7	4
0.366782	1.28947	1.25237	0.0559286	C1DGE2	Avin_22620	Glutathione S-transferase protein	15	12	11	15	17	17
1.45943	2.75	1.36373	0.043278	C1DGE7	Avin_22670	Uncharacterized protein	1	4	3	10	6	6
2.16993	4.5	0.809623	0.155016	C1DGF1	Avin_22710	Heavy metal translocating P-type ATPase protein	0	2	0	5	3	1
0.430634	1.34783	0.674527	0.211579	C1DGF6	Avin_22760	Ferritin, Dps family protein	6	6	11	11	11	9
0.514573	1.42857	0.268347	0.53908	C1DGF8	Avin_22780	GGDEF protein	1	3	3	6	2	2
0.641546	1.56	1.94131	0.0114469	C1DGG0	Avin_22800	Aminotransferase class-III protein	10	7	8	14	13	12
0.104337	1.075	0.330121	0.467605	C1DGG3	Avin_22830	TonB-dependent receptor	11	14	15	14	15	14
-1.58496	0.333333	1.79236	0.0161301	C1DGI2	Avin_23050	Conserved hypothetical membrane protein	3	5	4	1	2	1
-0.241008	0.846154	0.185091	0.652994	C1DGI3	Avin_23060	ABC transporter ATP-binding protein	4	5	4	5	1	5
2.45943	5.5	1.80135	0.0157998	C1DHB0	Avin_23170	ATP-grasp domain-containing protein	1	0	1	5	3	3
0.103094	1.07407	0.160044	0.691761	C1DHB1	Avin_23180	Uncharacterized protein	8	11	8	12	8	9
0.773724	1.70968	1.06071	0.086954	C1DHB9	Avin_23260	Putative phosphoenolpyruvate synthase regulatory protein (PEP synthase regulatory protein) (PSRP) (EC 2.7.11.33) (EC 2.7.4.28) (Pyruvate, water dikinase regulatory protein)	11	9	11	14	24	15
0.530515	1.44444	0.561337	0.274577	C1DHC2	Avin_23290	Putative 4-hydroxy-4-methyl-2-oxoglutarate aldolase (HMG aldolase) (EC 4.1.3.17) (Oxaloacetate decarboxylase) (OAA decarboxylase) (EC 4.1.1.112) (Regulator of ribonuclease activity homolog) (RraA-like protein)	2	4	3	3	6	4
1.07039	2.1	1.84855	0.0141726	C1DHD6	Avin_23430	Aminotransferase, class I and II	4	2	4	6	8	7
0.893085	1.85714	1.87826	0.0132356	C1DHE2	Avin_23490	tRNA-hydroxylase	2	2	3	4	4	5
0.38773	1.30833	2.37073	0.00425866	C1DHE4	Avin_23510	Peptidyl-prolyl cis-trans isomerase (PPIase) (EC 5.2.1.8)	42	40	38	53	55	49
2	4	0.839519	0.144704	C1DHG5	Avin_23720	Isochorismatase hydrolase protein	2	0	0	3	4	1
-0.152003	0.9	0.427243	0.373901	C1DIF4	Avin_24500	Uncharacterized protein	4	3	3	3	3	3
0.830075	1.77778	3.3457	0.000451125	C1DIH8	Avin_24750	Nitroreductase	13	12	11	22	22	20
1.19265	2.28571	1.47532	0.0334717	C1DII0	Avin_24770	Zinc-containing alcohol dehydrogenase superfamily	5	3	6	9	14	9
1.9542	3.875	2.16894	0.0067774	C1DIJ6	Avin_24930	Glutaryl-CoA dehydrogenase	3	3	2	10	13	8
-0.469485	0.722222	0.324747	0.473427	C1DIM2	Avin_25190	Cyclic di-GMP signal transduction protein	4	5	9	7	2	4
0.526069	1.44	0.477447	0.333084	C1DIM4	Avin_25210	Acyl-CoA dehydrogenase	10	8	7	17	6	13
0.830075	1.77778	1.03972	0.0912602	C1DIM5	Avin_25220	3-hydroxybutyryl-CoA dehydrogenase	3	2	4	5	7	4
1.70044	3.25	1.47532	0.0334717	C1DIN0	Avin_25270	Histidine kinase (EC 2.7.13.3)	2	1	1	4	3	6
1.26303	2.4	1.83824	0.0145131	C1DIP2	Avin_25410	JmjC-domain protein	8	5	7	12	19	17
1.73697	3.33333	1.24234	0.0572353	C1DIP5	Avin_25440	Peptidase M19, renal dipeptidase.PvdM-like protein	1	1	1	3	5	2
0.403897	1.32308	0.910147	0.122985	C1DIQ4	Avin_25550	TonB-dependent siderophore receptor/ferripyoverdine receptor	16	25	24	27	33	26
0.0905122	1.06475	0.153134	0.702856	C1DIQ5	Avin_25560	Non-ribosomal peptide synthase, PvdD-like protein	49	46	44	56	35	57
0.314636	1.2437	1.00652	0.0985101	C1DIQ6	Avin_25570	Non-ribosomal peptide synthase, PvdD/PvdJ-like protein	87	77	74	100	84	112
0.151008	1.11034	1.63423	0.0232151	C1DIQ7	Avin_25580	Non-ribosomal peptide synthase, PvdJ(2)-like protein	47	49	49	55	51	55
2.80735	7	0.994856	0.101192	C1DIQ9	Avin_25600	L-ornithine N5-oxygenase-PvdA-like protein	1	0	0	2	4	1
0.959358	1.94444	1.48805	0.0325054	C1DIR3	Avin_25640	Diaminobutyrate-2-oxoglutarate aminotransferase	6	7	5	10	10	15
-0.173065	0.886957	0.236071	0.580669	C1DIR4	Avin_25650	Non-ribosomal peptide synthase:Amino acid adenylation	35	40	40	42	20	40
0.736966	1.66667	1.09259	0.0808002	C1DIR6	Avin_25670	Glutamate synthase	7	8	12	11	18	16
1.18763	2.27778	2.09566	0.00802312	C1DIS2	Avin_25730	DLH domain-containing protein	9	5	4	14	14	13
-0.819428	0.566667	3.69456	0.00020204	C1DIS5	Avin_25760	Oxidoreductase FAD/NAD(P)-binding:Oxidoreductase FAD-binding region	10	10	10	6	5	6
2.72247	6.6	1.74964	0.0177974	C1DIS6	Avin_25770	Heat shock Hsp20 protein	1	1	3	15	11	7
0.29956	1.23077	0.457621	0.348641	C1DIT1	Avin_25830	Uncharacterized protein	4	6	3	5	6	5
-0.547488	0.684211	0.735007	0.184074	C1DJJ4	Avin_25840	Oxidoreductase molybdopterin-binding subunit, IorB-related	11	12	15	13	6	7
0.14439	1.10526	0.427243	0.373901	C1DJJ6	Avin_25860	Aldo/keto reductase protein	15	11	12	13	14	15
-0.103094	0.931034	0.427244	0.373901	C1DJL5	Avin_26070	Oxidoreductase	17	21	20	18	17	19
0.719892	1.64706	1.5306	0.0294713	C1DJL7	Avin_26090	ABC transporter, ATP-binding protein	7	6	4	10	10	8
0.5025	1.41667	1.17544	0.0667666	C1DJL8	Avin_26100	ABC-transporter ATP-binding protein	5	3	4	6	6	5
1	2	0.495435	0.31957	C1DJM1	Avin_26140	ABC trasporter substrate binding protein	4	3	0	8	3	3
0.893085	1.85714	1.87826	0.0132356	C1DJM6	Avin_26190	Bacterial regulatory protein, LacI family	3	6	5	9	9	8
0.50696	1.42105	1.23535	0.0581628	C1DJN8	Avin_26310	Alpha/beta hydrolase fold protein	16	11	11	20	16	18
0.719892	1.64706	1.07821	0.0835199	C1DJN9	Avin_26320	Alkyl hydroperoxide reductase subunit F	38	23	24	46	58	36
0.459432	1.375	0.658948	0.219307	C1DJP1	Avin_26340	Cyclic di-GMP signal transduction protein	4	4	8	7	8	7
2.80735	7	0.994856	0.101192	C1DJP8	Avin_26410	TonB-dependent siderophore receptor	0	1	0	4	1	2
2.45943	5.5	1.80135	0.0157998	C1DJQ0	Avin_26430	Periplasmic binding protein	1	2	1	7	10	5
1.76553	3.4	1.64986	0.0223942	C1DJQ2	Avin_26450	ABC transporter protein	1	3	1	4	7	6
0.415038	1.33333	0.427243	0.373901	C1DJV4	Avin_26980	Glucan 1,4-alpha-glucosidase	1	1	1	2	1	1
1.23704	2.35714	1.45095	0.0354039	C1DJV8	Avin_27030	Inositol monophosphatase	13	8	7	20	29	17
1.78427	3.44444	1.42026	0.0379966	C1DJW3	Avin_27080	PHB de-polymerase	6	1	2	9	14	8
0.454566	1.37037	0.525762	0.298015	C1DJW4	Avin_27090	AMP nucleosidase (EC 3.2.2.4)	19	21	14	20	35	19
0.630596	1.5482	2.20142	0.00628891	C1DJX6	Avin_27210	Glyceraldehyde-3-phosphate dehydrogenase	198	169	162	267	301	251
2	4	1.25932	0.0550406	C1DKS1	Avin_27490	Cyclopropane-fatty-acyl-phospholipid synthase	2	0	0	2	3	3
0.628031	1.54545	1.25932	0.0550406	C1DKS7	Avin_27550	Peptidase, S49 family	7	8	7	11	14	9
0	1	0	1	C1DKT0	Avin_27580	Sterol-binding protein	8	15	10	10	13	10
0.115477	1.08333	0.191566	0.64333	C1DKU5	Avin_27750	Methyltransf_14 domain-containing protein	5	3	4	4	5	4
0.490986	1.40541	1.06272	0.0865525	C1DKV6	Avin_27860	Metal-dependent phosphohydrolase, HD domain protein	11	14	12	17	21	14
-1.45943	0.363636	1.16376	0.0685871	C1DKW6	Avin_27960	Methyl accepting chemotaxis sensory transducer	3	5	3	0	2	2
-0.893085	0.538461	1.25932	0.0550406	C1DKX2	Avin_28020	YcaO domain-containing protein	3	5	5	2	2	3
1.91754	3.77778	1.51678	0.0304246	C1DKY6	Avin_28160	Glycosyl transferase, family 3, protein	2	2	5	9	16	9
1.05063	2.07143	0.887765	0.12949	C1DL09	Avin_28390	Clavaminate synthase-like superfamily protein	5	4	5	5	14	10
0.15056	1.11	0.469303	0.339388	C1DL12	Avin_28420	Isocitrase (EC 4.1.3.1) (Isocitratase) (Isocitrate lyase)	40	30	30	37	36	38
0.485427	1.4	1.22062	0.0601698	C1DLV6	Avin_28710	ABC transporter, ATP binding component	17	13	15	17	23	23
-1.22239	0.428571	0.688021	0.205106	C1DLW2	Avin_28780	RND efflux system, outer membrane lipoprotein, NodT family	1	3	3	0	2	1
2.80735	7	1.25932	0.0550406	C1DLW5	Avin_28810	Acriflavin resistance protein, AcrB/AcrD/AcrF family	0	1	0	3	3	1
1.20163	2.3	1.13529	0.0732338	C1DLX1	Avin_28870	GCN5-related N-acetyltransferase	3	4	3	11	5	7
0	1	0	1	C1DM11	Avin_29290	Histidine kinase (EC 2.7.13.3)	4	4	4	3	3	6
-0.263034	0.833333	0.72353	0.189004	C1DM15	Avin_29330	Uncharacterized protein	16	22	22	18	16	16
0.671377	1.59259	1.67001	0.0213789	C1DM25	Avin_29450	Malonyl CoA-acyl carrier protein transacylase	9	11	7	16	13	14
2.11548	4.33333	2.28677	0.00516687	C1DM30	Avin_29500	Uncharacterized protein	2	2	2	11	8	7
1.37851	2.6	2.27183	0.00534767	C1DM31	Avin_29510	ABC-type antimicrobial peptide transport system, ATPase component	11	7	7	22	25	18
-1	0.5	4.08575	8.20826e-05	C1DM37	Avin_29580	Ornithine/lysine/arginine decarboxylase	57	58	61	28	32	28
2	4	1.87826	0.0132356	C1DM44	Avin_29650	Oligopeptide ABC transporter, periplasmic substrate binding protein	1	1	0	3	2	3
-0.459432	0.727273	0.380004	0.416866	C1DM45	Avin_29660	Oligopeptide ABC transporter, inner membrane permease component	3	3	5	4	1	3
0.29956	1.23077	1.67138	0.0213116	C1DM47	Avin_29680	ABC transporter, ATP binding component	13	14	12	15	16	17
-0.954196	0.516129	0.806434	0.156159	C1DN12	Avin_30140	Acyl-CoA synthetase	15	10	6	7	6	3
0.137504	1.1	0.129877	0.741521	C1DN51	Avin_30530	Alkyl hydroperoxide reductase C (Peroxiredoxin) (Thioredoxin peroxidase)	4	3	3	2	4	5
1.58496	3	1.23535	0.0581628	C1DN91	Avin_30940	Uncharacterized protein	3	2	3	10	10	4
0.192645	1.14286	0.0731357	0.845015	C1DN93	Avin_30960	Rhodanese-like protein	1	3	3	0	3	5
2.41504	5.33333	1.83207	0.0147206	C1DN95	Avin_30980	Transcriptional regulator LysR family protein	2	0	1	4	7	5
-0.302563	0.810811	1.24234	0.0572353	C1DN99	Avin_31020	NADP oxidoreductase coenzyme F420-dependent family protein	11	13	13	10	11	9
0.621488	1.53846	1.16376	0.0685871	C1DNA3	Avin_31060	Uncharacterized protein	10	6	10	12	16	12
2.27302	4.83333	1.71184	0.0194161	C1DNV4	Avin_31440	Hydrolase, isochorismatase family	4	1	1	7	13	9
0.736966	1.66667	1.04223	0.0907332	C1DNX3	Avin_31630	CRISPR-associated helicase Cas3	4	4	4	9	6	5
0	1	0	1	C1DNZ0	Avin_31800	Na+/H+ antiporter NhaP protein	3	2	2	4	2	1
0.321928	1.25	0.23731	0.579016	C1DNZ3	Avin_31830	Uncharacterized protein	4	2	2	5	3	2
-1.80735	0.285714	1.05056	0.0890094	C1DP75	Avin_32710	Antisigma-factor antagonist STAS domain protein	3	3	1	1	1	0
1.28011	2.42857	1.2545	0.0556545	C1DP76	Avin_32720	Response regulator	2	2	3	5	8	4
0.327575	1.2549	0.836341	0.145767	C1DP77	Avin_32730	VacJ-like lipoprotein	14	16	21	22	23	19
0.584963	1.5	0.880158	0.131778	C1DPL0	Avin_32740	Uncharacterized protein	4	2	4	6	5	4
0.0544477	1.03846	0.0748964	0.841596	C1DPL5	Avin_32790	Transcriptional regulator MarR family protein	11	8	7	7	10	10
0.263034	1.2	0.688021	0.205106	C1DPM2	Avin_32860	ATPase, AAA family protein	16	13	11	17	17	14
0	1	0	1	C1DPM3	Avin_32870	Uncharacterized protein	4	2	3	3	3	3
1.16993	2.25	1.88566	0.0130119	C1DPM6	Avin_32900	Oligopeptidase B protein	8	5	3	11	13	12
0.152003	1.11111	0.800512	0.158302	C1DPN3	Avin_32980	Sulfurtransferase	18	17	19	19	22	19
1.32193	2.5	0.994856	0.101192	C1DPP3	Avin_33090	L-threonine-O-3-phosphate decarboxylase (EC 4.1.1.81)	1	1	0	2	2	1
0.893085	1.85714	2.23503	0.00582068	C1DPP5	Avin_33110	Cob(II)yrinic acid a,c-diamide reductase protein	4	5	5	8	8	10
1.28011	2.42857	0.863652	0.136882	C1DPP9	Avin_33160	Glutamine amidotransferase class-I protein	5	1	1	5	8	4
0.415037	1.33333	1.17544	0.0667666	C1DPQ3	Avin_33200	3-methyladenine DNA glycosylase-like protein	6	5	4	7	7	6
-0.263034	0.833333	0.427243	0.373901	C1DPW3	Avin_33840	Zinc-containing alcohol dehydrogenase superfamily	5	4	3	3	3	4
0	1	0	1	C1DPW9	Avin_33900	Aldo/Keto reductase with a Twin-arginine translocation pathway signal	9	5	3	6	5	6
-0.321928	0.8	0.37505	0.421648	C1DPY5	Avin_34060	Metallophosphoesterase protein	4	3	3	2	4	2
0.641546	1.56	1.60387	0.0248962	C1DQC6	Avin_34130	Short-chain dehydrogenase/reductase SDR	9	9	7	13	15	11
0.530515	1.44444	0.688021	0.205106	C1DQD0	Avin_34170	Sporulation related repeat protein	4	3	2	5	3	5
-0.190103	0.876543	0.645268	0.226325	C1DQD6	Avin_34230	Uncharacterized protein	30	26	25	27	23	21
0.736966	1.66667	1.94131	0.0114469	C1DQD7	Avin_34240	Aspartate-semialdehyde dehydrogenase	9	6	6	11	12	12
-1	0.5	1.15191	0.070484	C1DQE3	Avin_34300	Heat shock protein IbpA	3	5	4	1	3	2
0.968291	1.95652	0.81256	0.153971	C1DQE7	Avin_34340	2-dehydro-3-deoxy-phosphogluconate aldolase (EC 4.1.2.14)	10	7	6	11	23	11
0.440573	1.35714	1.05056	0.0890093	C1DQE9	Avin_34360	Response regulator	7	11	10	11	13	14
1.12553	2.18182	1.83207	0.0147206	C1DQF0	Avin_34370	Antisigma-factor antagonist STAS domain protein	5	2	4	7	9	8
0.311944	1.24138	1.24234	0.0572353	C1DQG1	Avin_34480	Arginine N-succinyltransferase	11	10	8	12	12	12
0.289507	1.22222	0.250698	0.561438	C1DQG2	Avin_34490	Arginine N-succinyltransferase	4	2	3	4	2	5
0.710493	1.63636	0.736206	0.183567	C1DQH0	Avin_34570	Citrate lyase beta chain	5	2	4	8	4	6
0.628031	1.54545	0.457621	0.348641	C1DQI5	Avin_34720	Uncharacterized protein	4	3	4	8	7	2
-0.241008	0.846154	0.475147	0.334852	C1DQJ7	Avin_34840	ABC transporter, ATP-binding protein	15	12	12	10	9	14
-0.716207	0.608696	1.47532	0.0334717	C1DQJ8	Avin_34850	DSBA oxidoreductase	7	7	9	4	6	4
0.31034	1.24	0.994856	0.101192	C1DQL2	Avin_34990	Histidine kinase (EC 2.7.13.3)	9	9	7	11	11	9
0	1	0	1	C1DQL9	Avin_35060	Glycoside hydrolase	1	1	0	1	0	1
0.341037	1.26667	0.774204	0.168189	C1DQM9	Avin_35160	Zinc-containing alcohol dehydrogenase-like protein	19	11	15	19	18	20
0.490986	1.40541	0.964962	0.108402	C1DQN0	Avin_35170	C-terminal peptidase, S41A subfamily	13	11	13	21	18	13
0.97728	1.96875	2.29264	0.00509754	C1DQN4	Avin_35210	Peptidyl-prolyl cis-trans isomerase (EC 5.2.1.8)	13	8	11	23	21	19
0.436099	1.35294	0.994856	0.101192	C1DQN6	Avin_35230	Histidine kinase (EC 2.7.13.3)	5	7	5	7	9	7
0	1	0	1	C1DQP6	Avin_35330	Lipoprotein	3	4	2	4	4	1
0.947533	1.92857	1.2215	0.0600481	C1DQP9	Avin_35360	Thioredoxin peroxidase	7	3	4	7	9	11
-0.415038	0.75	0.317117	0.481817	C1DQQ1	Avin_35380	Putative beta-barrel assembly-enhancing protease (EC 3.4.-.-)	3	5	4	5	3	1
0.865699	1.82222	4.29895	5.02402e-05	C1DR96	Avin_36070	Uncharacterized protein	14	15	16	27	27	28
0.31797	1.24658	1.19652	0.0636027	C1DR97	Avin_36080	ATP binding/ATPase (HATPase_c) domain-containing protein	28	21	24	31	28	32
1.07039	2.1	0.974013	0.106166	C1DRA4	Avin_36150	Bacterial regulatory protein, GntR	4	3	3	10	4	7
0.169925	1.125	0.0888946	0.814902	C1DRC1	Avin_36320	Non-specific serine/threonine protein kinase (EC 2.7.11.1)	4	5	7	4	3	11
0.584963	1.5	0.139867	0.724659	C1DRE3	Avin_36540	Fic (Filamentation induced by cAMP) protein	2	0	0	1	0	2
1.07039	2.1	1.5954	0.0253865	C1DRV4	Avin_36830	WrbA-like flavodoxin	2	3	5	6	8	7
0.263034	1.2	0.427243	0.373901	C1DRV6	Avin_36850	DnaA family protein, probable Hda	4	2	4	4	4	4
0.526069	1.44	0.69498	0.201846	C1DRV9	Avin_36880	Uncharacterized protein	10	9	6	13	15	8
0.807355	1.75	0.839519	0.144704	C1DRW2	Avin_36910	Uncharacterized protein	2	4	2	6	5	3
-0.192645	0.875	0.37505	0.421648	C1DRW5	Avin_36940	Uncharacterized protein	6	5	5	4	4	6
-0.192645	0.875	0.285236	0.518518	C1DRX1	Avin_37000	SAM-dependent methyltransferase	3	2	3	2	3	2
0.152003	1.11111	0.148988	0.709597	C1DRX2	Avin_37010	TonB-dependent ferrisiderophore receptor protein	4	6	8	9	6	5
-0.157541	0.896552	0.41397	0.385505	C1DS32	Avin_37630	Uncharacterized protein	19	22	17	15	20	17
0.241008	1.18182	0.285236	0.518518	C1DS37	Avin_37680	Alpha-E domain-containing protein	4	4	3	3	6	4
0.668794	1.58974	1.28882	0.0514259	C1DS38	Avin_37690	Uncharacterized protein	16	12	11	23	23	16
0.681471	1.60377	2.31761	0.00481268	C1DS49	Avin_37800	NADH:flavin xenobiotic reductase	17	20	16	26	31	28
0.255257	1.19355	0.516329	0.304559	C1DS50	Avin_37810	Uncharacterized protein	7	12	12	12	13	12
1.35364	2.55556	1.94131	0.0114469	C1DS53	Avin_37840	Peptidase_M75 domain-containing protein	4	3	2	8	9	6
0.807355	1.75	0.716135	0.192249	C1DS55	Avin_37860	Peptidase_M75 domain-containing protein	7	2	3	9	5	7
1.80735	3.5	1.6178	0.0241101	C1DS56	Avin_37870	Uncharacterized protein	2	1	1	6	5	3
0.791413	1.73077	1.40035	0.0397784	C1DS64	Avin_37950	Zinc-containing alcohol dehydrogenase	6	9	11	13	18	14
0.137504	1.1	0.129877	0.741521	C1DS82	Avin_38150	Aldo/keto reductase	4	4	2	5	3	3
0.485427	1.4	0.206693	0.621308	C1DSN6	Avin_38370	AAA domain-containing protein	4	1	0	2	2	3
0.351472	1.27586	0.905401	0.124337	C1DSN9	Avin_38400	Universal stress protein family	9	11	9	10	13	14
1.10434	2.15	1.81602	0.0152748	C1DSP7	Avin_38490	Response regulator, LuxR family	7	6	7	13	18	12
0.952171	1.93478	2.65343	0.00222109	C1DSQ0	Avin_38520	Phosphoketolase protein	17	15	14	31	32	26
0.234465	1.17647	0.853667	0.140066	C1DSQ1	Avin_38530	RNA-metabolising metallo-beta-lactamase family protein	18	19	14	20	21	19
0.49304	1.40741	2.27343	0.00532813	C1DSS2	Avin_38750	S-(hydroxymethyl)glutathione dehydrogenase (EC 1.1.1.284)	10	9	8	13	12	13
1.18442	2.27273	1.11283	0.0771202	C1DSV2	Avin_39050	Uncharacterized protein	4	2	5	5	11	9
0.0631938	1.04478	0.204845	0.623958	C1DSV4	Avin_39070	Uncharacterized protein	25	22	20	21	24	25
0.658963	1.57895	1.28925	0.0513744	C1DSV5	Avin_39080	ArsC family protein	5	6	8	11	11	8
0.63743	1.55556	0.299383	0.501899	C1DSV7	Avin_39100	Cysteine desulfurase, sufS	1	4	4	1	8	5
0.463947	1.37931	1.44578	0.0358278	C1DSW1	Avin_39140	Glycosyl transferase, family 2	23	17	18	24	27	29
-0.137504	0.909091	0.0685016	0.85408	C1DSW9	Avin_39220	ABC transporter	7	2	2	4	3	3
1.078	2.11111	1.88566	0.0130119	C1DSY2	Avin_39350	Uncharacterized protein	8	5	5	11	15	12
-0.415038	0.75	0.11484	0.767644	C1DSY5	Avin_39380	Bacterial regulatory protein, TetR family	1	2	1	3	0	0
2.41504	5.33333	2.09875	0.0079662	C1DSY8	Avin_39420	Uncharacterized protein	1	1	1	4	7	5
0.584963	1.5	0.652123	0.222781	C1DSY9	Avin_39430	NADH:flavin oxidoreductase/NADH oxidase	18	11	5	15	19	17
-0.276518	0.825581	0.701924	0.198644	C1DE01	Avin_39700	Ferredoxin	30	31	25	21	29	21
0.540568	1.45455	1.8724	0.0134154	C1DE06	Avin_39750	D-isomer specific 2-hydroxyacid dehydrogenase	18	17	20	24	30	26
0.825971	1.77273	2.23773	0.00578456	C1DE13	Avin_39820	Modulator of DNA gyrase	9	7	6	13	14	12
1.09311	2.13333	2.03593	0.00920589	C1DE14	Avin_39830	Uncharacterized protein	3	7	5	10	11	11
0.29956	1.23077	0.380004	0.416866	C1DE32	Avin_40020	Oxidoreductase FAD/NAD(P)-binding	5	3	5	7	4	5
-1.34792	0.392857	2.16374	0.00685897	C1DE38	Avin_40090	Outer membrane copper transport protein	8	10	10	4	5	2
1.07039	2.1	1.03314	0.0926527	C1DE45	Avin_40170	Nitrilase/cyanide hydratase and apolipoprotein N-acyltransferase	4	4	2	6	10	5
1.58496	3	1.67138	0.0213116	C1DE55	Avin_40270	Ancillary SecYEG translocon subunit	4	3	2	10	11	6
0.95109	1.93333	1.00153	0.0996484	C1DE58	Avin_40300	DUF4115 domain-containing protein	8	5	2	11	11	7
0.424498	1.34211	0.62331	0.238062	C1DEB2	Avin_40850	Endopeptidase La (EC 3.4.21.53)	17	9	12	14	21	16
0.160465	1.11765	0.5534	0.27964	C1DER8	Avin_41140	OmpA family protein	22	24	22	29	25	22
0.131245	1.09524	0.139866	0.724659	C1DER9	Avin_41150	Metallo beta-lactamase-like protein	7	7	7	11	7	5
1.58496	3	0.935106	0.116117	C1DES0	Avin_41160	Response regulator	0	0	1	1	1	1
-1	0.5	0.715392	0.192579	C1DES5	Avin_41210	Petidoglycan binding protein	4	6	4	5	1	1
0.742504	1.67308	1.27427	0.0531773	C1DES7	Avin_41230	D-glycerate dehydrogenase	20	15	17	24	37	26
0.176878	1.13043	0.230686	0.587914	C1DET6	Avin_41320	Uncharacterized protein	6	7	10	11	7	8
0.440573	1.35714	1.05056	0.0890093	C1DEU8	Avin_41450	Molybdopterin biosynthesis protein MoeB	8	10	10	14	14	10
0.106915	1.07692	0.0585005	0.873976	C1DEV2	Avin_41490	Uncharacterized protein	1	5	7	6	5	3
0.387023	1.30769	0.270804	0.536039	C1DF11	Avin_42130	Acetaldehyde dehydrogenase 4 (EC 1.2.1.10) (Acetaldehyde dehydrogenase [acetylating] 4)	6	3	4	3	5	9
1	2	1.95638	0.0110565	C1DF21	Avin_42230	2-hydroxymuconic semialdehyde hydrolase	4	4	2	6	7	7
0.847997	1.8	0.427243	0.373901	C1DFH1	Avin_42430	Uncharacterized protein	0	3	2	4	4	1
-0.736966	0.6	0.427243	0.373901	C1DFH3	Avin_42450	Uncharacterized protein	1	2	2	0	2	1
0.722993	1.6506	2.07253	0.00846185	C1DFI4	Avin_42570	APH domain-containing protein	32	24	27	41	51	45
0.807355	1.75	0.330121	0.467605	C1DFK3	Avin_42760	Uncharacterized protein	2	1	1	4	3	0
0.415038	1.33333	0.92302	0.119393	C1DFN3	Avin_43080	Uncharacterized protein	10	12	11	14	18	12
0.228819	1.17187	0.923019	0.119393	C1DFN4	Avin_43090	Iron-sulfur cluster binding protein-like protein	22	22	20	25	28	22
0	1	0	1	C1DFN5	Avin_43100	LUD_dom domain-containing protein	8	4	2	5	5	4
0.0388192	1.02727	0.171006	0.674519	C1DFN6	Avin_43110	Fe-S/FAD domain protein	38	35	37	41	38	34
-1.35364	0.391304	1.31148	0.0488116	C1DFN7	Avin_43120	Histidine kinase (EC 2.7.13.3)	9	9	5	4	1	4
0.823122	1.76923	0.960797	0.109447	C1DFS0	Avin_43450	ABC_trans_aux domain-containing protein	10	8	8	19	18	9
1.32193	2.5	2.02044	0.0095403	C1DFU1	Avin_43660	D-isomer specific 2-hydroxyacid dehydrogenase	10	5	7	17	22	16
-0.321928	0.8	0.168854	0.677869	C1DGP8	Avin_44230	ABC transporter protein	2	2	1	2	0	2
0.830075	1.77778	2.65913	0.00219213	C1DGP9	Avin_44240	8-amino-7-oxononanoate synthase-like protein	3	3	3	5	5	6
1.73697	3.33333	1.24234	0.0572353	C1DGQ2	Avin_44290	N-acetyltransferase domain-containing protein	1	1	1	2	5	3
0.443607	1.36	0.81725	0.152317	C1DGQ3	Avin_44300	NTP_transf_3 domain-containing protein	8	6	11	10	11	13
0.169925	1.125	0	1	C1DGQ4	Avin_44310	Nucleotidyltransferase family protein	8	8	8	9	9	9
0.874469	1.83333	3.15516	0.000699578	C1DGQ7	Avin_44350	Uncharacterized protein	10	9	11	17	19	19
1.70044	3.25	1.47532	0.0334717	C1DGQ9	Avin_44370	Phosphatidate cytidylyltransferase (EC 2.7.7.41)	1	1	2	4	6	3
0.173648	1.12791	1.15667	0.0697158	C1DGR0	Avin_44380	Aspartyl/Asparaginyl beta-hydroxylase family protein	27	28	31	31	34	32
0.175087	1.12903	0.476884	0.333516	C1DGR3	Avin_44410	Aspartyl/Asparaginyl beta-hydroxylase family protein	16	23	23	22	24	24
0.0502733	1.03546	0.163063	0.686969	C1DGR4	Avin_44420	Uncharacterized protein	54	42	45	50	50	46
-1	0.5	1.00305	0.0993007	C1DGR6	Avin_44440	APH domain-containing protein	4	5	7	3	1	4
-0.459432	0.727273	0.994856	0.101192	C1DGR7	Avin_44450	Glycosyl transferase, family 2 protein	4	4	3	3	2	3
0.961526	1.94737	0.960468	0.10953	C1DGR8	Avin_44460	Uncharacterized protein	8	8	3	9	17	11
0.528694	1.44262	2.05449	0.00882084	C1DGT0	Avin_44580	ADP-ribose diphosphatase (EC 3.6.1.13) (ADP-ribose phosphohydrolase) (ADP-ribose pyrophosphatase) (Adenosine diphosphoribose pyrophosphatase)	20	18	23	27	30	31
-0.321928	0.8	0.285236	0.518519	C1DGT3	Avin_44610	3-deoxy-D-manno-octulosonic acid transferase (Kdo transferase) (EC 2.4.99.12) (Lipid IV(A) 3-deoxy-D-manno-octulosonic acid transferase)	2	2	1	2	1	1
0.900464	1.86667	2.5391	0.00289001	C1DGT4	Avin_44620	FAD dependent oxidoreductase	6	5	4	10	9	9
0.50696	1.42105	0.733182	0.184849	C1DGT5	Avin_44630	Aldo/keto reductase family protein	7	5	7	10	6	11
0.929611	1.90476	1.04464	0.0902321	C1DGT6	Avin_44640	Uncharacterized protein	7	7	7	11	19	10
-0.584963	0.666667	0.191566	0.64333	C1DGU0	Avin_44690	LmbE family protein	2	1	0	0	1	1
0.770518	1.70588	1.64986	0.0223942	C1DGU1	Avin_44700	Mig-14 family protein	5	7	5	10	11	8
-0.137504	0.909091	0.0860307	0.820293	C1DGU8	Avin_44770	Uncharacterized protein	3	2	6	4	4	2
1.19265	2.28571	1.47532	0.0334717	C1DGV0	Avin_44790	Glycosyl transferase, group 1	1	2	4	5	6	5
0.289507	1.22222	1.79236	0.0161301	C1DGV1	Avin_44800	Carbamoyltransferase	11	13	12	15	14	15
1.1375	2.2	1.39857	0.039942	C1DGV2	Avin_44810	Uncharacterized protein	9	3	3	11	11	11
0.289507	1.22222	0.935106	0.116116	C1DGV6	Avin_44850	Lipopolysaccharide heptosyltransferase I, waaC	3	3	3	4	4	3
1.08746	2.125	1.80135	0.0157999	C1DGV7	Avin_44860	Lipopolysaccharide heptosyltransferase II-LPS biosynthesis, waaF	4	2	2	6	6	5
1.87447	3.66667	0.78707	0.163279	C1DGW3	Avin_44920	Cation transportingP-type ATPase	2	1	0	6	4	1
0.83399	1.78261	2.50507	0.00312559	C1DGW4	Avin_44930	Usp-like protein	9	8	6	14	13	14
0.657608	1.57746	1.45973	0.0346952	C1DHP2	Avin_45100	MscS Mechanosensitive ion channel protein	31	22	18	41	37	34
1.16993	2.25	1.46713	0.0341094	C1DHP6	Avin_45140	Thioredoxin 2, TxrC	3	2	3	4	7	7
0.084889	1.06061	0.250698	0.561438	C1DHP7	Avin_45150	Universal stress protein	10	12	11	13	12	10
1.28951	2.44444	1.15531	0.069934	C1DHP8	Avin_45160	AAA_31 domain-containing protein	6	2	1	6	9	7
0.137504	1.1	0.285236	0.518518	C1DHP9	Avin_45170	Transcriptional regulator, LysR family	7	7	6	7	9	6
0.537028	1.45098	1.15299	0.0703083	C1DHQ4	Avin_45230	SPOR domain-containing protein	19	14	18	23	30	21
-0.106915	0.928572	0.0788239	0.834019	C1DHS1	Avin_45400	GBBH-like_N domain-containing protein	2	5	7	5	4	4
1.77761	3.42857	1.65228	0.0222699	C1DHT9	Avin_45600	Uncharacterized protein	3	2	2	6	11	7
0.263034	1.2	0.935106	0.116116	C1DHU4	Avin_45650	Alpha-1,4 glucan phosphorylase (EC 2.4.1.1)	4	3	3	4	4	4
0.459432	1.375	0.735007	0.184074	C1DHY2	Avin_46060	Histidine triad (HIT) family protein	7	4	5	6	9	7
-0.0780026	0.947368	0.191566	0.64333	C1DHY5	Avin_46090	OsmC family protein	7	6	6	6	7	5
1.1375	2.2	1.64986	0.0223942	C1DHZ6	Avin_46210	Phosphoribosyl pyrophosphate synthase	4	2	4	6	9	7
0.415038	1.33333	0.540812	0.287864	C1DI16	Avin_46430	MaoC-like domain-containing protein	2	4	3	3	5	4
0.5025	1.41667	1.17544	0.0667666	C1DIT4	Avin_46470	Bacterial regulatory protein, LysR-family	4	4	4	5	7	5
1.45943	2.75	1.16376	0.0685871	C1DIV4	Avin_46680	Transcriptional regulator, LysR-family	1	3	0	4	4	3
0.334419	1.26087	0.600646	0.250815	C1DIW4	Avin_46780	Nucleotidyl transferase	8	7	8	12	7	10
0.874469	1.83333	1.16352	0.068625	C1DIW5	Avin_46790	Phosphotransferase	13	11	12	18	30	18
0.379848	1.3012	0.914308	0.121813	C1DIX4	Avin_46880	UPF0229 protein Avin_46880	30	28	25	32	44	32
0.674905	1.59649	1.91628	0.0121261	C1DIX5	Avin_46890	SpoVR-like protein	21	17	19	28	35	28
1.34792	2.54545	0.988626	0.102653	C1DIZ7	Avin_47110	Phosphonate binding protein	6	2	3	14	8	6
0.713696	1.64	1.13437	0.0733884	C1DIZ8	Avin_47120	Uncharacterized protein	11	6	8	12	17	12
1.12553	2.18182	1.09786	0.0798254	C1DJ16	Avin_47300	Iron ABC transporter, periplasmic iron-binding protein	5	3	3	11	8	5
1.86673	3.64706	2.02841	0.00936679	C1DJ19	Avin_47330	Aminopeptidase P	8	5	4	22	25	15
0.222392	1.16667	0.250698	0.561438	C1DJ20	Avin_47340	UPF0149 protein Avin_47340	5	3	4	5	3	6
0	1	0	1	C1DJ25	Avin_47390	Oxidoreductase protein	9	7	9	9	9	7
0.228269	1.17143	0.994856	0.101192	C1DJ32	Avin_47460	Glyoxalase	11	11	13	15	13	13
-0.736966	0.6	2.21309	0.00612226	C1DJ38	Avin_47520	ABC transporter, ATP-binding protein	11	11	13	6	8	7
0.255655	1.19388	1.02318	0.0948029	C1DJ40	Avin_47540	Regulatory protein	31	35	32	38	44	35
0.360747	1.28409	1.0773	0.0836959	C1DJ43	Avin_47570	HemY-like protein	32	26	30	32	43	38
0.370368	1.29268	0.994856	0.101192	C1DJ44	Avin_47580	HemX-like protein	30	26	26	34	42	30
0.736966	1.66667	0.707166	0.196261	C1DJ59	Avin_47740	Haloacid dehalogenase-like hydrolase protein	4	3	2	3	7	5
-0.378512	0.769231	0.330121	0.467605	C1DJY0	Avin_47810	Mg chelatase-related protein	3	6	4	2	3	5
0.275634	1.21053	0.829303	0.148148	C1DJY1	Avin_47820	Uncharacterized protein	7	5	7	8	7	8
1	2	0.870626	0.134702	C1DJY4	Avin_47850	Pirin-like protein	2	1	4	3	6	5
2.16993	4.5	0.809623	0.155016	C1DK10	Avin_48110	Dihydrofolate reductase (EC 1.5.1.3)	2	0	0	1	5	3
0.289507	1.22222	0.427243	0.373901	C1DK12	Avin_48130	Uncharacterized protein	4	2	3	4	4	3
-0.387023	0.764706	0.531274	0.294256	C1DK13	Avin_48140	HSR1-related GTP-binding protein	5	7	5	6	3	4
-0.459432	0.727273	1.87826	0.0132356	C1DK23	Avin_48250	HAD-superfamily hydrolase subfamily IB, PSPase-like protein	7	7	8	5	5	6
0.777608	1.71429	1.17544	0.0667665	C1DK28	Avin_48300	Fumarylacetoacetate (FAA) hydrolase family protein	7	4	3	7	8	9
0.518467	1.43243	0.865165	0.136406	C1DK29	Avin_48310	FAD linked oxidoreductase	16	10	11	15	22	16
0	1	0	1	C1DK37	Avin_48400	Hydrolase_4 domain-containing protein	3	2	1	4	2	0
0.192645	1.14286	0.129877	0.741521	C1DK39	Avin_48420	NAD-dependent epimerase/dehydratase family protein	3	2	2	3	1	4
0.499571	1.41379	0.949152	0.112421	C1DK40	Avin_48440	Transcriptional regulator, LysR family protein	11	8	10	11	17	13
0.222392	1.16667	0.191566	0.64333	C1DK50	Avin_48540	Uncharacterized protein	2	3	1	2	2	3
1.06817	2.09677	1.71937	0.0190821	C1DK58	Avin_48620	Putative glucose-6-phosphate 1-epimerase (EC 5.1.3.15)	12	8	11	18	27	20
-0.115477	0.923077	0.11484	0.767644	C1DK61	Avin_48660	Methyltransferase type 11 protein	4	4	5	5	5	2
1.43296	2.7	1.88081	0.0131581	C1DK63	Avin_48680	McbC-like_oxidoreductase	5	3	2	8	8	11
0.0544477	1.03846	0.21563	0.608654	C1DK64	Avin_48690	Rhodanese-like protein with Ankyrin repeat	18	16	18	17	20	17
1.37851	2.6	1.63423	0.0232151	C1DK67	Avin_48720	Glutathione S-transferase	2	1	2	5	5	3
0.180572	1.13333	0.139866	0.724659	C1DK83	Avin_48880	Glutamine synthetase	3	8	4	6	7	4
2.1375	4.4	2.16374	0.00685897	C1DK87	Avin_48920	Bacterial outer membrane porin	2	3	0	8	6	8
-0.0874627	0.941177	0.129876	0.741521	C1DKA1	Avin_49070	Pyridine nucleotide-disulphide oxidoreductase family protein	5	5	7	4	6	6
1.06871	2.09756	1.561	0.0274792	C1DKA2	Avin_49080	Aldehyde dehydrogenase	16	12	13	23	37	26
0.788496	1.72727	2.31761	0.00481268	C1DKA5	Avin_49110	Redox protein	4	4	3	6	7	6
1.22239	2.33333	0.688021	0.205107	C1DL57	Avin_49560	Acyl-CoA dehydrogenase	1	1	1	4	2	1
-0.269187	0.829787	0.616218	0.241981	C1DL79	Avin_49810	Uncharacterized protein	14	17	16	16	10	13
0.530515	1.44444	0.688021	0.205106	C1DL87	Avin_49890	Membrame protein	4	2	3	3	5	5
-0.392317	0.761905	0.880158	0.131778	C1DL90	Avin_49920	Sugar isomerase (SIS)	6	7	8	6	4	6
-0.226771	0.854545	0.511358	0.308065	C1DLF8	Avin_50630	Histidine kinase (EC 2.7.13.3)	21	19	15	13	18	16
-0.137503	0.909091	0.183066	0.656045	C1DM85	Avin_50750	ImpA-related protein	11	11	11	6	11	13
-0.485427	0.714286	0.321827	0.476621	C1DM86	Avin_50760	IcmF-related_N domain-containing protein	8	3	3	3	3	4
0.415038	1.33333	1.79236	0.0161301	C1DM88	Avin_50780	Uncharacterized protein	10	13	13	16	16	16
2	4	0.994856	0.101192	C1DM89	Avin_50790	Uncharacterized protein	0	1	0	1	2	1
0.736966	1.66667	1.12121	0.0756465	C1DM90	Avin_50800	Uncharacterized protein	12	7	8	17	17	11
0.261585	1.1988	0.760846	0.173442	C1DM91	Avin_50810	DUF877 family protein	65	48	53	74	66	59
0.271302	1.2069	0.516329	0.304559	C1DM92	Avin_50820	DUF796 family protein	12	8	9	10	14	11
0.415038	1.33333	0.800512	0.158302	C1DM94	Avin_50840	Uncharacterized protein	3	3	3	3	4	5
0.128898	1.09346	0.623795	0.237796	C1DM96	Avin_50860	AAA ATPase	38	34	35	42	35	40
0.247928	1.1875	0.380004	0.416866	C1DMB6	Avin_51060	Glutaredoxin	4	7	5	7	5	7
0.415038	1.33333	0.800512	0.158302	C1DMD1	Avin_51290	2-hydroxyacid dehydrogenase	7	6	5	9	6	9
0.514573	1.42857	0.600646	0.250815	C1DME2	Avin_51410	Alpha-galactosidase (EC 3.2.1.22)	2	2	3	4	4	2
-0.0780026	0.947368	0.0406611	0.910624	C1DME5	Avin_51440	Short-chain dehydrogenase/reductase (SDR) family protein	5	8	6	7	1	10
1.55639	2.94118	1.21091	0.0615307	C1DMF2	Avin_51520	Aldo/keto reductase	10	4	3	13	24	13
0.514573	1.42857	0.600646	0.250815	C1DMF5	Avin_51550	Multidrug efflux pump membrane fusion protein	3	1	3	3	4	3
0.547488	1.46154	0.994856	0.101192	C1DMF6	Avin_51560	Efflux pump membrane transporter	4	6	3	7	6	6
0.662965	1.58333	0.736206	0.183567	C1DMF7	Avin_51570	Multidrug efflux pump RND-family outer membrane protein	4	6	2	8	6	5
1.06711	2.09524	1.37484	0.042185	C1DMG0	Avin_51600	3-oxoadipate CoA-transferase (EC 2.8.3.6)	11	5	5	13	18	13
0.347923	1.27273	0.694249	0.202186	C1DMG1	Avin_51610	3-oxoadipate CoA-transferase (EC 2.8.3.6)	18	13	13	15	22	19
0.67319	1.59459	0.943398	0.113921	C1DMH6	Avin_51780	Alpha-glucosidase	17	9	11	25	18	16
-0.415038	0.75	0.561337	0.274577	C1DMI5	Avin_51870	Uncharacterized protein	5	4	7	4	5	3
0.229482	1.17241	0.208742	0.618383	C1DMI6	Avin_51880	Superfamily I DNA and RNA helicases and helicase subunits-related protein	14	8	7	14	7	13
-0.115477	0.923077	0.136296	0.730641	C1DMI9	Avin_51910	Ankyrin	16	13	10	11	16	9
-1.90689	0.266667	2.27343	0.00532813	C1DMJ6	Avin_51980	VWFA domain-containing protein	6	4	5	2	1	1
1	2	0.461839	0.345272	C1DMK3	Avin_52050	PpkA-related protein	2	1	1	5	2	1
0.287802	1.22078	1.4008	0.0397376	C1DMK5	Avin_52070	Uncharacterized protein	28	26	23	33	32	29
0.284453	1.21795	0.715253	0.19264	C1DMK7	Avin_52090	Uncharacterized protein	28	27	23	27	38	30
-0.584963	0.666667	0.427243	0.373901	C1DML0	Avin_52120	TonB-dependent receptor	1	3	2	1	1	2
0.0554951	1.03922	0.0649319	0.861129	C1DNE7	Avin_52330	Type III restriction enzyme, res subunit	17	18	16	19	11	23
0.0995358	1.07143	0.0888946	0.814902	C1DNE8	Avin_52340	Cytoplasmic protein	3	7	4	6	4	5
0.152003	1.11111	0.160044	0.691761	C1DNE9	Avin_52350	Site-specific DNA-methyltransferase (adenine-specific) (EC 2.1.1.72)	5	5	8	5	9	6
0.514573	1.42857	0.457621	0.348641	C1DNF1	Avin_52370	Uncharacterized protein	2	2	3	5	3	2
0.584963	1.5	0.427243	0.373901	C1DNF3	Avin_52390	Helicase, Snf2 family	2	1	1	2	1	3
0.563901	1.47826	1.15667	0.0697158	C1DED8	azoR	FMN-dependent NADH:quinone oxidoreductase (EC 1.6.5.-) (Azo-dye reductase) (FMN-dependent NADH-azo compound oxidoreductase) (FMN-dependent NADH-azoreductase) (EC 1.7.1.17)	9	8	6	12	13	9
-0.215729	0.861111	0.72353	0.189004	C1DST8	bamA	Outer membrane protein assembly factor BamA	11	13	12	12	10	9
0	1	0	1	C1DE54	bamB	Outer membrane protein assembly factor BamB	3	3	3	3	4	2
0	1	0	1	C1DLT2	bcpB	Bacterioferritin comigratory protein BcpB	4	2	4	5	3	2
0.750022	1.68182	2.21655	0.00607362	C1DJH5	bcsD	Cellulose synthase subunit D	8	7	7	12	14	11
0.528694	1.44262	0.952528	0.111551	C1DQU9	bfr	Bacterioferritin (EC 1.16.3.1)	22	19	20	29	37	22
0.29956	1.23077	0.247542	0.565533	C1DI84	bioA	Adenosylmethionine-8-amino-7-oxononanoate aminotransferase (EC 2.6.1.62) (7,8-diamino-pelargonic acid aminotransferase) (DAPA AT) (DAPA aminotransferase) (7,8-diaminononanoate synthase) (DANS) (Diaminopelargonic acid synthase)	6	4	3	4	4	8
2	4	0.994856	0.101192	C1DKJ1	bioC	Malonyl-[acyl-carrier protein] O-methyltransferase (Malonyl-ACP O-methyltransferase) (EC 2.1.1.197) (Biotin synthesis protein BioC)	0	0	1	1	1	2
0.807355	1.75	2.18486	0.00653338	C1DHX0	bioD	ATP-dependent dethiobiotin synthetase BioD (EC 6.3.3.3) (DTB synthetase) (DTBS) (Dethiobiotin synthase)	4	4	4	6	8	7
0.415037	1.33333	1.17544	0.0667666	C1DKJ5	birA	Bifunctional ligase/repressor BirA (Biotin operon repressor) (Biotin--[acetyl-CoA-carboxylase] ligase) (EC 6.3.4.15) (Biotin--protein ligase) (Biotin-[acetyl-CoA carboxylase] synthetase)	6	5	4	6	7	7
0.228624	1.17172	0.60184	0.250127	C1DMF9	bktA	Beta-ketothiolase	34	34	31	31	45	40
0.707819	1.63333	1.00284	0.0993479	C1DPP7	btuB	Cob(II)alamin adenosyltransferase (EC 2.5.1.17) (Cob(II)yrinic acid a,c-diamide adenosyltransferase) (Cobinamide/cobalamin adenosyltransferase) (Corrinoid adenosyltransferase)	10	9	11	21	11	17
0.142958	1.10417	0.229272	0.589832	C1DFM0	carA	Carbamoyl-phosphate synthase small chain (EC 6.3.5.5) (Carbamoyl-phosphate synthetase glutamine chain)	19	15	14	19	21	13
0.416867	1.33503	1.80917	0.0155177	C1DFL9	carB	Carbamoyl-phosphate synthase large chain (EC 6.3.5.5) (Carbamoyl-phosphate synthetase ammonia chain)	72	60	65	83	96	84
0.95109	1.93333	1.94131	0.0114469	C1DNW8	cas1	CRISPR-associated endonuclease Cas1 (EC 3.1.-.-)	6	4	5	11	10	8
1.04731	2.06667	1.18925	0.0646769	C1DNX2	cas5d	CRISPR-associated protein Cas5d	4	5	6	10	14	7
1.37851	2.6	1.58971	0.0257214	C1DPP6	cbiA	Hydrogenobyrinate a,c-diamide synthase (EC 6.3.5.9) (Hydrogenobyrinic acid a,c-diamide synthase)	9	2	4	12	15	12
0.31034	1.24	0.457621	0.348641	C1DH73	cbpA	Chaperone protein CbpA	7	12	6	10	10	11
-0.321928	0.8	0.23731	0.579016	C1DFJ4	cbrA	Histidine kinase (EC 2.7.13.3)	5	3	2	2	4	2
0.465664	1.38095	0.959136	0.109866	C1DFJ5	cbrB	Sigma54-dependent response regulator, CbrB	16	10	16	16	21	21
0.584963	1.5	0.800512	0.158302	C1DIX6	cca	Multifunctional CCA protein [Includes: CCA-adding enzyme (EC 2.7.7.72) (CCA tRNA nucleotidyltransferase) (tRNA CCA-pyrophosphorylase) (tRNA adenylyl-/cytidylyl-transferase) (tRNA nucleotidyltransferase) (tRNA-NT); 2'-nucleotidase (EC 3.1.3.-); 2',3'-cyclic phosphodiesterase (EC 3.1.4.-); Phosphatase (EC 3.1.3.-)]	3	1	2	3	3	3
0.652077	1.57143	1.32403	0.0474206	C1DN39	ccmE	Cytochrome c-type biogenesis protein CcmE (Cytochrome c maturation protein E) (Heme chaperone CcmE)	2	3	2	4	4	3
0.415038	1.33333	0.800512	0.158302	C1DN38	ccmF	Cytochrome c-type biogenesis protein CcmF	3	3	3	4	5	3
0.347923	1.27273	0.41397	0.385505	C1DEL9	ccoG	Cytochrome c oxidase accessory protein CcoG	6	9	7	8	13	7
0.440573	1.35714	0.81863	0.151834	C1DEL7	ccoI	Copper-translocating P-type ATPase	4	5	5	6	8	5
1.63227	3.1	1.28209	0.052229	C1DEM2	ccoO	Cytochrome c oxidase, cbb3-type, subunit II	5	2	3	9	15	7
-2.16993	0.222222	1.24234	0.0572352	C1DKW8	cheB	Protein-glutamate methylesterase/protein-glutamine glutaminase (EC 3.1.1.61) (EC 3.5.1.44)	3	4	2	2	0	0
1	2	0.285236	0.518519	C1DKW4	cheZ	Protein phosphatase CheZ (EC 3.1.3.-) (Chemotaxis protein CheZ)	0	0	1	1	1	0
0.400284	1.31977	1.43032	0.0371265	C1DKZ7	clpA	ATP-dependent clp protease, ATP-binding subunit, ClipA	64	51	57	68	84	75
0.298596	1.22995	2.12508	0.0074976	C1DPJ2	clpB	Chaperone protein ClpB	63	60	64	72	81	77
0.544321	1.45833	1.31891	0.0479833	C1DHF0	clpP	ATP-dependent Clp protease proteolytic subunit (EC 3.4.21.92) (Endopeptidase Clp)	18	15	15	20	28	22
0.278976	1.21333	1.15754	0.0695763	C1DHF1	clpX	ATP-dependent Clp protease ATP-binding subunit ClpX	55	44	51	56	66	60
0.555816	1.47	1.19292	0.0641332	C1DH26	clpXnif	ATP-dependent Clp protease ATP-binding subunit ClpX	42	28	30	42	57	48
1.32193	2.5	1.79558	0.016011	C1DRR3	cmk	Cytidylate kinase (CK) (EC 2.7.4.25) (Cytidine monophosphate kinase) (CMP kinase)	5	1	4	8	8	9
0.698344	1.62264	1.46051	0.0346328	C1DI56	coaBC	Coenzyme A biosynthesis bifunctional protein CoaBC (DNA/pantothenate metabolism flavoprotein) (Phosphopantothenoylcysteine synthetase/decarboxylase) (PPCS-PPCDC) [Includes: Phosphopantothenoylcysteine decarboxylase (PPC decarboxylase) (PPC-DC) (EC 4.1.1.36) (CoaC); Phosphopantothenate--cysteine ligase (EC 6.3.2.5) (CoaB) (Phosphopantothenoylcysteine synthetase) (PPC synthetase) (PPC-S)]	20	16	17	24	35	27
2.58496	6	2.12549	0.00749044	C1DIB2	coaD	Phosphopantetheine adenylyltransferase (EC 2.7.7.3) (Dephospho-CoA pyrophosphorylase) (Pantetheine-phosphate adenylyltransferase) (PPAT)	1	1	0	5	3	4
-0.192645	0.875	0.108993	0.778049	C1DPJ9	coaE	Dephospho-CoA kinase (EC 2.7.1.24) (Dephosphocoenzyme A kinase)	1	3	4	1	3	3
0.943416	1.92308	1.64986	0.0223942	C1DKJ6	coaX	Type III pantothenate kinase (EC 2.7.1.33) (PanK-III) (Pantothenic acid kinase)	5	3	5	7	10	8
0.893085	1.85714	0.658948	0.219307	C1DPP8	cobB	NAD-dependent protein deacylase (EC 2.3.1.286) (Regulatory protein SIR2 homolog)	5	1	1	4	4	5
1	2	1.16376	0.0685871	C1DPN8	cobC	Alpha-ribazole-5-phosphate phosphatase protein	2	2	3	3	6	5
0	1	0	1	C1DPP4	cobD	Cobalamin biosynthesis protein CobD	5	6	5	3	5	8
0.14439	1.10526	0.275387	0.530412	C1DPP2	cobQ	Cobyric acid synthase	11	15	12	13	12	17
0.63743	1.55556	1.23342	0.0584227	C1DPN9	cobT	Nicotinate-nucleotide--dimethylbenzimidazole phosphoribosyltransferase (NN:DBI PRT) (EC 2.4.2.21) (N(1)-alpha-phosphoribosyltransferase)	14	11	11	15	18	23
0.561879	1.47619	0.668808	0.214384	C1DEQ4	cobW	Cobalamin synthesis protein	8	6	7	6	13	12
0.929611	1.90476	1.40035	0.0397784	C1DN15	codA	Cytosine deaminase protein	6	7	8	13	17	10
0.893085	1.85714	1.87826	0.0132356	C1DDM2	colR	Response regulator, transcriptional regulatory protein (Two-component), ColR	2	3	2	5	4	4
-0.0995358	0.933333	0.191566	0.64333	C1DDM1	colS	Histidine kinase (EC 2.7.13.3)	11	10	9	10	11	7
-0.473931	0.72	0.443284	0.360343	C1DPI9	comL	Outer membrane protein assembly factor BamD	4	10	11	7	6	5
0.115477	1.08333	0.427244	0.373901	C1DIY7	cooA	Carbon monoxide oxidation transcription regulator, Crp/Fnr family: CooA	4	4	4	4	5	4
-0.0931094	0.9375	0.139867	0.724658	C1DJB8	cooC	Carbon monoxide dehydrogenae assesory protein, CooC	4	6	6	4	5	6
0.0430687	1.0303	0.11484	0.767644	C1DJC0	cooS	Carbon monoxide dehydrogenase (EC 1.2.7.4)	20	21	25	23	25	20
1	2	1.22062	0.0601698	C1DHY3	coq7	3-demethoxyubiquinol 3-hydroxylase (DMQ hydroxylase) (EC 1.14.99.60) (2-nonaprenyl-3-methyl-6-methoxy-1,4-benzoquinol hydroxylase)	5	2	2	7	6	5
0.678072	1.6	0.755245	0.175693	C1DI50	crc	Exodeoxyribonuclease III (EC 3.1.11.2)	10	11	9	11	23	14
0.321928	1.25	0.994856	0.101191	C1DHY6	crp	Catabolite gene activator, c-AMP receptor protein Crp/Vfr	10	13	13	16	16	13
0.192645	1.14286	1.09259	0.0808002	C1DNX1	csd1	CRISPR-associated protein Csd1	21	23	19	24	23	25
0.341037	1.26667	2.21309	0.00612226	C1DNX0	csd2	CRISPR-associated protein Csd2	37	32	36	44	43	46
0.469485	1.38462	0.72353	0.189004	C1DEQ7	cstA	Carbon starvation protein	6	4	3	7	6	5
0.584963	1.5	1.04223	0.0907332	C1DN35	cycH	Cytochrome c biogenesis protein	6	6	4	9	9	6
0.348948	1.27363	1.53305	0.0293053	C1DEL2	cydA	Cytochrome bd ubiquinol oxidase, subunit I	78	62	61	85	85	86
0.148863	1.1087	0.427243	0.373901	C1DEL1	cydB	Cytochrome bd ubiquinol oxidase, subunit II	16	16	14	16	20	15
0.204358	1.15217	0.474022	0.335721	C1DEL3	cydR	Fnr-like negative transcriptional regulator of CydAB	16	13	17	15	17	21
-0.222392	0.857143	0.139866	0.724659	C1DNY5	cysA	Sulfate/thiosulfate import ATP-binding protein CysA (EC 7.3.2.3) (Sulfate-transporting ATPase)	4	1	2	2	2	2
0.685891	1.6087	1.16376	0.0685871	C1DGJ1	cysB	LysR family transcriptional regulator protein	8	7	8	11	16	10
0.19592	1.14545	0.649515	0.224122	C1DRU5	cysC1	Adenylyl-sulfate kinase (EC 2.7.1.25) (APS kinase) (ATP adenosine-5'-phosphosulfate 3'-phosphotransferase) (Adenosine-5'-phosphosulfate kinase)	15	21	19	22	21	20
-0.108253	0.927711	0.223382	0.597885	C1DQ71	cysD	Sulfate adenylyltransferase subunit 2 (EC 2.7.7.4) (ATP-sulfurylase small subunit) (Sulfate adenylate transferase) (SAT)	31	28	24	20	28	29
0.169925	1.125	0.191566	0.64333	C1DE70	cysE2	Serine acetyltransferase (EC 2.3.1.30)	4	7	5	5	8	5
0.152003	1.11111	0.11484	0.767644	C1DF96	cysE3	Serine O-acetyltransferase (EC 2.3.1.30)	3	4	2	5	3	2
0.706269	1.63158	1.25932	0.0550406	C1DKY7	cysG	Siroheme synthase [Includes: Uroporphyrinogen-III C-methyltransferase (Urogen III methylase) (EC 2.1.1.107) (SUMT) (Uroporphyrinogen III methylase) (UROM); Precorrin-2 dehydrogenase (EC 1.3.1.76); Sirohydrochlorin ferrochelatase (EC 4.99.1.4)]	6	7	6	8	13	10
0.819428	1.76471	1.15531	0.069934	C1DHA8	cysH	PAPS sulfotransferase (Phosphoadenosine phosphosulfate reductase)	7	4	6	11	12	7
0.706269	1.63158	3.90404	0.000124726	C1DKS4	cysI	Sulfite reductase, beta subunit (Hemoprotein)	20	19	18	32	30	31
0.305503	1.23585	1.70723	0.0196232	C1DPM1	cysK	Cysteine synthase (EC 2.5.1.47)	39	32	35	42	44	45
0.823122	1.76923	2.67558	0.00211065	C1DRX9	cysM	Cysteine synthase (EC 2.5.1.47)	9	8	9	14	17	15
0.261441	1.19868	0.964961	0.108402	C1DQ72	cysN	Multifunctional fusion protein [Includes: Sulfate adenylyltransferase subunit 1 (EC 2.7.7.4) (ATP-sulfurylase large subunit) (Sulfate adenylate transferase) (SAT); Adenylyl-sulfate kinase (EC 2.7.1.25) (APS kinase) (ATP adenosine-5'-phosphosulfate 3'-phosphotransferase) (Adenosine-5'-phosphosulfate kinase)]	58	42	51	58	63	60
1.58496	3	0.935106	0.116117	C1DKE0	cysQ	3'(2'),5'-bisphosphate nucleotidase CysQ (EC 3.1.3.7) (3'(2'),5-bisphosphonucleoside 3'(2')-phosphohydrolase) (3'-phosphoadenosine 5'-phosphate phosphatase) (PAP phosphatase)	1	1	1	5	2	2
0.29956	1.23077	0.576222	0.265325	C1DHE6	cysS	Cysteine--tRNA ligase (EC 6.1.1.16) (Cysteinyl-tRNA synthetase) (CysRS)	19	18	15	18	27	19
0.556393	1.47059	0.606087	0.247693	C1DMQ8	dacA	Serine-type D-Ala-D-Ala carboxypeptidase (EC 3.4.16.4)	6	4	7	5	11	9
0.222392	1.16667	0.21563	0.608653	C1DEC1	dacB	D-alanyl-D-alanine carboxypeptidase/D-alanyl-D-alanine-endopeptidase	7	8	9	10	13	5
1.44057	2.71429	1.48575	0.0326779	C1DJZ7	dadA	D-amino acid dehydrogenase (EC 1.4.99.-)	4	2	1	5	8	6
0.21818	1.16327	0.587084	0.258771	C1DQP7	dapA	4-hydroxy-tetrahydrodipicolinate synthase (HTPA synthase) (EC 4.3.3.7)	19	13	17	20	20	17
0.5025	1.41667	0.783411	0.16466	C1DFM1	dapB	4-hydroxy-tetrahydrodipicolinate reductase (HTPA reductase) (EC 1.17.1.8)	14	13	9	15	22	14
0.965235	1.95238	1.79236	0.0161301	C1DSU9	dapC	N-succinyl-L,L-DAP aminotransferase	9	6	6	15	11	15
0.75409	1.68657	1.41273	0.0386609	C1DSV6	dapD	2,3,4,5-tetrahydropyridine-2,6-dicarboxylate N-succinyltransferase (EC 2.3.1.117) (Tetrahydrodipicolinate N-succinyltransferase) (THDP succinyltransferase) (THP succinyltransferase) (Tetrahydropicolinate succinylase)	28	19	20	34	46	33
0.485427	1.4	1.32403	0.0474207	C1DSW2	dapE	Succinyl-diaminopimelate desuccinylase (SDAP desuccinylase) (EC 3.5.1.18) (N-succinyl-LL-2,6-diaminoheptanedioate amidohydrolase)	3	3	4	5	5	4
0.131245	1.09524	0.308241	0.491767	C1DJ56	dapF	Diaminopimelate epimerase (DAP epimerase) (EC 5.1.1.7) (PLP-independent amino acid racemase)	6	7	8	9	7	7
0.392317	1.3125	2.12549	0.00749044	C1DEF6	dcd	dCTP deaminase (EC 3.5.4.13) (Deoxycytidine triphosphate deaminase)	5	6	5	7	7	7
1.58496	3	0.482197	0.32946	C1DID2	dctB2	Histidine kinase (EC 2.7.13.3)	0	1	1	0	4	2
0.36257	1.28571	0.21563	0.608653	C1DDP4	dctD	Sigma54-dependent response regulator of C4 dicarboxylate transport, two component DctD	3	2	2	1	3	5
1.5025	2.83333	1.84855	0.0141726	C1DID1	dctD2	Transcriptional regulatory protein TyrR	2	2	2	7	6	4
0.633872	1.55172	1.56868	0.0269973	C1DQA1	ddl	D-alanine--D-alanine ligase (EC 6.3.2.4) (D-Ala-D-Ala ligase) (D-alanylalanine synthetase)	10	7	12	14	16	15
0.318682	1.24719	1.23495	0.0582165	C1DRL4	deaD	ATP-dependent RNA helicase DeaD (EC 3.6.4.13) (Cold-shock DEAD box protein A)	28	29	32	32	39	40
0.86507	1.82143	1.50786	0.0310558	C1DE52	der	GTPase Der (GTP-binding protein EngA)	22	18	16	27	42	33
1.87447	3.66667	1.40871	0.0390205	C1DMD5	dgoA	2-keto-3-deoxy-6-phosphogalactonate aldolase	1	1	1	5	2	4
1.16993	2.25	1.29972	0.0501509	C1DMD6	dgoK	2-keto-3-deoxy-galactonokinase	2	3	3	4	8	6
-0.584963	0.666667	0.39938	0.398676	C1DEH0	dinG	ATP-dependent DNA helicase DinG (EC 3.6.4.12)	5	9	7	3	2	9
-0.197037	0.87234	0.34089	0.456153	C1DFJ1	dksA	RNA polymerase-binding transcription factor DksA	15	15	17	10	18	13
0.430634	1.34783	1.26887	0.0538432	C1DFU2	dnaA	Chromosomal replication initiator protein DnaA	13	15	18	22	18	22
-0.201634	0.869565	0.247542	0.565533	C1DLR6	dnaB	Replicative DNA helicase (EC 3.6.4.12)	7	7	9	7	9	4
-0.300866	0.811765	0.852765	0.140357	C1DST1	dnaE	DNA polymerase III subunit alpha (EC 2.7.7.7)	31	29	25	23	19	27
-1	0.5	0.168854	0.677869	C1DIY5	dnaG	DNA primase (EC 2.7.7.101)	0	0	2	0	1	0
-0.0230837	0.984127	0.0278874	0.937805	C1DFM2	dnaJ	Chaperone protein DnaJ	21	19	23	15	28	19
0.408151	1.32698	1.85303	0.0140273	C1DFM3	dnaK	Chaperone protein DnaK (HSP70) (Heat shock 70 kDa protein) (Heat shock protein 70)	114	99	102	132	153	133
-0.415038	0.75	0.36118	0.435331	C1DM38	dnaQ	DNA polymerase III subunit epsilon (EC 2.7.7.7)	5	4	3	1	4	4
-0.257798	0.836364	0.396632	0.401207	C1DEK6	dnaX	DNA polymerase III subunit gamma/tau (EC 2.7.7.7)	21	22	12	15	16	15
-0.263034	0.833333	0.354751	0.441823	C1DP73	dusA	tRNA-dihydrouridine(20/20a) synthase (EC 1.3.1.91) (U20-specific dihydrouridine synthase) (U20-specific Dus) (tRNA-dihydrouridine synthase A)	6	9	9	6	5	9
0.36257	1.28571	0.584068	0.260575	C1DSU0	dxr	1-deoxy-D-xylulose 5-phosphate reductoisomerase (DXP reductoisomerase) (EC 1.1.1.267) (1-deoxyxylulose-5-phosphate reductoisomerase) (2-C-methyl-D-erythritol 4-phosphate synthase)	7	9	5	10	10	7
0.0780026	1.05556	0.250698	0.561438	C1DLT4	dxs-1	1-deoxy-D-xylulose-5-phosphate synthase (EC 2.2.1.7) (1-deoxyxylulose-5-phosphate synthase) (DXP synthase) (DXPS)	24	23	25	22	25	29
0.453366	1.36923	1.38863	0.0408667	C1DKP7	eda-1	2-dehydro-3-deoxy-phosphogluconate aldolase (EC 4.1.2.14)	22	22	21	27	35	27
0.485427	1.4	0.707166	0.196261	C1DRP5	edd-1	Phosphogluconate dehydratase (EC 4.2.1.12)	5	3	7	7	8	6
0.45568	1.37143	2.82007	0.00151331	C1DKQ0	edd-2	Phosphogluconate dehydratase (EC 4.2.1.12)	73	67	70	96	101	91
-0.36257	0.777778	0.21563	0.608653	C1DS84	eexD	Type I secretion system ATPase	5	2	2	3	3	1
-0.17955	0.882979	0.827069	0.148913	C1DRK5	efp	Elongation factor P (EF-P)	33	30	31	30	24	29
0.216318	1.16176	0.437894	0.364843	C1DRJ6	eftA2	Electron transfer flavoprotein, alpha subunit	29	20	19	23	28	28
0.304855	1.23529	1.79236	0.0161301	C1DH55	engB	Probable GTP-binding protein EngB	6	5	6	7	7	7
0.153623	1.11236	0.524318	0.299008	C1DJX7	eno-1	Enolase (EC 4.2.1.11) (2-phospho-D-glycerate hydro-lyase) (2-phosphoglycerate dehydratase)	89	77	101	92	108	97
0.546743	1.46078	2.59149	0.00256159	C1DSS6	eno-6	Enolase (EC 4.2.1.11) (2-phospho-D-glycerate hydro-lyase) (2-phosphoglycerate dehydratase)	36	34	32	50	53	46
0.169925	1.125	0.540812	0.287864	C1DJI1	envZ	Histidine kinase (EC 2.7.13.3)	8	9	7	8	10	9
2.11548	4.33333	1.46713	0.0341094	C1DKE8	epd	Erythrose-4-phosphate dehydrogenase	3	0	0	4	4	5
-0.192645	0.875	0.345669	0.451161	C1DQS3	era	GTPase Era	10	12	10	12	7	9
1.19265	2.28571	0.728573	0.186822	C1DPC7	estB	Carboxylesterase I	3	2	2	3	9	4
0.103094	1.07407	0.146549	0.713593	C1DEH2	estC	Carboxylesterase EstC	18	18	18	17	15	26
0.635844	1.55385	1.0133	0.0969829	C1DRJ5	etfB2	Electron transfer flavoprotein beta-subunit	26	24	15	32	42	27
0.0501235	1.03535	0.268189	0.539276	C1DEQ2	ettA	Energy-dependent translational throttle protein EttA (EC 3.6.1.-) (Translational regulatory factor EttA)	72	65	61	67	67	71
1.87447	3.66667	0.587084	0.258771	C1DNK8	eutB	Ethanolamine ammonia lyase, large subunit	1	1	1	4	7	0
0.646363	1.56522	1.64501	0.022646	C1DNK9	eutC	Ethanolamine ammonia-lyase small subunit (EAL small subunit) (EC 4.3.1.7)	8	8	7	12	10	14
0.492396	1.40678	2.03331	0.0092617	C1DLY7	fabA	3-hydroxydecanoyl-[acyl-carrier-protein] dehydratase (EC 4.2.1.59) (3-hydroxyacyl-[acyl-carrier-protein] dehydratase FabA) (Beta-hydroxydecanoyl thioester dehydrase) (Trans-2-decenoyl-[acyl-carrier-protein] isomerase) (EC 5.3.3.14)	20	17	22	28	26	29
1.84246	3.58621	1.75947	0.017399	C1DLY8	fabB	3-oxoacyl-(Acyl-carrier-protein) synthase, FabB	15	8	6	31	46	27
0.287282	1.22034	1.50341	0.0313757	C1DRG8	fabD	Malonyl CoA-acyl carrier protein transacylase (EC 2.3.1.39)	22	18	19	24	23	25
1.05445	2.07692	1.03972	0.0912602	C1DRH1	fabF	3-oxoacyl-[acyl-carrier-protein] synthase 2 (EC 2.3.1.179)	5	4	4	8	13	6
0.500074	1.41429	1.72183	0.0189746	C1DRG9	fabG	3-oxoacyl-[acyl-carrier-protein] reductase (EC 1.1.1.100)	28	21	21	32	35	32
0.269607	1.20548	0.71468	0.192895	C1DM48	fabI	Enoyl-[acyl-carrier-protein] reductase [NADH] (EC 1.3.1.9)	27	24	22	27	35	26
0.215729	1.16129	0.288599	0.514519	C1DST5	fabZ	3-hydroxyacyl-[acyl-carrier-protein] dehydratase FabZ (EC 4.2.1.59) ((3R)-hydroxymyristoyl-[acyl-carrier-protein] dehydratase) ((3R)-hydroxymyristoyl-ACP dehydrase) (Beta-hydroxyacyl-ACP dehydratase)	10	10	11	16	12	8
0.961526	1.94737	1.73289	0.0184972	C1DQY8	fadA	Fatty-acid oxidation complex beta-subunit FadA	22	19	16	38	44	29
0.263034	1.2	0.627658	0.235691	C1DQY7	fadB1	Fatty acid oxidation complex alpha subunit FadB	50	49	36	54	62	46
0.872621	1.83099	3.24568	0.000567956	C1DKF0	fba	Fructose-1,6-bisphosphate aldolase (FBP aldolase) (EC 4.1.2.13)	24	26	21	42	46	42
1.58496	3	0.78707	0.163279	C1DGF3	feoB	Ferrous iron transport protein B	1	2	1	3	7	2
1.14886	2.21739	2.21309	0.00612226	C1DJ35	feoB2	Ferrous iron transport protein B	8	9	6	16	20	15
0.695743	1.61972	2.37871	0.00418107	C1DDY8	ffh	Signal recognition particle protein (Fifty-four homolog)	27	21	23	35	41	39
-0.807355	0.571429	0.994856	0.101192	C1DNR8	fixB	Electron transfer flavoprotein, alpha subunit, FixB	2	2	3	1	2	1
0.82103	1.76667	0.932305	0.116868	C1DEA9	fklB	Peptidyl-prolyl cis-trans isomerase (EC 5.2.1.8)	14	8	8	13	24	16
0.874469	1.83333	0.39989	0.398208	C1DQF1	fleQ	Sigma54-dependent activator protein, FleQ	3	1	2	2	7	2
0	1	0	1	C1DHJ8	flgH	Flagellar L-ring protein (Basal body L-ring protein)	0	0	0	0	0	0
0	1	0	1	C1DHK2	flgL	Flagellar hook-associated protein	0	0	0	0	0	0
-0.658963	0.633333	2.27343	0.00532813	C1DKW0	flhF	Flagella-associated GTP-binding protein (Flagellar biosynthesis protein FlhF)	20	19	21	15	12	11
-1.08746	0.470588	0.769577	0.16999	C1DHL5	fliF	Flagellar M-ring protein	9	5	3	3	2	3
-0.415038	0.75	0.427243	0.373901	C1DHL4	fliG	Flagellar motor switch protein FliG	2	1	1	1	1	1
-0.469485	0.722222	2.12549	0.00749044	C1DHK8	fliM	Flagellar motor switch protein FliM	6	6	6	4	4	5
1.37851	2.6	1.74878	0.0178326	C1DFV7	fmt	Methionyl-tRNA formyltransferase (EC 2.1.2.9)	5	4	1	8	10	8
0.923379	1.89655	2.64719	0.00225326	C1DQD1	folC	Dihydrofolate synthase/folylpolyglutamate synthase (EC 6.3.2.12) (Folylpoly-gamma-glutamate synthetase-dihydrofolate synthetase) (Folylpolyglutamate synthetase)	10	9	10	19	20	16
0.534336	1.44828	1.09786	0.0798254	C1DHE7	folD	Bifunctional protein FolD [Includes: Methylenetetrahydrofolate dehydrogenase (EC 1.5.1.5); Methenyltetrahydrofolate cyclohydrolase (EC 3.5.4.9)]	9	11	9	11	17	14
0.0588936	1.04167	0.0545175	0.882028	C1DHG2	folE	GTP cyclohydrolase 1 (EC 3.5.4.16) (GTP cyclohydrolase I) (GTP-CH-I)	10	7	7	7	12	6
0.63743	1.55556	0.553712	0.27944	C1DIY0	folK1	2-amino-4-hydroxy-6-hydroxymethyldihydropteridine pyrophosphokinase (EC 2.7.6.3) (6-hydroxymethyl-7,8-dihydropterin pyrophosphokinase)	3	3	3	2	6	6
1	2	1.13529	0.0732338	C1DFL4	folP	Dihydropteroate synthase (DHPS) (EC 2.5.1.15) (Dihydropteroate pyrophosphorylase)	5	4	4	8	6	12
0.415038	1.33333	0.578806	0.263751	C1DSP5	fpr1	Ferredoxin--NADP reductase (EC 1.18.1.2)	10	7	10	13	15	8
0.31034	1.24	0.576222	0.265325	C1DSU3	frr	Ribosome-recycling factor (RRF) (Ribosome-releasing factor)	14	19	17	19	26	17
0.249978	1.18919	0.389146	0.408182	C1DPZ6	fruA	Fructose phosphotransferase system IIBC component	27	25	22	24	39	25
0.314456	1.24354	1.32346	0.0474831	C1DPZ4	fruB	Phosphocarrier protein HPr (EC 2.7.3.9) (Phosphotransferase system enzyme I)	105	81	85	110	117	110
0.666576	1.5873	1.39065	0.0406767	C1DPZ5	fruK	Phosphofructokinase	28	21	14	33	35	32
0.405257	1.32432	0.90858	0.12343	C1DPZ3	fruR	Transcriptional regulator protein, LacI family	27	25	22	27	40	31
0.394279	1.31429	1.32589	0.0472183	C1DQA3	ftsA	Cell division protein FtsA	61	55	59	72	89	69
0.667425	1.58824	1.00008	0.0999819	C1DMP2	ftsH	ATP-dependent zinc metalloprotease FtsH (EC 3.4.24.-)	16	11	7	15	21	18
0.330645	1.25758	0.873894	0.133692	C1DFL5	ftsH1	ATP-dependent zinc metalloprotease FtsH (EC 3.4.24.-)	18	21	27	25	28	30
0.353637	1.27778	0.339844	0.457253	C1DQ93	ftsI	Peptidoglycan D,D-transpeptidase FtsI (EC 3.4.16.4) (Penicillin-binding protein 3) (PBP-3)	8	4	6	6	11	6
-0.0418203	0.971429	0.0955649	0.802482	C1DKZ2	ftsK	DNA translocase FtsK	20	27	23	23	25	20
-0.415038	0.75	0.935106	0.116116	C1DQA2	ftsQ	Cell division protein FtsQ	3	3	2	2	2	2
0.332575	1.25926	1.18215	0.0657429	C1DK09	ftsY	Signal recognition particle receptor FtsY (SRP receptor)	21	18	15	22	24	22
0.245756	1.18571	0.978711	0.105024	C1DQA4	ftsZ	Cell division protein FtsZ	51	44	45	50	62	54
0.72923	1.65775	1.87694	0.0132756	C1DSP2	fumB	Fumarate hydratase class I (EC 4.2.1.2)	70	62	55	99	120	91
1.4458	2.72414	2.2423	0.005724	C1DJX3	fumC	Fumarate hydratase class II (Fumarase C) (EC 4.2.1.2) (Aerobic fumarase) (Iron-independent fumarase)	15	6	8	26	29	24
2.35364	5.11111	1.93968	0.01149	C1DQK1	fumC	Fumarate hydratase class II (Fumarase C) (EC 4.2.1.2) (Aerobic fumarase) (Iron-independent fumarase)	4	2	3	17	19	10
0.530515	1.44444	1.40871	0.0390205	C1DFM6	fur	Ferric uptake regulation protein	7	5	6	8	10	8
0.321928	1.25	1.0859	0.0820541	C1DKL0	fusA	Elongation factor G (EF-G)	195	183	194	205	275	235
1.05585	2.07895	1.88929	0.0129034	C1DIV3	gabT	4-aminobutyrate transaminase	15	11	12	25	32	22
0.129283	1.09375	0.457621	0.348641	C1DIK6	gacA	Response regulator GacA	11	11	10	10	13	12
0.115477	1.08333	0.177807	0.664038	C1DRY0	gacS	Histidine kinase (EC 2.7.13.3)	19	14	15	16	14	22
1.58496	3	2.18601	0.00651615	C1DMD4	galD	Galactonate dehydratase	5	5	3	12	16	11
0.678072	1.6	0.600646	0.250815	C1DGU5	galE	UDP-glucose 4-epimerase (EC 5.1.3.2)	3	1	1	3	2	3
0.966053	1.95349	0.971385	0.106811	C1DIK2	galU	UTP--glucose-1-phosphate uridylyltransferase (EC 2.7.7.9) (UDP-glucose pyrophosphorylase)	15	15	13	20	41	23
0.330149	1.25714	0.941281	0.114477	C1DR01	gapB	Glyceraldehyde-3-phosphate dehydrogenase (EC 1.2.1.-)	13	9	13	16	14	14
0.75743	1.69048	2.26786	0.00539689	C1DQ37	gatA	Glutamyl-tRNA(Gln) amidotransferase subunit A (Glu-ADT subunit A) (EC 6.3.5.7)	17	13	12	24	25	22
0.940294	1.91892	1.10591	0.0783587	C1DQ36	gatB	Aspartyl/glutamyl-tRNA(Asn/Gln) amidotransferase subunit B (Asp/Glu-ADT subunit B) (EC 6.3.5.-)	13	12	12	21	33	17
0.212545	1.15873	0.694755	0.201951	C1DJ12	gcvP1	Glycine dehydrogenase (decarboxylating) (EC 1.4.4.2) (Glycine cleavage system P-protein) (Glycine decarboxylase) (Glycine dehydrogenase (aminomethyl-transferring))	18	24	21	27	23	23
0.584963	1.5	0.623795	0.237796	C1DJL1	gcvP2	Glycine dehydrogenase (decarboxylating) (EC 1.4.4.2) (Glycine cleavage system P-protein) (Glycine decarboxylase) (Glycine dehydrogenase (aminomethyl-transferring))	4	4	2	6	6	3
0.29956	1.23077	0.330121	0.467605	C1DJ14	gcvT	Aminomethyltransferase (EC 2.1.2.10) (Glycine cleavage system T protein)	6	3	4	4	7	5
0	1	0	1	C1DNZ4	gcvT2	Glycine cleavage system T protein (EC 2.1.2.10)	3	2	1	2	2	2
0.728698	1.65714	1.99118	0.0102053	C1DJL3	gcvT3	Glycine cleavage system T protein (EC 2.1.2.10)	26	26	18	39	42	35
0.944858	1.925	1.89846	0.012634	C1DEA8	gerC	Trans-hexaprenyltranstransferase	19	10	11	26	26	25
-1.58496	0.333333	2.21309	0.00612226	C1DQI1	ggpS	Glucosylglycerol-phosphate synthase	8	6	7	3	1	3
0.469485	1.38462	0.623795	0.237796	C1DNE3	gidB	Ribosomal RNA small subunit methyltransferase G (EC 2.1.1.170) (16S rRNA 7-methylguanosine methyltransferase) (16S rRNA m7G methyltransferase)	5	3	5	5	5	8
0.807355	1.75	1.82575	0.0149366	C1DKI2	glcB	Malate synthase G (EC 2.3.3.9)	17	13	14	29	27	21
0.210988	1.15748	0.65676	0.220414	C1DFQ4	glcB	Malate synthase G (EC 2.3.3.9)	50	39	38	44	52	51
-0.125531	0.916667	0.0888946	0.814902	C1DFQ7	glcE	Glycolate oxidase FAD binding subunit, glcE	6	3	3	5	2	4
0.736966	1.66667	0.427243	0.373901	C1DFQ6	glcF	Glycolate oxidase iron-sulfur subunit, glcF	1	1	1	1	3	1
3.45943	11	1.95638	0.0110565	C1DII9	glgX	Glycogen debranching enzyme	1	0	0	3	5	3
1.16993	2.25	1.46713	0.0341094	C1DRP6	glk-1	Glucokinase (EC 2.7.1.2) (Glucose kinase)	6	5	5	8	15	13
0.584963	1.5	1.01248	0.0971675	C1DJ86	glk-2	Glucokinase (EC 2.7.1.2) (Glucose kinase)	27	18	19	27	40	29
0.208587	1.15556	1.54922	0.0282343	C1DFL3	glmM	Phosphoglucosamine mutase (EC 5.4.2.10)	45	47	43	49	55	52
0.729352	1.65789	1.27208	0.0534471	C1DMI7	glmS	Glutamine--fructose-6-phosphate aminotransferase [isomerizing] (EC 2.6.1.16) (D-fructose-6-phosphate amidotransferase) (GFAT) (Glucosamine-6-phosphate synthase) (Hexosephosphate aminotransferase) (L-glutamine--D-fructose-6-phosphate amidotransferase)	16	12	10	18	26	19
0.0968615	1.06944	0.136022	0.731102	C1DMJ0	glmU	Bifunctional protein GlmU [Includes: UDP-N-acetylglucosamine pyrophosphorylase (EC 2.7.7.23) (N-acetylglucosamine-1-phosphate uridyltransferase); Glucosamine-1-phosphate N-acetyltransferase (EC 2.3.1.157)]	26	21	25	20	34	23
0.169925	1.125	0.583902	0.260674	C1DHW3	glnA	Glutamine synthetase (EC 6.3.1.2)	147	139	122	152	172	135
0.407658	1.32653	1.63423	0.0232152	C1DSU8	glnD	Bifunctional uridylyltransferase/uridylyl-removing enzyme (UTase/UR) (Bifunctional [protein-PII] modification enzyme) (Bifunctional nitrogen sensor protein) [Includes: [Protein-PII] uridylyltransferase (PII uridylyltransferase) (UTase) (EC 2.7.7.59); [Protein-PII]-UMP uridylyl-removing enzyme (UR) (EC 3.1.4.-)]	17	16	16	19	24	22
0.469485	1.38462	1.28417	0.0519797	C1DGW0	glnE	Bifunctional glutamine synthetase adenylyltransferase/adenylyl-removing enzyme (ATP:glutamine synthetase adenylyltransferase) (ATase) [Includes: Glutamine synthetase adenylyl-L-tyrosine phosphorylase (EC 2.7.7.89) (Adenylyl removase) (AR) (AT-N); Glutamine synthetase adenylyl transferase (EC 2.7.7.42) (Adenylyl transferase) (AT) (AT-C)]	16	11	12	19	16	19
0.0588936	1.04167	0.191566	0.64333	C1DJ64	glnK	Nitrogen regulatory protein P-II GlnK	8	8	8	9	9	7
0.371094	1.29333	1.5954	0.0253865	C1DHE5	glnS	Glutamine--tRNA ligase (EC 6.1.1.18) (Glutaminyl-tRNA synthetase) (GlnRS)	23	24	28	32	35	30
0.83399	1.78261	2.06647	0.00858092	C1DM41	gloB	Hydroxyacylglutathione hydrolase (EC 3.1.2.6) (Glyoxalase II) (Glx II)	8	8	7	13	16	12
1.14296	2.20833	1.28489	0.0518926	C1DHV0	glpK	Glycerol kinase (EC 2.7.1.30) (ATP:glycerol 3-phosphotransferase) (Glycerokinase) (GK)	7	9	8	12	24	17
0.765535	1.7	1.16376	0.0685871	C1DHV1	glpR	Glycerol-3-phosphate regulon repressor protein GlpR	3	4	3	4	7	6
0.395186	1.31511	1.15179	0.0705034	C1DM61	gltA	Citrate synthase	117	93	101	118	157	134
0.652077	1.57143	3.02936	0.00093463	C1DHQ3	gltB	Glutamate synthase large subunit protein	26	29	29	43	47	42
0.584963	1.5	1.67633	0.02107	C1DEN2	gltX	Glutamate--tRNA ligase (EC 6.1.1.17) (Glutamyl-tRNA synthetase) (GluRS)	35	23	28	43	46	40
0.650666	1.56989	0.938833	0.115124	C1DEQ3	glyA	Serine hydroxymethyltransferase (SHMT) (Serine methylase) (EC 2.1.2.1)	39	27	27	36	63	47
1.08246	2.11765	1.50688	0.0311256	C1DFV2	glyQ	Glycine--tRNA ligase alpha subunit (EC 6.1.1.14) (Glycyl-tRNA synthetase alpha subunit) (GlyRS)	8	4	5	11	15	10
0.487728	1.40223	1.80135	0.0157999	C1DFV1	glyS	Glycine--tRNA ligase beta subunit (EC 6.1.1.14) (Glycyl-tRNA synthetase beta subunit) (GlyRS)	71	53	55	81	87	83
0.584963	1.5	0.427243	0.373901	C1DI46	gmk	Guanylate kinase (EC 2.7.4.8) (GMP kinase)	2	2	2	5	2	2
0.63743	1.55556	1.17544	0.0667666	C1DKQ3	gntK-2	Gluconokinase (EC 2.7.1.12)	3	4	2	5	4	5
0.983512	1.97727	1.44926	0.0355422	C1DIK4	gor	Glutathione-disulfide reductase	17	15	12	28	37	22
1.11548	2.16667	1.18215	0.0657428	C1DLY5	gpsA	Glycerol-3-phosphate dehydrogenase [NAD(P)+] (EC 1.1.1.94) (NAD(P)H-dependent glycerol-3-phosphate dehydrogenase)	11	6	7	15	24	13
0.289507	1.22222	1.18925	0.0646769	C1DFL8	greA	Transcription elongation factor GreA (Transcript cleavage factor GreA)	12	11	13	15	16	13
0.367075	1.28974	1.8135	0.0153638	C1DQC2	groL	60 kDa chaperonin (GroEL protein) (Protein Cpn60)	216	195	193	235	271	273
1.58496	3	0.427243	0.373901	C1DIS7	groL	60 kDa chaperonin (GroEL protein) (Protein Cpn60)	1	0	0	1	0	2
0.0418202	1.02941	0.168855	0.677868	C1DQC1	groS	10 kDa chaperonin (GroES protein) (Protein Cpn10)	11	12	11	13	11	11
0.376148	1.29787	0.579231	0.263493	C1DFM4	grpE	Protein GrpE (HSP-70 cofactor)	17	16	14	21	26	14
0.316028	1.2449	0.908579	0.12343	C1DJH1	gshA	Glutamate--cysteine ligase (EC 6.3.2.2) (Gamma-ECS) (GCS) (Gamma-glutamylcysteine synthetase)	14	16	19	23	20	18
0.584963	1.5	0.903508	0.12488	C1DI80	gshB	Glutathione synthetase (EC 6.3.2.3) (GSH synthetase) (GSH-S) (GSHase) (Glutathione synthase)	12	7	11	12	19	14
-0.206451	0.866667	0.191566	0.64333	C1DRU4	gspE	Type II secretion system protein E, GspE	3	7	5	3	5	5
0.183222	1.13542	0.635756	0.231336	C1DE03	guaA	GMP synthase [glutamine-hydrolyzing] (EC 6.3.5.2) (GMP synthetase) (Glutamine amidotransferase)	38	29	29	37	35	37
0.862496	1.81818	1.17823	0.0663396	C1DE04	guaB	Inosine-5'-monophosphate dehydrogenase (IMP dehydrogenase) (IMPD) (IMPDH) (EC 1.1.1.205)	32	22	23	37	62	41
1.03653	2.05128	2.0321	0.00928757	C1DRQ8	gyrA	DNA gyrase subunit A (EC 5.6.2.2)	17	12	10	27	30	23
0.834941	1.78378	1.19555	0.0637457	C1DFU5	gyrB	DNA gyrase subunit B (EC 5.6.2.2)	14	10	13	20	29	17
-0.192645	0.875	0.0955647	0.802482	C1DFU9	hdtS	LPA acyltransferase protein	5	2	1	2	2	3
0.605721	1.52174	1.25932	0.0550406	C1DJ46	hemC	Porphobilinogen deaminase (PBG) (EC 2.5.1.61) (Hydroxymethylbilane synthase) (HMBS) (Pre-uroporphyrinogen synthase)	8	6	9	10	14	11
-1.22239	0.428571	1.40871	0.0390205	C1DJ45	hemD	Uroporphyrinogen-III synthase (EC 4.2.1.75)	4	6	4	2	1	3
1.18763	2.27778	1.21587	0.0608311	C1DHQ1	hemE	Uroporphyrinogen decarboxylase (UPD) (URO-D) (EC 4.1.1.37)	6	4	8	10	19	12
0.584963	1.5	1.60387	0.0248962	C1DEU1	hemH	Ferrochelatase (EC 4.99.1.1) (Heme synthase) (Protoheme ferro-lyase)	5	4	5	8	7	6
0.447459	1.36364	1.02873	0.093599	C1DMY5	hemL	Glutamate-1-semialdehyde 2,1-aminomutase (GSA) (EC 5.4.3.8) (Glutamate-1-semialdehyde aminotransferase) (GSA-AT)	14	11	8	15	16	14
0.480626	1.39535	2.52051	0.00301638	C1DEL4	hemN	Coproporphyrinogen-III oxidase (EC 1.3.98.3)	13	15	15	19	21	20
0.708537	1.63415	0.932184	0.1169	C1DN26	hepA	RNA polymerase-associated protein RapA (EC 3.6.4.-) (ATP-dependent helicase HepA)	20	12	9	19	28	20
0.26748	1.2037	1.84855	0.0141726	C1DKP9	hexR-1	Transcriptional regulatory protein, RpiR family	17	19	18	21	23	21
-0.0995358	0.933333	0.11484	0.767644	C1DRP7	hexR-2	Transcriptional regulatory protein, RpiR family	4	6	5	3	5	6
-0.0601211	0.959184	0.145762	0.714889	C1DLQ5	hflC	Protein HflC	18	17	14	18	15	14
0.63743	1.55556	1.46713	0.0341094	C1DL07	hflD	High frequency lysogenization protein HflD homolog	5	6	7	11	8	9
0.266075	1.20253	0.905401	0.124337	C1DLQ4	hflK	Protein HflK	26	23	30	33	34	28
1.05445	2.07692	1.03972	0.0912602	C1DLQ3	hflX	GTPase HflX (GTP-binding protein HflX)	5	4	4	13	8	6
0.137504	1.1	0.37505	0.421648	C1DLQ2	hfq	RNA-binding protein Hfq	23	29	28	30	33	25
0.115477	1.08333	0.212532	0.613011	C1DJD2	hisA	1-(5-phosphoribosyl)-5-[(5-phosphoribosylamino)methylideneamino] imidazole-4-carboxamide isomerase (EC 5.3.1.16) (Phosphoribosylformimino-5-aminoimidazole carboxamide ribotide isomerase)	15	11	10	12	15	12
0.736966	1.66667	0.630597	0.234101	C1DJC9	hisB	Imidazoleglycerol-phosphate dehydratase (IGPD) (EC 4.2.1.19)	8	7	6	7	18	10
0.893085	1.85714	3.31504	0.000484128	C1DRR1	hisC	Histidinol-phosphate aminotransferase (EC 2.6.1.9) (Imidazole acetol-phosphate transaminase)	7	7	7	12	14	13
1	2	1.4086	0.0390304	C1DQ68	hisC	Histidinol-phosphate aminotransferase (EC 2.6.1.9) (Imidazole acetol-phosphate transaminase)	7	12	10	16	25	17
0.352453	1.27673	1.30385	0.0496759	C1DQ67	hisD	Histidinol dehydrogenase (HDH) (EC 1.1.1.23)	56	50	53	60	77	66
0.31034	1.24	1.87826	0.0132356	C1DJD3	hisF	Imidazole glycerol phosphate synthase subunit HisF (EC 4.3.2.10) (IGP synthase cyclase subunit) (IGP synthase subunit HisF) (ImGP synthase subunit HisF) (IGPS subunit HisF)	8	9	8	10	10	11
0.394279	1.31429	0.710467	0.194775	C1DQ66	hisG	ATP phosphoribosyltransferase (ATP-PRT) (ATP-PRTase) (EC 2.4.2.17)	12	12	11	16	11	19
0.584963	1.5	0.540812	0.287864	C1DJD0	hisH	Imidazole glycerol phosphate synthase subunit HisH (EC 4.3.2.10) (IGP synthase glutaminase subunit) (EC 3.5.1.2) (IGP synthase subunit HisH) (ImGP synthase subunit HisH) (IGPS subunit HisH)	5	3	4	8	7	3
0.152003	1.11111	0.191566	0.64333	C1DHS5	hisI	Phosphoribosyl-AMP cyclohydrolase (PRA-CH) (EC 3.5.4.19)	2	3	4	3	4	3
0.175087	1.12903	0.829304	0.148148	C1DE56	hisS	Histidine--tRNA ligase (EC 6.1.1.21) (Histidyl-tRNA synthetase) (HisRS)	23	21	18	24	23	23
1.02385	2.03333	1.52572	0.0298044	C1DLQ7	hisZ	ATP phosphoribosyltransferase regulatory subunit	15	7	8	19	24	18
0.428843	1.34615	0.692853	0.202837	C1DGT9	hldE	Bifunctional protein HldE [Includes: D-beta-D-heptose 7-phosphate kinase (EC 2.7.1.167) (D-beta-D-heptose 7-phosphotransferase) (D-glycero-beta-D-manno-heptose-7-phosphate kinase); D-beta-D-heptose 1-phosphate adenylyltransferase (EC 2.7.7.70) (D-glycero-beta-D-manno-heptose 1-phosphate adenylyltransferase)]	9	7	10	9	15	11
0.439532	1.35616	1.14021	0.072409	C1DMB8	hmp	Flavohemoprotein (Flavohemoglobin) (Hemoglobin-like protein) (Nitric oxide dioxygenase) (NO oxygenase) (NOD) (EC 1.14.12.17)	23	25	25	29	30	40
0.628031	1.54545	0.839519	0.144704	C1DRH5	holB	DNA polymerase III subunit delta' (EC 2.7.7.7)	3	5	3	4	7	6
0.532874	1.44681	0.994856	0.101192	C1DSZ5	hom	Homoserine dehydrogenase (EC 1.1.1.3)	16	15	16	21	29	18
0.70044	1.625	0.837863	0.145257	C1DLF3	hoxG	Membrane bound nickel-dependent hydrogenase, large subunit, HoxG	12	8	4	15	14	10
1	2	1.6178	0.0241101	C1DLF4	hoxK	Hydrogenase (acceptor) (EC 1.12.99.6)	1	2	2	4	3	3
0.378512	1.3	0.735008	0.184074	C1DLE9	hoxO	Hydrogenase expression/formation protein	5	6	9	8	9	9
0.932886	1.90909	0.880158	0.131778	C1DLE8	hoxQ	Hydrogenase expression/formation protein HoxQ	7	2	2	6	8	7
0.192645	1.14286	0.285236	0.518518	C1DLE5	hoxV	Hydrogenase expression/formation protein HoxV	2	3	2	2	3	3
0.777608	1.71429	0.880158	0.131778	C1DS77	hppD	3-dehydroshikimate dehydratase (DSD) (EC 4.2.1.118)	1	3	3	4	5	3
0.321928	1.25	0.637895	0.2302	C1DQI8	hppD	4-hydroxyphenylpyruvate dioxygenase	3	2	3	4	3	3
0.31034	1.24	0.257362	0.552889	C1DET9	hpt	Hypoxanthine phosphoribosyltransferase	10	7	8	9	16	6
-0.280108	0.823529	0.41397	0.385505	C1DS87	hrpA	ATP-dependent DEAH box helicase HrpA	13	12	9	11	11	6
0.5025	1.41667	0.39989	0.398208	C1DNL5	hrpB	DEAH-box ATP-dependent helicase HrpB	3	7	2	6	4	7
0.379704	1.30108	1.01073	0.0975599	C1DE64	hscA	Chaperone protein HscA homolog	37	31	25	36	45	40
1.03395	2.04762	1.93214	0.0116912	C1DKD3	hslO	33 kDa chaperonin (Heat shock protein 33 homolog) (HSP33)	9	6	6	13	17	13
-0.156969	0.896907	0.525762	0.298015	C1DHS0	hslU	ATP-dependent protease ATPase subunit HslU (Unfoldase HslU)	34	28	35	32	29	26
0.678072	1.6	0.772529	0.168838	C1DHR9	hslV	ATP-dependent protease subunit HslV (EC 3.4.25.2)	10	7	8	11	19	10
0.45843	1.37405	2.00848	0.00980674	C1DEE4	htpG	Chaperone protein HtpG (Heat shock protein HtpG) (High temperature protein G)	46	44	41	55	66	59
0.295456	1.22727	1.17544	0.0667666	C1DRL7	htpX	Protease HtpX (EC 3.4.24.-) (Heat shock protein HtpX)	7	8	7	9	10	8
0.263034	1.2	0.308241	0.491767	C1DQM3	htrB	Lipid A biosynthesis lauroyltransferase (EC 2.3.1.241) (Kdo(2)-lipid IV(A) lauroyltransferase)	2	4	4	4	5	3
0.95109	1.93333	1.24234	0.0572352	C1DK44	hupA	Histone-like bacterial DNA-binding protein	6	3	6	10	12	7
2.24793	4.75	2.21655	0.00607361	C1DJM5	hutU	Urocanate hydratase (Urocanase) (EC 4.2.1.49) (Imidazolonepropionate hydrolase)	2	1	1	6	5	8
1.45943	2.75	1.99295	0.0101637	C1DLE3	hypB	Hydrogenase nickel incorporation protein HypB	6	4	2	12	12	9
0	1	0	1	C1DLE0	hypD	Hydrogenase maturation factor	4	7	5	4	4	8
1.32193	2.5	0.457621	0.348641	C1DLD9	hypE	Hydrogenase expression/formation protein HypE	1	1	0	3	0	2
-0.485427	0.714286	0.637895	0.2302	C1DLE2	hypF	Carbamoyltransferase HypF (EC 6.2.-.-)	4	6	4	2	4	4
-0.280108	0.823529	0.600646	0.250815	C1DSQ9	ibpA	Heat shock protein Hsp20	5	7	5	5	4	5
0.328352	1.25558	2.42916	0.00372258	C1DL01	icd	Isocitrate dehydrogenase [NADP] (EC 1.1.1.42) (Oxalosuccinate decarboxylase)	173	159	161	196	214	209
-0.14439	0.904762	0.935106	0.116117	C1DF64	idi	Isopentenyl-diphosphate Delta-isomerase (IPP isomerase) (EC 5.3.3.2) (IPP:DMAPP isomerase) (Isopentenyl pyrophosphate isomerase)	7	7	7	6	7	6
0.0422283	1.0297	0.41397	0.385505	C1DPH5	ileS	Isoleucine--tRNA ligase (EC 6.1.1.5) (Isoleucyl-tRNA synthetase) (IleRS)	69	66	67	68	67	73
0.780687	1.71795	1.46211	0.0345059	C1DK25	ilvA	L-threonine dehydratase (EC 4.3.1.19) (Threonine deaminase)	13	13	13	21	28	18
0.529161	1.44309	1.82899	0.0148255	C1DFH7	ilvC	Ketol-acid reductoisomerase (NADP(+)) (KARI) (EC 1.1.1.86) (Acetohydroxy-acid isomeroreductase) (AHIR) (Alpha-keto-beta-hydroxylacyl reductoisomerase) (Ketol-acid reductoisomerase type 1) (Ketol-acid reductoisomerase type I)	87	77	82	104	133	118
0.25952	1.19708	1.98679	0.0103088	C1DI94	ilvD	Dihydroxy-acid dehydratase (DAD) (EC 4.2.1.9)	47	45	45	51	57	56
0.454566	1.37037	1.28226	0.0522088	C1DGV9	ilvE	Branched-chain-amino-acid aminotransferase (BCAT) (EC 2.6.1.42)	37	35	36	45	59	44
1.80736	3.5	1.84719	0.0142171	C1DFH8	ilvH	Acetolactate synthase (EC 2.2.1.6)	9	3	2	17	19	13
0.8009	1.74219	2.02845	0.00936581	C1DFH9	ilvI	Acetolactate synthase (EC 2.2.1.6)	48	39	41	72	86	65
-0.0512254	0.965116	0.0999596	0.794402	C1DRX7	ilvM	RelA/SpoT protein	32	25	29	29	22	32
0.27684	1.21154	0.868613	0.135328	C1DFK9	infB	Translation initiation factor IF-2	98	80	82	97	121	97
0.353637	1.27778	1.28417	0.0519797	C1DF43	infC	Translation initiation factor IF-3	19	19	16	25	24	20
0.842459	1.7931	1.30667	0.0493544	C1DLA5	iolA	Malonate/methylmalonate semialdehyde dehydrogenase	14	7	8	19	19	14
-0.331206	0.794872	0.362007	0.434504	C1DLA1	iolC	Myo-inositol catabolism protein IolC	15	12	12	5	11	15
0.152003	1.11111	0.25565	0.555073	C1DLA7	iolD	Myo-inositol catabolism protein IolD	22	14	18	19	17	24
1.09954	2.14286	1.10935	0.0777416	C1DLA8	iolG	Inositol 2-dehydrogenase (EC 1.1.1.18) (Myo-inositol 2-dehydrogenase) (MI 2-dehydrogenase)	6	5	3	7	14	9
1.06413	2.09091	1.04684	0.0897759	C1DLA9	iolH	Myo-inositol catabolism protein IolH	1	5	5	7	6	10
1.67807	3.2	1.75192	0.0177043	C1DE69	iscR	Iron-sulphur cluster assembly transcription factor IscR	2	1	2	5	7	4
0.123989	1.08974	0.427244	0.373901	C1DE68	iscS	Cysteine desulfurase IscS (EC 2.8.1.7)	29	24	25	25	31	29
-0.0972972	0.934783	0.294857	0.507158	C1DF60	ispA-2	Geranyltranstransferase	16	15	15	13	17	13
0.289507	1.22222	0.354751	0.441823	C1DEV4	ispE	4-diphosphocytidyl-2-C-methyl-D-erythritol kinase (CMK) (EC 2.7.1.148) (4-(cytidine-5'-diphospho)-2-C-methyl-D-erythritol kinase)	7	7	4	8	5	9
0.616671	1.53333	1.86404	0.0136759	C1DE57	ispG	4-hydroxy-3-methylbut-2-en-1-yl diphosphate synthase (flavodoxin) (EC 1.17.7.3) (1-hydroxy-2-methyl-2-(E)-butenyl 4-diphosphate synthase)	22	21	17	34	31	27
0.793549	1.73333	1.06646	0.0858104	C1DPH8	ispH	4-hydroxy-3-methylbut-2-enyl diphosphate reductase (HMBPP reductase) (EC 1.17.7.4)	13	8	9	15	23	14
0.558368	1.4726	1.97242	0.0106556	C1DKH8	katG	Catalase-peroxidase (CP) (EC 1.11.1.21) (Peroxidase/catalase)	56	44	46	71	78	66
1.79647	3.47368	1.61282	0.0243884	C1DSS7	kdsA	2-dehydro-3-deoxyphosphooctonate aldolase (EC 2.5.1.55) (3-deoxy-D-manno-octulosonic acid 8-phosphate synthase) (KDO-8-phosphate synthase) (KDO 8-P synthase) (KDOPS) (Phospho-2-dehydro-3-deoxyoctonate aldolase)	10	4	5	19	30	17
0.347923	1.27273	1.25932	0.0550407	C1DR21	kdsB	3-deoxy-manno-octulosonate cytidylyltransferase (EC 2.7.7.38) (CMP-2-keto-3-deoxyoctulosonic acid synthase) (CKS) (CMP-KDO synthase)	7	7	8	8	10	10
0.954196	1.9375	1.65752	0.0220029	C1DQ58	kpsF	Arabinose 5-phosphate isomerase (API) (EC 5.3.1.13)	4	6	6	11	12	8
-0.0740005	0.95	0.168854	0.677869	C1DFN2	lctP	L-lactate permease	7	7	6	7	7	5
0.495325	1.40964	1.9936	0.0101484	C1DQS0	lepA	Elongation factor 4 (EF-4) (EC 3.6.5.n1) (Ribosomal back-translocase LepA)	32	25	26	37	41	39
0.736966	1.66667	0.561336	0.274577	C1DQS1	lepB	Signal peptidase I (EC 3.4.21.89)	1	2	3	2	5	3
-2.11548	0.230769	1.07845	0.083474	C1DE40	leuA	2-isopropylmalate synthase (EC 2.3.3.13) (Alpha-IPM synthase) (Alpha-isopropylmalate synthase)	7	3	3	2	0	1
0.646363	1.56522	0.922614	0.119505	C1DFH2	leuA	2-isopropylmalate synthase (EC 2.3.3.13) (Alpha-IPM synthase) (Alpha-isopropylmalate synthase)	25	22	22	29	49	30
0.906891	1.875	0.761629	0.17313	C1DQD9	leuB	3-isopropylmalate dehydrogenase (EC 1.1.1.85) (3-IPM-DH) (Beta-IPM dehydrogenase) (IMDH)	12	9	11	16	31	13
-0.0937822	0.937063	0.565369	0.272039	C1DQE1	leuC	3-isopropylmalate dehydratase large subunit (EC 4.2.1.33) (Alpha-IPM isomerase) (IPMI) (Isopropylmalate isomerase)	48	48	47	41	44	49
0.180572	1.13333	0.517773	0.303548	C1DQE0	leuD	3-isopropylmalate dehydratase small subunit (EC 4.2.1.33) (Alpha-IPM isomerase) (IPMI) (Isopropylmalate isomerase)	22	19	19	23	26	19
-0.584963	0.666667	0.317117	0.481817	C1DN27	ligA	DNA ligase (EC 6.5.1.2) (Polydeoxyribonucleotide synthase [NAD(+)])	1	5	3	3	1	2
0.49304	1.40741	0.796002	0.159955	C1DMR1	lipA	Lipoyl synthase (EC 2.8.1.8) (Lip-syn) (LS) (Lipoate synthase) (Lipoic acid synthase) (Sulfur insertion protein LipA)	22	19	13	22	32	22
0.469485	1.38462	0.72353	0.189004	C1DMR0	lipB	Octanoyltransferase (EC 2.3.1.181) (Lipoate-protein ligase B) (Lipoyl/octanoyl transferase) (Octanoyl-[acyl-carrier-protein]-protein N-octanoyltransferase)	5	4	4	4	7	7
1	2	1.68829	0.0204981	C1DQ10	lldD	L-lactate dehydrogenase/FMN-dependent alpha-hydroxy acid dehydrogenase	11	5	6	16	14	14
1.58496	3	0.427243	0.373901	C1DMW2	lnt	Apolipoprotein N-acyltransferase (ALP N-acyltransferase) (EC 2.3.1.269)	1	0	0	2	1	0
1.58496	3	0.427243	0.373901	C1DR12	lolC	Lipoprotein releasing system, transmembrane protein	1	0	0	0	1	2
0	1	0	1	C1DQT6	lon	Lon protease (EC 3.4.21.53) (ATP-dependent protease La)	22	16	19	22	18	17
0.138328	1.10063	0.798372	0.159085	C1DGW2	lpd	Acetyltransferase component of pyruvate dehydrogenase complex (EC 2.3.1.12)	107	109	102	126	106	118
0.316333	1.24516	0.977312	0.105363	C1DM54	lpdA	Dihydrolipoyl dehydrogenase (EC 1.8.1.4)	62	49	44	62	70	61
0.341037	1.26667	0.308241	0.491767	C1DQ55	lptA	Lipopolysaccharide export system protein LptA	6	6	3	4	9	6
1.1375	2.2	1.48575	0.0326779	C1DQ54	lptB	Lipopolysaccharide export system ATP-binding protein LptB	10	6	4	12	18	14
0.652077	1.57143	1.32403	0.0474206	C1DQ56	lptC	Lipopolysaccharide export system protein LptC	2	2	3	4	4	3
0.415038	1.33333	1.01619	0.0963411	C1DIW6	lptD	LPS-assembly protein LptD	12	16	17	23	20	17
0	1	0	1	C1DMV8	lptE	LPS-assembly lipoprotein LptE	4	5	3	5	5	2
0.584963	1.5	0.880158	0.131778	C1DPG4	lptF	Lipopolysaccharide export system permease protein LptF	2	4	4	4	6	5
0.425306	1.34286	1.87826	0.0132356	C1DST4	lpxA	Acyl-[acyl-carrier-protein]--UDP-N-acetylglucosamine O-acyltransferase (UDP-N-acetylglucosamine acyltransferase) (EC 2.3.1.129)	10	12	13	16	16	15
1.074	2.10526	1.38563	0.0411505	C1DST3	lpxB	Lipid-A-disaccharide synthase (EC 2.4.1.182)	7	6	6	9	17	14
0.206451	1.15385	0.880159	0.131778	C1DQA6	lpxC	UDP-3-O-acyl-N-acetylglucosamine deacetylase (UDP-3-O-acyl-GlcNAc deacetylase) (EC 3.5.1.108) (UDP-3-O-[R-3-hydroxymyristoyl]-N-acetylglucosamine deacetylase)	25	20	20	24	25	26
-1.41504	0.375	2.33936	0.00457758	C1DMG4	lpxO	Lipopolysaccharide biosynthetic protein	12	16	12	5	6	4
1.08746	2.125	0.941281	0.114477	C1DH02	lrv	Nitrogen fixing leucine rich variant repeat 4Fe-4S cluster protein	1	3	4	5	4	8
0.249978	1.18919	0.616641	0.241746	C1DJ55	lysA	Diaminopimelate decarboxylase (DAP decarboxylase) (DAPDC) (EC 4.1.1.20)	15	12	10	13	15	16
0.652077	1.57143	1.5624	0.0273907	C1DQF8	lysC	Aspartokinase (EC 2.7.2.4)	17	16	16	24	31	22
0.674485	1.59603	2.45837	0.00348044	C1DSY6	lysS	Lysine--tRNA ligase (EC 6.1.1.6) (Lysyl-tRNA synthetase) (LysRS)	54	46	51	72	86	83
0.841302	1.79167	1.89269	0.0128031	C1DHR4	maeB	Malate dehydrogenase (Oxaloacetate decarboxylating) (NADP+)	27	23	22	41	51	37
1.04731	2.06667	1.56868	0.0269973	C1DSU7	map	Methionine aminopeptidase (MAP) (MetAP) (EC 3.4.11.18) (Peptidase M)	5	4	6	8	13	10
0.4975	1.41176	0.591023	0.256435	C1DRW6	mazG	Nucleotide pyrophosphohydrolase MazG	7	6	4	7	11	6
0.152003	1.11111	0.11484	0.767644	C1DI00	mdaB	Quinone NAD(P)H:oxidoreductase MdaB	4	1	4	3	4	3
1.19265	2.28571	0.769577	0.16999	C1DHT4	mdoG1	Glucans biosynthesis protein G	3	2	2	6	8	2
0.222392	1.16667	1.15191	0.070484	C1DHT3	mdoH1	Glucans biosynthesis glucosyltransferase H (EC 2.4.1.-)	12	11	13	13	15	14
-1	0.5	1.5306	0.0294713	C1DHT1	mdoH2	Glucans biosynthesis glucosyltransferase H (EC 2.4.1.-)	6	7	9	3	5	3
0.415038	1.33333	0.540812	0.287864	C1DME3	melA	Alpha-galactosidase	2	3	4	3	5	4
0.954196	1.9375	1.45268	0.0352629	C1DGL0	metB	Cystathionine gamma-synthase	6	6	4	13	8	10
0.196932	1.14626	0.69726	0.200789	C1DQU2	metE	5-methyltetrahydropteroyltriglutamate--homocysteine methyltransferase (EC 2.1.1.14) (Cobalamin-independent methionine synthase) (Methionine synthase, vitamin-B12 independent isozyme)	221	189	178	202	223	249
0.375509	1.2973	0.718558	0.19118	C1DIB8	metF	Methylenetetrahydrofolate reductase (EC 1.5.1.20)	15	13	9	14	19	15
0.46158	1.37705	0.667783	0.21489	C1DEF4	metG	Methionine--tRNA ligase (EC 6.1.1.10) (Methionyl-tRNA synthetase) (MetRS)	21	20	20	19	37	28
-0.110704	0.926136	0.38723	0.409987	C1DM06	metH	Methionine synthase (EC 2.1.1.13) (5-methyltetrahydrofolate--homocysteine methyltransferase)	65	51	60	55	50	58
-1.1592	0.447761	2.43272	0.0036922	C1DKE3	metK	S-adenosylmethionine synthase (AdoMet synthase) (EC 2.5.1.6) (MAT) (Methionine adenosyltransferase)	19	24	24	10	12	8
0.857981	1.8125	0.915141	0.121579	C1DQU1	metR	HTH-type transcriptional regulator MetR	6	5	5	8	14	7
1.1375	2.2	0.994856	0.101192	C1DI66	metW	Methionine biosynthesis protein MetW	2	1	2	4	5	2
0.392317	1.3125	0.35703	0.439512	C1DI67	metXS	Homoserine O-succinyltransferase (HST) (EC 2.3.1.46) (Homoserine transsuccinylase) (HTS)	7	2	7	8	8	5
0.552541	1.46667	1.74964	0.0177974	C1DQC7	metZ	O-succinylhomoserine sulfhydrylase (OSH sulfhydrylase) (OSHS sulfhydrylase) (EC 2.5.1.-)	12	9	9	14	16	14
0.175087	1.12903	0.531274	0.294256	C1DR00	mfd	Transcription-repair-coupling factor (TRCF) (EC 3.6.4.-)	10	9	12	11	11	13
0.0473057	1.03333	0.0810269	0.829799	C1DQF5	mgtE	Magnesium transporter MgtE	9	10	11	9	13	9
0.0671143	1.04762	0.0810271	0.829799	C1DRI6	mhpR	Bacterial regulatory protein, IclR family	8	7	6	10	6	6
0.658963	1.57895	0.524687	0.298754	C1DMW7	miaB	tRNA-2-methylthio-N(6)-dimethylallyladenosine synthase (EC 2.8.4.3) ((Dimethylallyl)adenosine tRNA methylthiotransferase MiaB) (tRNA-i(6)A37 methylthiotransferase)	7	5	7	7	16	7
0.632268	1.55	2.10056	0.00793309	C1DQM4	minC	Probable septum site-determining protein MinC	16	12	12	20	22	20
0.209453	1.15625	1.2545	0.0556546	C1DQM5	minD	Cell division inhibitor MinD (Septum site-determining protein MinD)	44	43	41	45	53	50
0.847997	1.8	1.44036	0.0362778	C1DL06	mnmA	tRNA-specific 2-thiouridylase MnmA (EC 2.8.1.13)	3	5	7	8	9	10
-0.736966	0.6	0.561336	0.274577	C1DQK7	mnmC	tRNA 5-methylaminomethyl-2-thiouridine biosynthesis bifunctional protein MnmC (tRNA mnm(5)s(2)U biosynthesis bifunctional protein) [Includes: tRNA (mnm(5)s(2)U34)-methyltransferase (EC 2.1.1.61); FAD-dependent cmnm(5)s(2)U34 oxidoreductase (EC 1.5.-.-)]	5	3	2	2	1	3
0.552541	1.46667	0.736206	0.183567	C1DNF6	mnmE	tRNA modification GTPase MnmE (EC 3.6.-.-)	4	5	6	6	6	10
0.222392	1.16667	0.139866	0.724659	C1DN31	moaA	GTP 3',8-cyclase (EC 4.1.99.22) (Molybdenum cofactor biosynthesis protein A)	3	1	2	3	1	3
0.215729	1.16129	0.339844	0.457252	C1DQV5	moaB	Molybdenum cofactor biosynthesis protein B	10	10	11	10	16	10
0.807355	1.75	0.457621	0.348641	C1DPC3	moaC	Cyclic pyranopterin monophosphate synthase (EC 4.6.1.17) (Molybdenum cofactor biosynthesis protein C)	5	2	5	3	12	6
0.274175	1.2093	0.546684	0.283998	C1DM78	modA1	Molybdenum transporter, periplasmic molybdate-binding protein	15	13	15	21	18	13
1.32193	2.5	0.600646	0.250815	C1DGY8	modA2	Periplasmic molybdate-binding protein, ModA2	3	1	0	4	5	1
0	1	0	1	C1DH15	modC	Molybdenum import ATP-binding protein ModC (EC 7.3.2.5)	1	6	5	3	5	4
0.847997	1.8	1.17544	0.0667665	C1DLG0	modC1	Molybdenum import ATP-binding protein ModC (EC 7.3.2.5)	8	10	7	12	20	13
1.0458	2.06452	1.37776	0.0419022	C1DM79	modE	Mo regulation, Mo processing homeostasis	8	11	12	16	28	20
0.70044	1.625	2.22881	0.00590453	C1DM80	modG	Mo processing, homeostasis	10	11	11	19	18	15
-0.160465	0.894737	0.23731	0.579015	C1DQV6	moeA	Molybdopterin molybdenumtransferase (EC 2.10.1.1)	8	5	6	5	7	5
0.163499	1.12	0.294857	0.507158	C1DML8	mpl	UDP-N-acetylmuramate--L-alanyl-gamma-D-glutamyl-meso-2,6-diaminoheptandioate ligase (EC 6.3.2.45) (Murein peptide ligase) (UDP-N-acetylmuramate:L-alanyl-gamma-D-glutamyl-meso-diaminopimelate ligase)	24	24	27	20	32	32
0.227806	1.17105	0.687693	0.205261	C1DET7	mqo	Probable malate:quinone oxidoreductase (EC 1.1.5.4) (MQO) (Malate dehydrogenase [quinone])	30	23	23	28	33	28
-0.540568	0.6875	0.534656	0.291974	C1DFI3	mrcB	Penicillin-binding protein 1B (PBP-1b) (PBP1b) (Murein polymerase)	6	4	6	6	2	3
0.330825	1.25773	1.81233	0.0154053	C1DQ39	mreB	Cell shape-determining protein MreB	33	30	34	39	44	39
0.884523	1.84615	0.77275	0.168752	C1DGU2	msbA	ATP-dependent lipid A-core flippase (EC 7.5.2.6) (Lipid A export ATP-binding/permease protein MsbA)	8	3	2	8	10	6
1.32193	2.5	0.994856	0.101192	C1DKQ8	mtlD	Mannitol dehydrogenase	2	2	0	4	4	2
1.10852	2.15625	2.16533	0.00683388	C1DRQ7	mtnA	Methylthioribose-1-phosphate isomerase (M1Pi) (MTR-1-P isomerase) (EC 5.3.1.23) (S-methyl-5-thioribose-1-phosphate isomerase)	14	9	9	23	26	20
0.765535	1.7	0.495434	0.31957	C1DHH2	mtnC	Enolase-phosphatase E1 (EC 3.1.3.77) (2,3-diketo-5-methylthio-1-phosphopentane phosphatase)	5	3	2	8	7	2
1	2	1.67138	0.0213116	C1DHH1	mtnD	Acireductone dioxygenase (1,2-dihydroxy-3-keto-5-methylthiopentene dioxygenase) (DHK-MTPene dioxygenase) (Acireductone dioxygenase (Fe(2+)-requiring)) (ARD') (Fe-ARD) (EC 1.13.11.54) (Acireductone dioxygenase (Ni(2+)-requiring)) (ARD) (Ni-ARD) (EC 1.13.11.53)	6	7	5	9	14	13
-0.0931094	0.9375	0.191566	0.64333	C1DQR6	mucA	Sigma factor algU negative regulatory protein MucA	5	6	5	4	5	6
1.48543	2.8	0.905753	0.124236	C1DQR9	mucD	Periplasmic serine endoprotease DegP-like (EC 3.4.21.107)	5	2	3	8	15	5
0.5025	1.41667	1.17544	0.0667666	C1DST9	mucP	Zinc metalloprotease (EC 3.4.24.-)	3	4	5	6	5	6
0.691878	1.61538	1.21172	0.061416	C1DQ65	murA	UDP-N-acetylglucosamine 1-carboxyvinyltransferase (EC 2.5.1.7) (Enoylpyruvate transferase) (UDP-N-acetylglucosamine enolpyruvyl transferase) (EPT)	19	17	16	23	36	25
0.176878	1.13043	0.204845	0.623958	C1DR23	murB	UDP-N-acetylenolpyruvoylglucosamine reductase (EC 1.3.1.98) (UDP-N-acetylmuramate dehydrogenase)	10	6	7	9	6	11
0.321928	1.25	0.672436	0.212601	C1DQA0	murC	UDP-N-acetylmuramate--L-alanine ligase (EC 6.3.2.8) (UDP-N-acetylmuramoyl-L-alanine synthetase)	22	15	15	19	25	21
0.308122	1.2381	1.2266	0.0593473	C1DQ97	murD	UDP-N-acetylmuramoylalanine--D-glutamate ligase (EC 6.3.2.9) (D-glutamic acid-adding enzyme) (UDP-N-acetylmuramoyl-L-alanyl-D-glutamate synthetase)	19	23	21	24	29	25
0.528928	1.44286	1.37954	0.0417309	C1DQ94	murE	UDP-N-acetylmuramoyl-L-alanyl-D-glutamate--2,6-diaminopimelate ligase (EC 6.3.2.13) (Meso-A2pm-adding enzyme) (Meso-diaminopimelate-adding enzyme) (UDP-MurNAc-L-Ala-D-Glu:meso-diaminopimelate ligase) (UDP-MurNAc-tripeptide synthetase) (UDP-N-acetylmuramyl-tripeptide synthetase)	21	26	23	30	40	31
0.371969	1.29412	2.42763	0.0037357	C1DQ95	murF	UDP-N-acetylmuramoyl-tripeptide--D-alanyl-D-alanine ligase (EC 6.3.2.10) (D-alanyl-D-alanine-adding enzyme)	27	27	31	37	36	37
0.470891	1.38596	1.5954	0.0253864	C1DQ99	murG	UDP-N-acetylglucosamine--N-acetylmuramyl-(pentapeptide) pyrophosphoryl-undecaprenol N-acetylglucosamine transferase (EC 2.4.1.227) (Undecaprenyl-PP-MurNAc-pentapeptide-UDPGlcNAc GlcNAc transferase)	19	21	17	23	29	27
0.321928	1.25	0.37505	0.421648	C1DEU7	murI	Glutamate racemase (EC 5.1.1.3)	2	2	4	3	3	4
0.216318	1.16176	0.568405	0.270144	C1DLQ0	mutL	DNA mismatch repair protein MutL	21	23	24	28	21	30
-0.440573	0.736842	1.05056	0.0890093	C1DIA3	mutM	Formamidopyrimidine-DNA glycosylase (Fapy-DNA glycosylase) (EC 3.2.2.23) (DNA-(apurinic or apyrimidinic site) lyase MutM) (AP lyase MutM) (EC 4.2.99.18)	6	6	7	4	4	6
0.108934	1.07843	0.208829	0.618259	C1DSR1	mutS	DNA mismatch repair protein MutS	17	16	18	15	17	23
0.36257	1.28571	1.17544	0.0667666	C1DSN0	mvaT	Transcriptional regulator MvaT	13	10	12	16	16	13
0.963474	1.95	1.81064	0.0154653	C1DQQ2	nadA	Quinolinate synthase A (EC 2.5.1.72)	9	6	5	12	15	12
0.575502	1.4902	0.9234	0.119289	C1DQR4	nadB	L-aspartate oxidase (EC 1.4.3.16)	19	12	20	21	32	23
0.358454	1.28205	2.27343	0.00532813	C1DPK6	nadC	Quinolinate phosphoribosyltransferase [decarboxylating] (EC 2.4.2.19)	12	13	14	16	17	17
0.743225	1.67391	1.23062	0.0588007	C1DPI8	nadE	Glutamine-dependent NAD(+) synthetase (EC 6.3.5.1) (NAD(+) synthase [glutamine-hydrolyzing])	15	14	17	29	30	18
-0.146841	0.903226	0.330121	0.467605	C1DPY6	nadK	NAD kinase (EC 2.7.1.23) (ATP-dependent NAD kinase)	10	12	9	9	11	8
0.569366	1.48387	1.24501	0.0568837	C1DMA1	nafY	Nitrogen fixation-related protein, gamma subunit	11	11	9	12	18	16
0.0573332	1.04054	0.0836985	0.82471	C1DHD0	nasA	Assimilatory Nitrite reductase,large subunit NasA	26	24	24	21	22	34
1	2	1.07821	0.0835199	C1DHC8	nasB	Assimilatory nitrate reductase, NasB	1	4	6	8	8	6
0.436099	1.35294	0.994856	0.101192	C1DHD9	nasS	Nitrate/nitrite transport system substrate-binding protein NasS	6	4	7	7	8	8
-0.263034	0.833333	0.427243	0.373901	C1DHD8	nasT	Response regulator NasT	3	4	5	3	3	4
0.361033	1.28435	1.24852	0.0564266	C1DPJ4	ndh	Uncoupled NADH:quinone oxidoreductase	117	101	95	124	152	126
1.80736	3.5	0.99528	0.101093	C1DE61	ndk	Nucleoside diphosphate kinase (NDK) (NDP kinase) (EC 2.7.4.6) (Nucleoside-2-P kinase)	6	4	4	13	27	9
0.925999	1.9	1.02482	0.0944463	C1DQ77	nfi	Endonuclease V (EC 3.1.21.7) (Deoxyinosine 3'endonuclease) (Deoxyribonuclease V) (DNase V)	4	4	2	8	4	7
-0.192645	0.875	0.129877	0.741521	C1DLW0	nfuA	Fe/S biogenesis protein NfuA	9	4	3	4	5	5
0.30066	1.23171	1.01628	0.0963208	C1DMB0	nifA	Nif-specific regulatory protein	32	25	25	31	37	33
0.220599	1.16522	2.1493	0.0070908	C1DMB1	nifB	FeMo cofactor biosynthesis protein NifB (Nitrogenase cofactor maturase NifB) (Radical SAM assemblase NifB)	39	38	38	44	47	43
1.3523	2.55319	1.95205	0.0111673	C1DGZ7	nifD	Nitrogenase protein alpha chain (EC 1.18.6.1)	12	17	18	30	47	43
0.628031	1.54545	0.757879	0.174631	C1DH27	nifF	Flavodoxin	8	8	6	15	12	7
-0.691283	0.619303	1.16469	0.0684397	C1DGZ6	nifH	Nitrogenase iron protein (EC 1.18.6.1) (Nitrogenase Fe protein) (Nitrogenase component II) (Nitrogenase reductase)	194	236	316	158	129	175
0.173332	1.12766	1.57171	0.0268093	C1DMA9	nifL	Histidine kinase (EC 2.7.13.3)	78	78	79	89	93	83
0.542527	1.45652	0.979305	0.104881	C1DH25	nifM	Nitrogen fixation cis-trans peptidyl prolyl isomerase, NifM	20	12	14	18	26	23
0.514573	1.42857	1.87826	0.0132356	C1DH04	nifN	Nitrogenase iron-molybdenum cofactor biosynthesis protein NifN	5	4	5	6	7	7
0.616671	1.53333	2.87815	0.0013239	C1DMB3	nifO	Nitrogenase-associated protein	5	5	5	7	8	8
0.632268	1.55	1.95752	0.0110276	C1DH19	nifS	Cysteine desulfurase (EC 2.8.1.7) (Nitrogenase metalloclusters biosynthesis protein NifS)	51	46	43	71	82	64
0.18152	1.13408	1.12307	0.075324	C1DH18	nifU	Nitrogen fixation protein NifU	61	55	63	67	72	64
0.285402	1.21875	0.736206	0.183567	C1DH20	nifV	Homocitrate synthase (EC 2.3.3.14)	12	12	8	12	14	13
0.263034	1.2	0.241548	0.573392	C1DH05	nifX	Nitrogenase MoFe cofactor biosynthesis protein NifX	6	5	4	5	9	4
0.452512	1.36842	0.408113	0.390739	C1DH24	nifZ	Nitrogen fixation protein NifZ	9	7	3	7	12	7
1.32193	2.5	0.994856	0.101192	C1DSR6	nlpD	Lipoprotein NlpD	1	1	2	5	3	2
0.0816838	1.05825	0.194657	0.638768	C1DLP7	nnrE	Bifunctional NAD(P)H-hydrate repair enzyme (Nicotinamide nucleotide repair protein) [Includes: ADP-dependent (S)-NAD(P)H-hydrate dehydratase (EC 4.2.1.136) (ADP-dependent NAD(P)HX dehydratase); NAD(P)H-hydrate epimerase (EC 5.1.99.6)]	41	32	30	33	40	36
0.293731	1.22581	0.562661	0.27374	C1DR02	nqrA	Na(+)-translocating NADH-quinone reductase subunit A (Na(+)-NQR subunit A) (Na(+)-translocating NQR subunit A) (EC 7.2.1.1) (NQR complex subunit A) (NQR-1 subunit A)	25	18	19	21	31	24
0.176878	1.13043	0.457622	0.348641	C1DR04	nqrC	Na(+)-translocating NADH-quinone reductase subunit C (Na(+)-NQR subunit C) (Na(+)-translocating NQR subunit C) (EC 7.2.1.1) (NQR complex subunit C) (NQR-1 subunit C)	8	9	6	8	9	9
-0.415038	0.75	0.868208	0.135454	C1DR07	nqrF	Na(+)-translocating NADH-quinone reductase subunit F (Na(+)-NQR subunit F) (Na(+)-translocating NQR subunit F) (EC 7.2.1.1) (NQR complex subunit F) (NQR-1 subunit F)	26	36	26	21	26	19
0.123058	1.08904	0.569532	0.269443	C1DPR2	nrdA	Ribonucleoside-diphosphate reductase (EC 1.17.4.1)	54	45	47	49	55	55
0.4975	1.41176	0.966822	0.107939	C1DPR3	nrdB	Ribonucleoside-diphosphate reductase subunit beta (EC 1.17.4.1)	14	11	9	16	19	13
0.678072	1.6	1.25932	0.0550406	C1DEE7	nth	Endonuclease III (EC 4.2.99.18) (DNA-(apurinic or apyrimidinic site) lyase)	3	4	3	4	6	6
0.560715	1.475	0.925618	0.118681	C1DHW6	ntrB	Histidine kinase (EC 2.7.13.3)	17	12	11	20	15	24
0.533824	1.44776	1.924	0.0119125	C1DHW7	ntrC	DNA-binding transcriptional regulator NtrC (Nitrogen regulation protein NR(I))	25	19	23	32	35	30
0.436099	1.35294	0.994856	0.101192	C1DL15	nuoB	NADH-quinone oxidoreductase subunit B (EC 7.1.1.-) (NADH dehydrogenase I subunit B) (NDH-1 subunit B)	6	5	6	8	9	6
0.451989	1.36792	1.72793	0.0187098	C1DL16	nuoC	NADH-quinone oxidoreductase subunit C/D (EC 7.1.1.-) (NADH dehydrogenase I subunit C/D) (NDH-1 subunit C/D)	37	33	36	48	54	43
0.524421	1.43836	0.871545	0.134417	C1DL18	nuoF	NADH-quinone oxidoreductase subunit F (EC 7.1.1.-)	28	26	19	40	40	25
0.529821	1.44375	1.46988	0.033894	C1DL19	nuoG	NADH-quinone oxidoreductase (EC 7.1.1.-)	66	43	51	78	82	71
0.793549	1.73333	1.5954	0.0253864	C1DL20	nuoH	NADH-quinone oxidoreductase subunit H (EC 7.1.1.-) (NADH dehydrogenase I subunit H) (NDH-1 subunit H)	6	3	6	9	8	9
0.349942	1.27451	1.24234	0.0572353	C1DL21	nuoI	NADH-quinone oxidoreductase subunit I (EC 7.1.1.-) (NADH dehydrogenase I subunit I) (NDH-1 subunit I)	18	15	18	22	19	24
0.777608	1.71429	2.12549	0.00749043	C1DL24	nuoL	NADH-plastoquinone oxidoreductase, chain L	3	2	2	4	4	4
0.366128	1.28889	0.901547	0.125445	C1DFL0	nusA	Transcription termination/antitermination protein NusA	35	28	27	34	46	36
1.32193	2.5	0.735007	0.184074	C1DLH9	nusB	Transcription antitermination protein NusB (Antitermination factor NusB)	5	2	1	5	11	4
0.889817	1.85294	1.62068	0.0239506	C1DKK0	nusG	Transcription termination/antitermination protein NusG	15	10	9	23	23	17
0.836501	1.78571	1.99451	0.0101273	C1DRK6	ohr	Organic hydroperoxide resistance protein (OsmC family)	10	8	10	14	17	19
0.514573	1.42857	1.35992	0.0436595	C1DST7	ompH	Outer membrane chaperone Skp	10	10	8	14	15	11
0.0671143	1.04762	0.11484	0.767644	C1DJI0	ompR	Two-component response regulator OmpR	8	5	8	7	8	7
0.473931	1.38889	1.2168	0.0607012	C1DHC6	oprF	Major outer membrane porin OprF	45	44	37	66	62	47
-0.222392	0.857143	0.567491	0.270713	C1DGI7	oprI	Outer membrane lipoprotein OprI	34	43	35	36	34	26
1.16993	2.25	0.983414	0.103893	C1DRF2	oprL	Peptidoglycan-associated protein	9	6	5	16	21	8
0.540568	1.45455	1.6178	0.0241101	C1DLP5	orn	Oligoribonuclease (EC 3.1.-.-)	4	3	4	5	5	6
1.43296	2.7	1.88081	0.0131581	C1DFJ8	panB	3-methyl-2-oxobutanoate hydroxymethyltransferase (EC 2.1.2.11) (Ketopantoate hydroxymethyltransferase) (KPHMT)	5	2	3	10	10	7
0.164387	1.12069	0.783071	0.164789	C1DFJ9	panC	Pantothenate synthetase (PS) (EC 6.3.2.1) (Pantoate--beta-alanine ligase) (Pantoate-activating enzyme)	20	20	18	21	24	20
0.253756	1.19231	0.818629	0.151835	C1DNE2	parA	Chromosome partition ParA	9	10	7	10	11	10
1.36257	2.57143	2.21095	0.00615248	C1DNE1	parB	Probable chromosome-partitioning protein ParB	7	5	9	18	21	15
0.370368	1.29268	0.938566	0.115195	C1DFS1	parC	DNA topoisomerase 4 subunit A (EC 5.6.2.2) (Topoisomerase IV subunit A)	26	31	25	34	42	30
0.0310269	1.02174	0.0456861	0.900148	C1DFS3	parE	DNA topoisomerase 4 subunit B (EC 5.6.2.2) (Topoisomerase IV subunit B)	13	16	17	20	14	13
0.830075	1.77778	2.65913	0.00219213	C1DSL8	pcaB	3-carboxy-cis,cis-muconate cycloisomerase	3	3	3	5	5	6
0.584963	1.5	0.880158	0.131778	C1DSM2	pcaR	Transcriptional regulator PcaR	3	2	5	5	5	5
0.706269	1.63158	1.64986	0.0223942	C1DKD5	pckA	Phosphoenolpyruvate carboxykinase (ATP) (PCK) (PEP carboxykinase) (PEPCK) (EC 4.1.1.49)	14	13	11	21	24	17
0.252766	1.19149	1.1312	0.0739263	C1DFJ6	pcnB	Poly(A) polymerase I (PAP I) (EC 2.7.7.19)	16	14	17	17	20	19
1.58496	3	0.935106	0.116117	C1DIW8	pdxA	4-hydroxythreonine-4-phosphate dehydrogenase (EC 1.1.1.262) (4-(phosphohydroxy)-L-threonine dehydrogenase)	2	0	0	2	2	2
-1.22239	0.428571	1.40871	0.0390205	C1DM66	pdxB	Erythronate-4-phosphate dehydrogenase (EC 1.1.1.290)	3	6	5	2	2	2
0.63743	1.55556	2.44343	0.00360223	C1DEH4	pdxH	Pyridoxine/pyridoxamine 5'-phosphate oxidase (EC 1.4.3.5) (PNP/PMP oxidase) (PNPOx) (Pyridoxal 5'-phosphate synthase)	8	9	10	14	15	13
0.906891	1.875	0.678039	0.209875	C1DQB8	pdxH	Pyridoxamine 5-phosphate oxidase	5	2	1	6	3	6
1.078	2.11111	1.46713	0.0341094	C1DQS7	pdxJ	Pyridoxine 5'-phosphate synthase (PNP synthase) (EC 2.6.99.2)	4	3	2	5	8	6
0.268703	1.20472	1.60616	0.0247649	C1DPG2	pepA	Probable cytosol aminopeptidase (EC 3.4.11.1) (Leucine aminopeptidase) (LAP) (EC 3.4.11.10) (Leucyl aminopeptidase)	45	41	41	50	55	48
0.551303	1.46541	1.517	0.0304086	C1DDW4	pepN	Aminopeptidase N (EC 3.4.11.2)	57	52	50	69	92	72
0.126029	1.09129	0.633435	0.232576	C1DHF2	pepS16	Lon protease (EC 3.4.21.53) (ATP-dependent protease La)	87	75	79	80	91	92
0.415038	1.33333	0.415971	0.383733	C1DQ80	petA	Ubiquinol-cytochrome c reductase iron-sulfur subunit (EC 7.1.1.8)	7	8	9	8	16	8
0.125531	1.09091	0.212532	0.613011	C1DQ81	petB	Cytochrome b	12	11	10	15	9	12
1.1375	2.2	1.56184	0.0274257	C1DQ82	petC	Cytochrome c1	7	8	5	13	19	12
0.710493	1.63636	1.24234	0.0572352	C1DS39	pfpI	Cysteine peptidase PfpI protein	3	3	5	6	7	5
0.218895	1.16384	0.627338	0.235864	C1DDK7	pgi-1	Glucose-6-phosphate isomerase (GPI) (EC 5.3.1.9) (Phosphoglucose isomerase) (PGI) (Phosphohexose isomerase) (PHI)	131	111	112	120	161	131
0.565597	1.48	0.908579	0.12343	C1DFK1	pgi-3	Glucose-6-phosphate isomerase (GPI) (EC 5.3.1.9) (Phosphoglucose isomerase) (PGI) (Phosphohexose isomerase) (PHI)	10	7	8	11	16	10
0.811928	1.75556	1.5642	0.0272773	C1DKE9	pgk	Phosphoglycerate kinase (EC 2.7.2.3)	19	12	14	26	31	22
-0.192645	0.875	0.37505	0.421648	C1DRP8	pgl-1	6-phosphogluconolactonase (6PGL) (EC 3.1.1.31)	5	5	6	4	4	6
0.266515	1.2029	0.691435	0.2035	C1DDK6	pgl-2	6-phosphogluconolactonase (6PGL) (EC 3.1.1.31)	25	19	25	23	30	30
0.239188	1.18033	0.705204	0.19715	C1DKR6	pgm-2	2,3-bisphosphoglycerate-independent phosphoglycerate mutase (BPG-independent PGAM) (Phosphoglyceromutase) (iPGM) (EC 5.4.2.12)	63	56	64	59	81	76
0.678072	1.6	0.994856	0.101191	C1DN14	phaJ	3-Re enoyl-CoA hydratase PhaJ	3	3	4	4	7	5
1.0237	2.03313	1.86006	0.0138019	C1DHF7	phbA	Polyhydroxybutyrate biosynthetic beta-ketothiolase	122	107	103	213	276	186
1.03242	2.04545	2.19894	0.00632494	C1DHF8	phbB	Acetoacetl-CoA reductase in PHB biosynthesis	41	33	36	75	87	63
0.508464	1.42254	0.911659	0.122558	C1DHF6	phbC	PHB synthase	26	23	22	32	43	26
0.31719	1.2459	0.678117	0.209838	C1DHG0	phbP	Phasin protein	25	19	17	29	26	21
0.639118	1.55738	1.24651	0.0566879	C1DRR0	pheA	Bifunctional chorismate mutase/prephenate dehydratase (EC 4.2.1.51) (EC 5.4.99.5) (Chorismate mutase) (Chorismate mutase-prephenate dehydratase) (Prephenate dehydratase) (p-protein)	20	20	21	26	40	29
0.707819	1.63333	2.41309	0.00386285	C1DF46	pheS	Phenylalanine--tRNA ligase alpha subunit (EC 6.1.1.20) (Phenylalanyl-tRNA synthetase alpha subunit) (PheRS)	9	10	11	16	18	15
0.557331	1.47154	1.58322	0.0261083	C1DF47	pheT	Phenylalanine--tRNA ligase beta subunit (EC 6.1.1.20) (Phenylalanyl-tRNA synthetase beta subunit) (PheRS)	49	40	34	55	67	59
0.489805	1.40426	1.81064	0.0154653	C1DI20	phnC	Phosphonates import ATP-binding protein PhnC (EC 7.3.2.2)	18	16	13	23	21	22
0	1	0	1	C1DEK2	phnC	Phosphonates import ATP-binding protein PhnC (EC 7.3.2.2)	3	3	2	2	4	2
0.408465	1.32727	2.06647	0.00858092	C1DK52	phoU	Phosphate-specific transport system accessory protein PhoU	20	18	17	24	23	26
0.565372	1.47977	1.34709	0.0449691	C1DFK5	pnp	Polyribonucleotide nucleotidyltransferase (EC 2.7.7.8) (Polynucleotide phosphorylase) (PNPase)	64	55	54	73	103	80
0.681824	1.60417	2.18856	0.00647804	C1DG03	polA	DNA polymerase I (EC 2.7.7.7)	15	17	16	23	29	25
-0.169925	0.888889	0.427243	0.373901	C1DHR2	ponA	DD-transpeptidase (EC 2.4.1.129) (EC 3.4.16.4) (Penicillin-binding protein 1A) (Penicillin-insensitive transglycosylase) (Penicillin-sensitive transpeptidase) (Peptidoglycan TGase)	3	3	3	3	2	3
-0.906891	0.533333	0.809623	0.155016	C1DK70	potG	Spermidine/putrescine import ATP-binding protein PotA (EC 7.6.2.11)	4	4	7	4	3	1
0.563901	1.47826	1.15667	0.0697158	C1DLU1	ppa	Inorganic pyrophosphatase (EC 3.6.1.1) (Pyrophosphate phospho-hydrolase) (PPase)	8	7	8	11	9	14
0.712019	1.6381	1.84209	0.014385	C1DSX7	ppc	Phosphoenolpyruvate carboxylase (PEPC) (PEPCase) (EC 4.1.1.31)	40	29	36	65	57	50
3.70044	13	2.23503	0.00582068	C1DDM7	ppdK	Pyruvate, phosphate dikinase	0	1	0	5	3	5
0.347923	1.27273	1.04071	0.0910521	C1DHF5	ppiD	PpiC-type peptidyl-prolyl cis-trans isomerase	21	23	22	33	27	24
0.402547	1.32184	1.60387	0.0248962	C1DJ30	ppk	Polyphosphate kinase (EC 2.7.4.1) (ATP-polyphosphate phosphotransferase) (Polyphosphoric acid kinase)	32	27	28	41	40	34
0.436952	1.35374	1.45484	0.035088	C1DHC1	ppsA	Phosphoenolpyruvate synthase (PEP synthase) (EC 2.7.9.2) (Pyruvate, water dikinase)	105	90	99	114	149	135
0.215729	1.16129	0.663382	0.217079	C1DJ29	ppx	Exopolyphosphatase (EC 3.6.1.11)	34	30	29	34	42	32
0.540568	1.45455	1.1406	0.0723429	C1DEV0	prfA	Peptide chain release factor 1 (RF-1)	8	6	8	10	13	9
0.447459	1.36364	0.707166	0.196261	C1DSY7	prfB	Peptide chain release factor 2 (RF-2)	11	9	13	11	19	15
0.798366	1.73913	1.98007	0.0104697	C1DQ00	prfC	Peptide chain release factor 3 (RF-3)	8	7	8	11	15	14
0.21901	1.16393	1.33922	0.045791	C1DIX3	prkA	Serine protein kinase PrkA	113	97	95	116	119	120
0	1	0	1	C1DLJ6	prmA	Ribosomal protein L11 methyltransferase (L11 Mtase) (EC 2.1.1.-)	10	9	9	8	11	9
0.938599	1.91667	1.84855	0.0141726	C1DHG6	prmB	50S ribosomal protein L3 glutamine methyltransferase (L3 MTase) (EC 2.1.1.298) (N5-glutamine methyltransferase PrmB)	4	5	3	9	7	7
0.421464	1.33929	0.593146	0.255184	C1DMQ0	proA	Gamma-glutamyl phosphate reductase (GPR) (EC 1.2.1.41) (Glutamate-5-semialdehyde dehydrogenase) (Glutamyl-gamma-semialdehyde dehydrogenase) (GSA dehydrogenase)	21	18	17	25	33	17
0.773724	1.70968	1.5306	0.0294713	C1DEA3	proB	Glutamate 5-kinase (EC 2.7.2.11) (Gamma-glutamyl kinase) (GK)	13	7	11	15	19	19
0.691878	1.61538	0.616218	0.241982	C1DI70	proC	Pyrroline-5-carboxylate reductase (P5C reductase) (P5CR) (EC 1.5.1.2) (PCA reductase)	6	4	3	4	10	7
0.306103	1.23636	0.759244	0.174083	C1DHB4	prpB	2-methylisocitrate lyase (2-MIC) (MICL) (EC 4.1.3.30) ((2R,3S)-2-methylisocitrate lyase)	22	17	16	19	25	24
0.561116	1.47541	2.2271	0.00592795	C1DHB5	prpC	Citrate synthase	41	40	41	58	67	55
1.45943	2.75	2.10999	0.0077626	C1DHB8	prpF	AcnD accessory protein	2	1	1	4	4	3
0.540568	1.45455	0.948855	0.112498	C1DEV5	prs	Ribose-phosphate pyrophosphokinase (RPPK) (EC 2.7.6.1) (5-phospho-D-ribosyl alpha-1-diphosphate) (Phosphoribosyl diphosphate synthase) (Phosphoribosyl pyrophosphate synthase) (P-Rib-PP synthase) (PRPP synthase) (PRPPase)	19	19	17	20	34	26
3	8	2.10999	0.0077626	C1DLP2	psd	Phosphatidylserine decarboxylase proenzyme (EC 4.1.1.65) [Cleaved into: Phosphatidylserine decarboxylase alpha chain; Phosphatidylserine decarboxylase beta chain]	1	0	0	2	3	3
0.334419	1.26087	0.396003	0.401788	C1DK53	pstB	Phosphate import ATP-binding protein PstB (EC 7.3.2.1) (ABC phosphate transporter) (Phosphate-transporting ATPase)	6	10	7	13	9	7
0.490986	1.40541	1.68918	0.0204559	C1DQG8	pta-1	Phosphate acetyltransferase (EC 2.3.1.8) (Phosphotransacetylase)	27	24	23	30	36	38
0.607683	1.52381	0.718558	0.19118	C1DER7	pta-2	Phosphate acetyltransferase (EC 2.3.1.8) (Phosphotransacetylase)	11	5	5	10	9	13
2.07039	4.2	1.56868	0.0269973	C1DGM7	pta-3	Phosphate acetyltransferase	2	1	2	9	8	4
0	1	0	1	C1DEV7	pth	Peptidyl-tRNA hydrolase (PTH) (EC 3.1.1.29)	5	3	3	3	5	3
0.807355	1.75	0.853667	0.140066	C1DR22	ptpA	Protein-tyrosine-phosphatase (EC 3.1.3.48)	5	3	4	5	6	10
0.528694	1.44262	1.86924	0.0135134	C1DK21	ptsP	Phosphoenolpyruvate--protein phosphotransferase (EC 2.7.3.9)	17	20	24	30	30	28
0.632791	1.55056	1.96926	0.0107334	C1DLQ8	purA	Adenylosuccinate synthetase (AMPSase) (AdSS) (EC 6.3.4.4) (IMP--aspartate ligase)	36	25	28	47	48	43
0.666576	1.5873	2.74988	0.00177877	C1DL08	purB	Adenylosuccinate lyase (ASL) (EC 4.3.2.2) (Adenylosuccinase)	23	21	19	35	31	34
0.540568	1.45455	0.863652	0.136882	C1DQP5	purC	Phosphoribosylaminoimidazole-succinocarboxamide synthase (EC 6.3.2.6) (SAICAR synthetase)	7	8	7	14	10	8
0.29956	1.23077	1.54576	0.0284602	C1DLJ0	purD	Phosphoribosylamine--glycine ligase (EC 6.3.4.13) (GARS) (Glycinamide ribonucleotide synthetase) (Phosphoribosylglycinamide synthetase)	22	22	21	27	24	29
0.520832	1.43478	1.46713	0.0341094	C1DGX9	purE	N5-carboxyaminoimidazole ribonucleotide mutase (N5-CAIR mutase) (EC 5.4.99.18) (5-(carboxyamino)imidazole ribonucleotide mutase)	8	9	6	11	12	10
0.0614005	1.04348	0.118814	0.760651	C1DQC8	purF	Amidophosphoribosyltransferase (ATase) (EC 2.4.2.14) (Glutamine phosphoribosylpyrophosphate amidotransferase) (GPATase)	45	32	38	46	34	40
0.396517	1.31633	0.927449	0.118182	C1DLJ1	purH	Bifunctional purine biosynthesis protein PurH [Includes: Phosphoribosylaminoimidazolecarboxamide formyltransferase (EC 2.1.2.3) (AICAR transformylase); IMP cyclohydrolase (EC 3.5.4.10) (ATIC) (IMP synthase) (Inosinicase)]	37	31	30	41	52	36
1.41504	2.66667	1.74599	0.0179479	C1DGY0	purK	N5-carboxyaminoimidazole ribonucleotide synthase (N5-CAIR synthase) (EC 6.3.4.18) (5-(carboxyamino)imidazole ribonucleotide synthetase)	4	2	3	8	10	6
0.520832	1.43478	1.51294	0.0306946	C1DDZ7	purL	Phosphoribosylformylglycinamidine synthase (FGAM synthase) (FGAMS) (EC 6.3.5.3) (Formylglycinamide ribonucleotide amidotransferase) (FGAR amidotransferase) (FGAR-AT)	26	21	22	29	38	32
1.12029	2.17391	1.48458	0.032766	C1DRW0	purM	Phosphoribosylformylglycinamidine cyclo-ligase (EC 6.3.3.1) (AIR synthase) (AIRS) (Phosphoribosyl-aminoimidazole synthetase)	11	7	5	15	21	14
0.0824622	1.05882	0.11484	0.767644	C1DRW1	purN	Phosphoribosylglycinamide formyltransferase (EC 2.1.2.2) (5'-phosphoribosylglycinamide transformylase) (GAR transformylase) (GART)	6	5	6	7	4	7
0.508147	1.42222	1.50688	0.0311256	C1DDZ2	purT	Formate-dependent phosphoribosylglycinamide formyltransferase (5'-phosphoribosylglycinamide transformylase 2) (Formate-dependent GAR transformylase) (EC 2.1.2.-) (GAR transformylase 2) (GART 2) (Non-folate glycinamide ribonucleotide transformylase) (Phosphoribosylglycinamide formyltransferase 2)	17	12	16	22	23	19
0.321928	1.25	0.637895	0.2302	C1DSM7	purU	Formyltetrahydrofolate deformylase (EC 3.5.1.10) (Formyl-FH(4) hydrolase)	5	5	6	5	7	8
0.556393	1.47059	0.717277	0.191744	C1DQT9	putA	Bifunctional protein PutA [Includes: Proline dehydrogenase (EC 1.5.5.2) (Proline oxidase); Delta-1-pyrroline-5-carboxylate dehydrogenase (P5C dehydrogenase) (EC 1.2.1.88) (L-glutamate gamma-semialdehyde dehydrogenase)]	8	5	4	9	6	10
1.09954	2.14286	1.79236	0.0161301	C1DJT7	pvdE	Pyoverdine synthetase E, pdvE	3	2	2	5	6	4
0.206451	1.15385	0.482197	0.32946	C1DE47	pvdH	Aminotransferase	7	8	11	10	10	10
0.971431	1.96078	2.82527	0.0014953	C1DH59	pycA	Pyruvate carboxylase subunit A	18	15	18	32	37	31
0.930535	1.90598	1.62779	0.023562	C1DH60	pycB	Pyruvate carboxylase subunit B	48	34	35	65	92	66
1.11458	2.16532	1.78512	0.0164015	C1DFR2	pykA-3	Pyruvate kinase (EC 2.7.1.40)	254	170	193	361	548	427
0.00669469	1.00465	0.0360999	0.920238	C1DSP0	pykA-6	Pyruvate kinase (EC 2.7.1.40)	77	71	67	74	72	70
0.540568	1.45455	1.12959	0.0742015	C1DI75	pyrB	Aspartate carbamoyltransferase (EC 2.1.3.2) (Aspartate transcarbamylase) (ATCase)	11	11	11	15	20	13
0.175087	1.12903	0.829304	0.148148	C1DQV1	pyrC	Dihydroorotase (DHOase) (EC 3.5.2.3)	11	9	11	12	12	11
0.82103	1.76667	1.91401	0.0121897	C1DI74	pyrC1	Noncatalytic dihydroorotase-like protein	12	9	9	20	18	15
1.11548	2.16667	0.809623	0.155016	C1DDY1	pyrD	Dihydroorotate dehydrogenase (quinone) (EC 1.3.5.2) (DHOdehase) (DHOD) (DHODase) (Dihydroorotate oxidase)	2	1	3	2	5	6
0.415038	1.33333	0.733183	0.184849	C1DI51	pyrE	Orotate phosphoribosyltransferase (OPRT) (OPRTase) (EC 2.4.2.10)	10	7	7	12	12	8
0.457682	1.37333	1.16828	0.0678759	C1DSS8	pyrG	CTP synthase (EC 6.3.4.2) (Cytidine 5'-triphosphate synthase) (Cytidine triphosphate synthetase) (CTP synthetase) (CTPS) (UTP--ammonia ligase)	29	25	21	30	40	33
1.58496	3	0.777015	0.167103	C1DSU4	pyrH	Uridylate kinase (UK) (EC 2.7.4.22) (Uridine monophosphate kinase) (UMP kinase) (UMPK)	3	4	2	6	16	5
1.2115	2.31579	1.8724	0.0134154	C1DFW2	qor	NADH-quinone oxidoreductase	7	5	7	17	16	11
3.70044	13	2.23503	0.00582068	C1DE77	queA	S-adenosylmethionine:tRNA ribosyltransferase-isomerase (EC 2.4.99.17) (Queuosine biosynthesis protein QueA)	1	0	0	3	5	5
0.5025	1.41667	0.460309	0.34649	C1DRE9	queC	7-cyano-7-deazaguanine synthase (EC 6.3.4.20) (7-cyano-7-carbaguanine synthase) (PreQ(0) synthase) (Queuosine biosynthesis protein QueC)	4	5	3	3	6	8
1.07039	2.1	1.5954	0.0253864	C1DER1	radA	DNA repair protein RadA	4	3	3	6	6	9
1.16993	2.25	1.46713	0.0341094	C1DKZ0	rarA	Replication-associated recombination protein A	3	3	2	4	7	7
0.658963	1.57895	0.974013	0.106166	C1DFK8	rbfA	Ribosome-binding factor A	8	5	6	7	11	12
1.53051	2.88889	1.42129	0.0379061	C1DI64	rdgB	dITP/XTP pyrophosphatase (EC 3.6.1.66) (Non-canonical purine NTP pyrophosphatase) (Non-standard purine NTP pyrophosphatase) (Nucleoside-triphosphate diphosphatase) (Nucleoside-triphosphate pyrophosphatase) (NTPase)	4	3	2	6	8	12
0.258312	1.19608	2.12549	0.00749043	C1DQN5	rdgC	Recombination-associated protein RdgC	18	17	16	21	20	20
0.485427	1.4	1.09341	0.0806478	C1DSQ4	recA	Protein RecA (Recombinase A)	27	19	19	26	35	30
0.652077	1.57143	1.32403	0.0474206	C1DMH1	recB	RecBCD enzyme subunit RecB (EC 3.1.11.5) (Exonuclease V subunit RecB) (ExoV subunit RecB) (Helicase/nuclease RecBCD subunit RecB)	4	4	6	6	8	8
0.29956	1.23077	0.600646	0.250815	C1DMH2	recC	RecBCD enzyme subunit RecC (EC 3.1.11.5) (Exonuclease V subunit RecC) (ExoV subunit RecC) (Helicase/nuclease RecBCD subunit RecC)	5	3	5	6	5	5
-0.36257	0.777778	0.250698	0.561438	C1DMH0	recD	RecBCD enzyme subunit RecD (EC 3.1.11.5) (Exonuclease V subunit RecD) (ExoV subunit RecD) (Helicase/nuclease RecBCD subunit RecD)	4	4	1	2	2	3
1	2	1.15191	0.070484	C1DK41	recG	ATP-dependent DNA helicase RecG (EC 3.6.4.12)	1	3	2	4	5	3
0.378512	1.3	0.294857	0.507157	C1DSZ0	recJ	Single-stranded-DNA-specific exonuclease RecJ	3	4	3	3	7	3
-0.403356	0.756098	0.81863	0.151834	C1DPL6	recQ	DNA helicase (EC 3.6.4.12)	13	14	14	8	9	14
0.621488	1.53846	1.73157	0.0185536	C1DI44	relA	Guanosine 3,5-bis-pyrophosphate (PpGpp) synthetase, RelA/SpoT protein	12	12	15	19	23	18
-0.584963	0.666667	0.241548	0.573392	C1DJY5	rep	ATP-dependent DNA helicase Rep (EC 3.6.4.12)	2	4	3	1	0	5
1.05445	2.07692	1.24234	0.0572352	C1DLI9	retS	Hybrid histidine protein kinase RetS	5	4	4	6	12	9
0.947533	1.92857	1.83207	0.0147206	C1DRS1	rfbA	Glucose-1-phosphate thymidylyltransferase (EC 2.7.7.24)	5	5	4	8	11	8
1.67807	3.2	2.10056	0.00793309	C1DRS2	rfbC	dTDP-4-dehydrorhamnose 3,5-epimerase (EC 5.1.3.13) (Thymidine diphospho-4-keto-rhamnose 3,5-epimerase)	3	1	1	5	6	5
1	2	1.80499	0.0156679	C1DRS0	rfbD	dTDP-4-dehydrorhamnose reductase (EC 1.1.1.133)	12	12	10	19	28	21
-0.788496	0.578947	1.32403	0.0474206	C1DKU7	rfbG	CDP-glucose 4,6-dehydratase	6	5	8	4	4	3
0.449307	1.36538	0.977312	0.105363	C1DLP3	rhdA	Sulfurtransferase	20	12	20	24	26	21
-0.169925	0.888889	1.58971	0.0257214	C1DPC6	rhlB	ATP-dependent RNA helicase RhlB (EC 3.6.4.13)	18	18	18	16	17	15
0.389567	1.31	1.34591	0.0450912	C1DJ27	rho	Transcription termination factor Rho (EC 3.6.4.-) (ATP-dependent helicase Rho)	71	64	65	80	101	81
0.49304	1.40741	1.5954	0.0253864	C1DLI3	ribA	GTP cyclohydrolase-2 (EC 3.5.4.25) (GTP cyclohydrolase II)	8	10	9	14	13	11
0.308122	1.2381	1.17544	0.0667665	C1DLH7	ribB	3,4-dihydroxy-2-butanone 4-phosphate synthase (DHBP synthase) (EC 4.1.99.12)	7	6	8	8	9	9
0.82103	1.76667	1.51802	0.0303374	C1DLH4	ribD	Riboflavin biosynthesis protein RibD [Includes: Diaminohydroxyphosphoribosylaminopyrimidine deaminase (DRAP deaminase) (EC 3.5.4.26) (Riboflavin-specific deaminase); 5-amino-6-(5-phosphoribosylamino)uracil reductase (EC 1.1.1.193) (HTP reductase)]	7	11	12	15	21	17
1.44057	2.71429	2.23503	0.00582069	C1DPH4	ribF	Riboflavin biosynthesis protein [Includes: Riboflavin kinase (EC 2.7.1.26) (Flavokinase); FMN adenylyltransferase (EC 2.7.7.2) (FAD pyrophosphorylase) (FAD synthase)]	3	3	1	7	6	6
0.08092	1.05769	0.380004	0.416866	C1DLH8	ribH	6,7-dimethyl-8-ribityllumazine synthase (DMRL synthase) (LS) (Lumazine synthase) (EC 2.5.1.78)	19	17	16	19	19	17
1.32193	2.5	1.24501	0.0568837	C1DJI2	rimK	Probable alpha-L-glutamate ligase (EC 6.3.2.-)	4	3	3	7	12	6
1.73697	3.33333	1.24234	0.0572353	C1DDY6	rimM	Ribosome maturation factor RimM	1	1	1	2	5	3
0.459432	1.375	0.457621	0.348641	C1DS34	rimO	Ribosomal protein S12 methylthiotransferase RimO (S12 MTTase) (S12 methylthiotransferase) (EC 2.8.4.4) (Ribosomal protein S12 (aspartate-C(3))-methylthiotransferase) (Ribosome maturation factor RimO)	5	6	5	6	5	11
0.430634	1.34783	0.578157	0.264145	C1DLR1	rlmB	23S rRNA (guanosine-2'-O-)-methyltransferase RlmB (EC 2.1.1.185) (23S rRNA (guanosine2251 2'-O)-methyltransferase) (23S rRNA Gm2251 2'-O-methyltransferase)	6	9	8	9	14	8
1.26303	2.4	1.94131	0.0114469	C1DRX8	rlmD	23S rRNA (uracil(1939)-C(5))-methyltransferase RlmD (EC 2.1.1.190) (23S rRNA(m5U1939)-methyltransferase)	2	5	3	9	8	7
0.584963	1.5	0.800512	0.158302	C1DLS1	rlmG	Ribosomal RNA large subunit methyltransferase G (EC 2.1.1.174) (23S rRNA m2G1835 methyltransferase) (rRNA (guanine-N(2)-)-methyltransferase RlmG)	2	2	2	2	4	3
1.5025	2.83333	1.10277	0.0789276	C1DGX4	rlmJ	Ribosomal RNA large subunit methyltransferase J (EC 2.1.1.266) (23S rRNA (adenine(2030)-N6)-methyltransferase) (23S rRNA m6A2030 methyltransferase)	0	3	3	8	4	5
1.11548	2.16667	2.0637	0.00863579	C1DDY4	rlmL	Ribosomal RNA large subunit methyltransferase K/L [Includes: 23S rRNA m2G2445 methyltransferase (EC 2.1.1.173) (rRNA (guanine-N(2)-)-methyltransferase RlmL); 23S rRNA m7G2069 methyltransferase (EC 2.1.1.264) (rRNA (guanine-N(7)-)-methyltransferase RlmK)]	9	5	10	15	18	19
-0.0874627	0.941177	0.129876	0.741521	C1DE60	rlmN	Dual-specificity RNA methyltransferase RlmN (EC 2.1.1.192) (23S rRNA (adenine(2503)-C(2))-methyltransferase) (23S rRNA m2A2503 methyltransferase) (Ribosomal RNA large subunit methyltransferase N) (tRNA (adenine(37)-C(2))-methyltransferase) (tRNA m2A37 methyltransferase)	6	6	5	4	5	7
-0.485427	0.714286	0.637895	0.2302	C1DMQ7	rlpA	Endolytic peptidoglycan transglycosylase RlpA (EC 4.2.2.-)	2	3	2	2	2	1
-0.514573	0.7	0.994856	0.101192	C1DQM7	rluA	Pseudouridylate synthase RluA	3	4	3	2	3	2
0.222392	1.16667	0.250698	0.561438	C1DR26	rluC	Pseudouridine synthase (EC 5.4.99.-)	5	4	3	6	3	5
0	1	0	1	C1DPJ0	rluD	Pseudouridine synthase (EC 5.4.99.-)	6	4	5	6	4	5
0.514573	1.42857	0.994856	0.101192	C1DQS2	rnc	Ribonuclease 3 (EC 3.1.26.3) (Ribonuclease III) (RNase III)	4	5	5	5	8	7
0.567041	1.48148	0.54267	0.286635	C1DPN2	rnd	Ribonuclease D (RNase D) (EC 3.1.13.5)	9	8	10	7	19	14
0.239892	1.1809	1.43078	0.0370869	C1DR24	rne	Ribonuclease E (RNase E) (EC 3.1.26.12)	68	67	64	81	83	71
0.752073	1.68421	1.08033	0.0831129	C1DMA7	rnfB1	Ion-translocating oxidoreductase complex subunit B (EC 7.-.-.-) (Rnf electron transport complex subunit B)	6	7	6	13	12	7
1	2	0.637895	0.2302	C1DEF1	rnfC	Ion-translocating oxidoreductase complex subunit C (EC 7.-.-.-) (Rnf electron transport complex subunit C)	1	1	0	2	1	1
0.301002	1.232	1.82862	0.0148383	C1DMA6	rnfC1	Ion-translocating oxidoreductase complex subunit C (EC 7.-.-.-) (Rnf electron transport complex subunit C)	41	40	44	51	48	55
0.719892	1.64706	1.5306	0.0294713	C1DMA4	rnfG1	Ion-translocating oxidoreductase complex subunit G (EC 7.-.-.-) (Rnf electron transport complex subunit G)	6	7	4	10	8	10
0.471451	1.3865	2.14393	0.00717912	C1DLR0	rnr	Ribonuclease R (RNase R) (EC 3.1.13.1)	51	57	55	69	82	75
1	2	0.651728	0.222983	C1DQV0	rnt	Ribonuclease T (EC 3.1.13.-) (Exoribonuclease T) (RNase T)	3	4	2	4	10	4
2.09516	4.27273	2.06647	0.00858092	C1DK26	rpiA-2	Ribose-5-phosphate isomerase A (EC 5.3.1.6) (Phosphoriboisomerase A) (PRI)	6	3	2	13	20	14
-0.160465	0.894737	0.285236	0.518518	C1DG92	rpiB	Ribose 5-phosphate isomerase B protein	6	8	5	6	6	5
0.512206	1.42623	1.63505	0.0231713	C1DKK2	rplA	50S ribosomal protein L1	38	43	41	58	66	50
0.31988	1.24823	1.79769	0.0159333	C1DKL6	rplB	50S ribosomal protein L2	48	50	43	59	62	55
0.239827	1.18085	0.910263	0.122952	C1DKL3	rplC	50S ribosomal protein L3	34	29	31	35	42	34
0.818162	1.76316	2.03255	0.00927795	C1DKL4	rplD	50S ribosomal protein L4	13	15	10	20	25	22
0.339206	1.26506	0.477447	0.333084	C1DKM5	rplE	50S ribosomal protein L5	24	27	32	26	47	32
0.652077	1.57143	1.13437	0.0733884	C1DLR5	rplI	50S ribosomal protein L9	6	4	4	7	9	6
0.160465	1.11765	0.39252	0.405023	C1DKK3	rplJ	50S ribosomal protein L10	18	23	27	27	26	23
0.231326	1.17391	2.42343	0.00377202	C1DKK1	rplK	50S ribosomal protein L11	31	32	29	36	36	36
0.906891	1.875	1.12914	0.0742773	C1DKK4	rplL	50S ribosomal protein L7/L12	5	4	7	10	13	7
0.279154	1.21348	0.832579	0.147035	C1DQ78	rplM	50S ribosomal protein L13	36	24	29	35	37	36
0.452512	1.36842	1.62579	0.0236707	C1DKM3	rplN	50S ribosomal protein L14	26	27	23	31	34	39
0.0473057	1.03333	0.139866	0.724659	C1DKN2	rplO	50S ribosomal protein L15	11	9	10	9	11	11
0.211504	1.15789	0.994856	0.101192	C1DKM0	rplP	50S ribosomal protein L16	14	11	13	15	15	14
0.862496	1.81818	0.450372	0.35451	C1DKN9	rplQ	50S ribosomal protein L17	5	2	4	5	12	3
-0.128324	0.914894	0.637896	0.230199	C1DKM9	rplR	50S ribosomal protein L18	15	17	15	15	15	13
0.0430687	1.0303	0.102768	0.789282	C1DSZ9	rplS	50S ribosomal protein L19	24	23	19	20	26	22
0.16601	1.12195	0.417574	0.38232	C1DF45	rplT	50S ribosomal protein L20	12	15	14	15	18	13
0.398549	1.31818	1.45385	0.0351684	C1DEA6	rplU	50S ribosomal protein L21	15	13	16	17	21	20
0.444785	1.36111	0.727146	0.187436	C1DKL8	rplV	50S ribosomal protein L22	11	13	12	19	19	11
-0.222392	0.857143	0.800512	0.158302	C1DKL5	rplW	50S ribosomal protein L23	15	12	15	13	12	11
0.450661	1.36667	1.28925	0.0513744	C1DKM4	rplX	50S ribosomal protein L24	10	10	10	15	15	11
1.152	2.22222	2.27343	0.00532813	C1DEV6	rplY	50S ribosomal protein L25 (General stress protein CTC)	5	6	7	14	15	11
0.457207	1.37288	1.5954	0.0253864	C1DK04	rpmB	50S ribosomal protein L28	20	17	22	26	30	25
0.462972	1.37838	1.40186	0.0396407	C1DKN8	rpoA	DNA-directed RNA polymerase subunit alpha (RNAP subunit alpha) (EC 2.7.7.6) (RNA polymerase subunit alpha) (Transcriptase subunit alpha)	41	36	34	45	59	49
0.278859	1.21324	0.899082	0.126159	C1DKK5	rpoB	DNA-directed RNA polymerase subunit beta (RNAP subunit beta) (EC 2.7.7.6) (RNA polymerase subunit beta) (Transcriptase subunit beta)	142	136	130	147	194	154
0.381659	1.30284	1.66491	0.0216316	C1DKK6	rpoC	DNA-directed RNA polymerase subunit beta' (RNAP subunit beta') (EC 2.7.7.6) (RNA polymerase subunit beta') (Transcriptase subunit beta')	119	99	99	132	132	149
0.930291	1.90566	1.4947	0.032011	C1DIY6	rpoD	RNA polymerase sigma factor RpoD (Sigma-70)	19	17	17	34	42	25
-0.106915	0.928572	0.129876	0.741521	C1DQ53	rpoN	RNA polymerase sigma-54 factor	6	3	5	4	5	4
0.29956	1.23077	0.457621	0.348641	C1DK22	rppH	RNA pyrophosphohydrolase (EC 3.6.1.-) ((Di)nucleoside polyphosphate hydrolase)	4	4	5	5	7	4
0.192645	1.14286	0.738786	0.18248	C1DRR4	rpsA	30S ribosomal protein S1	113	100	95	109	132	111
0.661017	1.5812	1.53926	0.0288898	C1DSU6	rpsB	30S ribosomal protein S2	43	37	37	52	74	59
0.529467	1.4434	2.37743	0.00419342	C1DKL9	rpsC	30S ribosomal protein S3	38	38	30	51	51	51
0.411195	1.32979	3.13694	0.00072955	C1DKN7	rpsD	30S ribosomal protein S4	32	32	30	43	42	40
0.367057	1.28972	1.09247	0.0808216	C1DKN0	rpsE	30S ribosomal protein S5	34	41	32	42	53	43
0.697971	1.62222	1.67228	0.0212678	C1DLR2	rpsF	30S ribosomal protein S6	16	12	17	21	28	24
0.60921	1.52542	1.26146	0.0547693	C1DKK8	rpsG	30S ribosomal protein S7	19	21	19	31	36	23
0.750022	1.68182	2.21655	0.00607362	C1DQ79	rpsI	30S ribosomal protein S9	6	9	7	13	12	12
0.402098	1.32143	1.1312	0.0739262	C1DKL2	rpsJ	30S ribosomal protein S10	8	9	11	12	14	11
0.548893	1.46296	2.03902	0.00914076	C1DKN6	rpsK	30S ribosomal protein S11	15	21	18	26	27	26
0.744161	1.675	1.16386	0.0685715	C1DKK7	rpsL	30S ribosomal protein S12	12	12	16	18	29	20
0.668379	1.58929	1.30661	0.049362	C1DKN5	rpsM	30S ribosomal protein S13	17	19	20	28	37	24
0.0418202	1.02941	0.0731359	0.845014	C1DKM2	rpsQ	30S ribosomal protein S17	11	10	13	9	13	13
0.395929	1.31579	0.994856	0.101192	C1DKL7	rpsS	30S ribosomal protein S19	14	11	13	15	20	15
0.825971	1.77273	4.1536	7.02107e-05	C1DIY4	rpsU	30S ribosomal protein S21	7	7	8	13	13	13
0.628031	1.54545	0.994856	0.101192	C1DSW3	rrmA	rRNA (Guanine-N(1)-)-methyltransferase	2	5	4	5	6	6
0.662965	1.58333	1.60387	0.0248962	C1DLP4	rsgA	Small ribosomal subunit biogenesis GTPase RsgA (EC 3.6.1.-)	10	7	7	11	13	14
0.862496	1.81818	1.1312	0.0739262	C1DIW9	rsmA	Ribosomal RNA small subunit methyltransferase A (EC 2.1.1.182) (16S rRNA (adenine(1518)-N(6)/adenine(1519)-N(6))-dimethyltransferase) (16S rRNA dimethyladenosine transferase) (16S rRNA dimethylase) (S-adenosylmethionine-6-N', N'-adenosyl(rRNA) dimethyltransferase)	4	4	3	5	9	6
1.28951	2.44444	0.962534	0.10901	C1DES8	rsmC	Ribosomal RNA small subunit methyltransferase C (EC 2.1.1.172) (16S rRNA m2G1207 methyltransferase) (rRNA (guanine-N(2)-)-methyltransferase RsmC)	5	4	0	7	10	5
0.716207	1.64286	2.50507	0.00312559	C1DQ91	rsmH	Ribosomal RNA small subunit methyltransferase H (EC 2.1.1.199) (16S rRNA m(4)C1402 methyltransferase) (rRNA (cytosine-N(4)-)-methyltransferase RsmH)	11	8	9	15	15	16
1.78427	3.44444	2.27343	0.00532813	C1DQ89	rsmI	Ribosomal RNA small subunit methyltransferase I (EC 2.1.1.198) (16S rRNA 2'-O-ribose C1402 methyltransferase) (rRNA (cytidine-2'-O-)-methyltransferase RsmI)	4	2	3	12	11	8
0.387023	1.30769	0.37505	0.421648	C1DSN1	sbcB	Exodeoxyribonuclease I (EC 3.1.11.1)	4	4	5	3	6	8
0.180572	1.13333	0.518645	0.302939	C1DMH9	scrB	Sucrose-6-phosphate hydrolase (EC 3.2.1.26) (Invertase)	79	71	75	70	87	98
0.691878	1.61538	0.733182	0.184849	C1DMH8	scrT	Proton/sucrose symporter	5	3	5	5	10	6
0.449803	1.36585	2.02415	0.00945917	C1DM58	sdhA	Succinate dehydrogenase flavoprotein subunit	73	69	63	91	102	87
-0.0715533	0.951613	0.272814	0.533563	C1DM57	sdhB	Succinate dehydrogenase iron-sulfur subunit	83	80	85	90	72	74
0.423971	1.34161	1.14088	0.0722969	C1DQA8	secA	Protein translocase subunit SecA (EC 7.4.2.8)	58	46	57	65	85	66
0.604071	1.52	2.64719	0.00225326	C1DJD9	secB	Protein-export protein SecB	18	15	17	27	25	24
0.659925	1.58	1.36817	0.0428376	C1DE74	secD	Protein translocase subunit SecD	18	15	17	26	32	21
0.716207	1.64286	0.633454	0.232566	C1DE73	secF	Protein-export membrane protein SecF	6	4	4	8	11	4
0.943416	1.92308	1.17645	0.0666117	C1DKN3	secY	Protein translocase subunit SecY	5	3	5	11	8	6
1.36257	2.57143	0.744361	0.180152	C1DNN4	selD	Selenide, water dikinase (EC 2.7.9.3) (Selenium donor protein) (Selenophosphate synthase)	2	1	4	3	10	5
1.06413	2.09091	1.87826	0.0132356	C1DHP3	selO	Protein adenylyltransferase SelO (EC 2.7.7.-) (EC 2.7.7.n1)	4	4	3	6	8	9
0.341037	1.26667	0.688021	0.205106	C1DNN5	selU	tRNA 2-selenouridine synthase (EC 2.9.1.3)	5	4	6	7	5	7
0.56043	1.47471	1.65046	0.0223635	C1DK31	serA	2-oxoglutarate reductase (EC 1.1.1.399) (EC 1.1.1.95) (D-3-phosphoglycerate dehydrogenase)	94	84	79	122	146	111
0.802963	1.74468	1.59703	0.0252915	C1DLN9	serB	O-phosphoserine phosphohydrolase (EC 3.1.3.3) (Phosphoserine phosphatase)	21	13	13	24	31	27
0.430634	1.34783	0.905401	0.124337	C1DRQ9	serC	Phosphoserine aminotransferase (EC 2.6.1.52) (Phosphohydroxythreonine aminotransferase) (PSAT)	7	9	7	8	12	11
0.60311	1.51899	1.70928	0.0195308	C1DKY8	serS	Serine--tRNA ligase (EC 6.1.1.11) (Seryl-tRNA synthetase) (SerRS) (Seryl-tRNA(Ser/Sec) synthetase)	32	25	22	37	39	44
0	1	0	1	C1DN30	smc	Chromosome partition protein Smc	9	4	7	10	3	7
0.523562	1.4375	0.9896	0.102424	C1DFN0	smpB	SsrA-binding protein (Small protein B)	4	5	7	7	7	9
0.38247	1.30357	1.98007	0.0104697	C1DLK7	speA	Biosynthetic arginine decarboxylase (ADC) (EC 4.1.1.19)	20	19	17	26	23	24
-0.0369942	0.974684	0.0685017	0.854079	C1DQ07	speC	Ornithine decarboxylase	30	26	23	22	31	24
2.24793	4.75	1.54576	0.0284602	C1DHY4	speD	S-adenosylmethionine decarboxylase proenzyme (AdoMetDC) (SAMDC) (EC 4.1.1.50) [Cleaved into: S-adenosylmethionine decarboxylase beta chain; S-adenosylmethionine decarboxylase alpha chain]	3	0	1	4	8	7
0.736966	1.66667	0.386454	0.41072	C1DHH4	speE	Polyamine aminopropyltransferase (Putrescine aminopropyltransferase) (PAPT) (Spermidine synthase) (SPDS) (SPDSY) (EC 2.5.1.16)	2	2	2	3	6	1
1.14684	2.21429	1.83638	0.0145755	C1DK82	spuA	Glutamine amidotransferase	5	4	5	13	9	9
0.893085	1.85714	2.01417	0.00967895	C1DK81	spuB	Putative glutamine synthetase	8	7	6	15	13	11
1.26303	2.4	1.84891	0.014161	C1DK80	spuC	Putrescine aminotransferase	12	9	9	25	29	18
1.48543	2.8	1.47532	0.0334717	C1DKI6	srkA	Stress response kinase A (EC 2.7.11.1) (Serine/threonine-protein kinase SrkA)	2	2	1	5	6	3
-0.153709	0.898936	0.866745	0.135911	C1DR10	sthA	Soluble pyridine nucleotide transhydrogenase (STH) (EC 1.6.1.1) (NAD(P)(+) transhydrogenase [B-specific])	59	64	65	53	62	54
0.164993	1.12116	0.441512	0.361816	C1DM56	sucA	Oxoglutarate dehydrogenase (succinyl-transferring) (EC 1.2.4.2)	204	199	183	193	263	201
0.347313	1.27219	1.05692	0.0877169	C1DM55	sucB	Dihydrolipoyllysine-residue succinyltransferase component of 2-oxoglutarate dehydrogenase complex (EC 2.3.1.61) (2-oxoglutarate dehydrogenase complex component E2)	123	111	104	128	168	134
0.197939	1.14706	0.880159	0.131778	C1DM52	sucC	Succinate--CoA ligase [ADP-forming] subunit alpha (EC 6.2.1.5) (Succinyl-CoA synthetase subunit alpha) (SCS-alpha)	20	25	23	28	25	25
0.131245	1.09524	0.452492	0.352784	C1DM53	sucC	Succinate--CoA ligase [ADP-forming] subunit beta (EC 6.2.1.5) (Succinyl-CoA synthetase subunit beta) (SCS-beta)	26	31	27	27	34	31
0.387023	1.30769	1.32403	0.0474207	C1DFV6	sun	16S rRNA m5C967 methyltransferase (EC 2.1.1.176) (rRNA (cytosine-C(5)-)-methyltransferase RsmB)	7	9	10	11	12	11
1	2	0.285236	0.518519	C1DIW7	surA	Chaperone SurA (Peptidyl-prolyl cis-trans isomerase SurA) (PPIase SurA) (EC 5.2.1.8) (Rotamase SurA)	0	1	0	1	1	0
0.847997	1.8	1.23	0.0588849	C1DG94	talB-1	Transaldolase (EC 2.2.1.2)	6	3	6	11	9	7
0.405992	1.325	0.557167	0.277226	C1DP74	talB-3	Transaldolase (EC 2.2.1.2)	20	10	10	16	19	18
-0.241008	0.846154	0.23731	0.579015	C1DL47	tctD	Response regulator TctD	5	5	3	5	2	4
0.678072	1.6	0.613928	0.243261	C1DLS3	tesB	Acyl-CoA thioesterase II	9	5	6	8	16	8
1.14684	2.21429	2.21849	0.00604658	C1DE76	tgt	Queuine tRNA-ribosyltransferase (EC 2.4.2.29) (Guanine insertion enzyme) (tRNA-guanine transglycosylase)	10	12	6	20	23	19
0.471752	1.38679	1.14015	0.0724192	C1DGT2	thiC	Phosphomethylpyrimidine synthase (EC 4.1.99.17) (Hydroxymethylpyrimidine phosphate synthase) (HMP-P synthase) (HMP-phosphate synthase) (HMPP synthase) (Thiamine biosynthesis protein ThiC)	38	37	31	40	58	49
1.41504	2.66667	1.51895	0.0302729	C1DMY6	thiE	Thiamine-phosphate synthase (TP synthase) (TPS) (EC 2.5.1.3) (Thiamine-phosphate pyrophosphorylase) (TMP pyrophosphorylase) (TMP-PPase)	6	3	3	8	14	10
0.634715	1.55263	1.56686	0.0271108	C1DI61	thiG	Thiazole synthase (EC 2.8.1.10)	15	12	11	18	23	18
-0.199309	0.870968	0.329265	0.468527	C1DHW2	thiI	tRNA sulfurtransferase (EC 2.8.1.4) (Sulfur carrier protein ThiS sulfurtransferase) (Thiamine biosynthesis protein ThiI) (tRNA 4-thiouridine synthase)	9	9	13	7	10	10
0.489385	1.40385	0.609232	0.245905	C1DPI5	thiO	FAD-dependent glycine oxidase	24	12	16	18	31	24
0.584963	1.5	1.15191	0.070484	C1DG05	thrB	Homoserine kinase (HK) (HSK) (EC 2.7.1.39)	5	4	3	6	7	5
0.205584	1.15315	0.577372	0.264623	C1DSZ4	thrC	Threonine synthase (EC 4.2.3.1)	41	36	34	37	50	41
0.0886576	1.06338	0.274579	0.531399	C1DF42	thrS	Threonine--tRNA ligase (EC 6.1.1.3) (Threonyl-tRNA synthetase) (ThrRS)	52	45	45	43	53	55
0.289507	1.22222	0.21563	0.608653	C1DK16	thyA	Thymidylate synthase (TS) (TSase) (EC 2.1.1.45)	2	5	2	3	3	5
0.350497	1.275	0.887892	0.129452	C1DHE8	tig	Trigger factor (TF) (EC 5.2.1.8) (PPIase)	48	34	38	47	59	47
0.421464	1.33929	0.857861	0.13872	C1DG95	tktA-1	Transketolase (EC 2.2.1.1)	23	18	15	22	30	23
0.962525	1.94872	2.06203	0.00866897	C1DKE7	tktA-3	Transketolase (EC 2.2.1.1)	34	21	23	45	56	51
0.123735	1.08955	0.735007	0.184074	C1DQ46	tldD	Peptidase U62, modulator of DNA gyrase activity	24	22	21	24	23	26
0.542527	1.45652	1.306	0.0494311	C1DQ48	tldE	Peptidase U62, modulator of DNA gyrase activity	30	34	28	41	54	39
1.1375	2.2	0.735007	0.184074	C1DRH4	tmk	Thymidylate kinase (EC 2.7.4.9) (dTMP kinase)	2	1	2	6	2	3
0.304855	1.23529	0.329265	0.468527	C1DRF4	tolA	TolA protein	7	5	5	6	10	5
-0.0752881	0.949153	0.137457	0.72869	C1DRF3	tolB	Tol-Pal system protein TolB	17	21	21	21	21	14
0.0931095	1.06667	0.191566	0.64333	C1DRF6	tolQ	Tol-Pal system protein TolQ	5	5	5	6	6	4
-0.321928	0.8	0.285236	0.518519	C1DNS6	tonB	Protein TonB	1	2	2	1	2	1
0.115477	1.08333	0.733183	0.184849	C1DQZ0	topA	DNA topoisomerase 1 (EC 5.6.2.1) (DNA topoisomerase I)	32	30	34	33	34	37
0.736966	1.66667	2.09421	0.0080499	C1DIJ3	treZ	Malto-oligosyltrehalose trehalohydrolase (MTHase) (EC 3.2.1.141) (4-alpha-D-((1->4)-alpha-D-glucano)trehalose trehalohydrolase) (Maltooligosyl trehalose trehalohydrolase)	14	9	13	20	19	21
0.688056	1.61111	0.974013	0.106166	C1DFV5	trkA	Trk system potassium uptake protein TrkA	5	6	7	8	13	8
0.736966	1.66667	0.427243	0.373901	C1DLS8	trmA	tRNA/tmRNA (uracil-C(5))-methyltransferase (EC 2.1.1.-) (EC 2.1.1.35) (tRNA (uracil(54)-C(5))-methyltransferase) (tRNA(m5U54)-methyltransferase) (RUMT) (tmRNA (uracil(341)-C(5))-methyltransferase)	2	1	0	2	2	1
0.280108	1.21429	0.994856	0.101192	C1DI62	trmB	tRNA (guanine-N(7)-)-methyltransferase (EC 2.1.1.33) (tRNA (guanine(46)-N(7))-methyltransferase) (tRNA(m7G46)-methyltransferase)	5	5	4	6	5	6
0.862496	1.81818	1.85157	0.0140745	C1DH67	trpA	Tryptophan synthase alpha chain (EC 4.2.1.20)	12	10	11	19	24	17
0.548621	1.46269	1.61672	0.02417	C1DH66	trpB	Tryptophan synthase beta chain (EC 4.2.1.20)	27	20	20	32	36	30
0.398549	1.31818	2.10999	0.0077626	C1DHY7	trpC	Indole-3-glycerol phosphate synthase (IGPS) (EC 4.1.1.48)	7	7	8	9	10	10
1.05889	2.08333	0.811104	0.154489	C1DHY8	trpD	Anthranilate phosphoribosyltransferase (EC 2.4.2.18)	5	4	3	5	13	7
0.347923	1.27273	0.844541	0.14304	C1DIV0	trpE	Anthranilate synthase component 1 (EC 4.1.3.27)	20	17	18	23	28	19
0.884523	1.84615	1.42026	0.0379966	C1DQD4	trpF	N-(5'-phosphoribosyl)anthranilate isomerase (PRAI) (EC 5.3.1.24)	5	5	3	7	10	7
0.684498	1.60714	0.996655	0.100773	C1DQ75	trpS	Tryptophan--tRNA ligase (EC 6.1.1.2) (Tryptophanyl-tRNA synthetase) (TrpRS)	9	9	10	11	20	14
1.32193	2.5	0.457621	0.348641	C1DQD5	truA	tRNA pseudouridine synthase A (EC 5.4.99.12) (tRNA pseudouridine(38-40) synthase) (tRNA pseudouridylate synthase I) (tRNA-uridine isomerase I)	2	0	0	1	3	1
0.438121	1.35484	0.744361	0.180152	C1DFK7	truB	tRNA pseudouridine synthase B (EC 5.4.99.25) (tRNA pseudouridine(55) synthase) (Psi55 synthase) (tRNA pseudouridylate synthase) (tRNA-uridine isomerase)	12	9	10	13	18	11
0.612977	1.52941	1.1312	0.0739262	C1DSR9	truD	tRNA pseudouridine synthase D (EC 5.4.99.27) (tRNA pseudouridine(13) synthase) (tRNA pseudouridylate synthase D) (tRNA-uridine isomerase D)	8	5	4	8	9	9
0.263034	1.2	1.79236	0.0161301	C1DJ28	trxA	Thioredoxin	7	6	7	8	8	8
1.02975	2.04167	0.880159	0.131778	C1DKZ3	trxB	Thioredoxin reductase (EC 1.8.1.9)	12	6	6	14	24	11
0.652077	1.57143	0.829304	0.148148	C1DIY3	tsaD	tRNA N6-adenosine threonylcarbamoyltransferase (EC 2.3.1.234) (N6-L-threonylcarbamoyladenine synthase) (t(6)A synthase) (t(6)A37 threonylcarbamoyladenosine biosynthesis protein TsaD) (tRNA threonylcarbamoyladenosine biosynthesis protein TsaD)	2	2	3	3	3	5
0.425133	1.3427	1.60786	0.0246684	C1DSU5	tsf	Elongation factor Ts (EF-Ts)	65	55	58	78	89	72
0.263034	1.2	0.250698	0.561438	C1DPQ6	ttcA	tRNA-cytidine(32) 2-sulfurtransferase (EC 2.8.1.-) (Two-thiocytidine biosynthesis protein A) (tRNA 2-thiocytidine biosynthesis protein TtcA)	3	4	3	6	3	3
0.308671	1.23857	1.01509	0.0965842	C1DKJ8	tuf	Elongation factor Tu (EF-Tu)	301	259	249	290	377	335
0.257798	1.19565	0.789842	0.16224	C1DHW1	typA	50S ribosomal subunit assembly factor BipA (EC 3.6.5.-) (GTP-binding protein BipA)	47	48	43	45	61	59
0.56242	1.47674	1.79971	0.0158594	C1DEN0	tyrB	Aminotransferase (EC 2.6.1.-)	34	25	27	39	46	42
0.635236	1.55319	1.31309	0.0486302	C1DHX5	tyrS	Tyrosine--tRNA ligase (EC 6.1.1.1) (Tyrosyl-tRNA synthetase) (TyrRS)	16	14	17	20	30	23
0.584963	1.5	1.51828	0.0303197	C1DHS4	ubiB	Probable protein kinase UbiB (EC 2.7.-.-) (Ubiquinone biosynthesis protein UbiB)	13	11	12	15	21	18
1.94753	3.85714	1.71126	0.0194418	C1DJ26	ubiD	3-octaprenyl-4-hydroxybenzoate carboxy-lyase (EC 4.1.1.98) (Polyprenyl p-hydroxybenzoate decarboxylase)	4	2	1	8	12	7
0.807355	1.75	2.01417	0.00967895	C1DHS2	ubiE	Ubiquinone/menaquinone biosynthesis C-methyltransferase UbiE (EC 2.1.1.163) (EC 2.1.1.201) (2-methoxy-6-polyprenyl-1,4-benzoquinol methylase) (Demethylmenaquinone methyltransferase)	8	7	9	16	14	12
0.432959	1.35	1.24234	0.0572352	C1DJ17	ubiF	Ubiquinone biosynthesis hydroxylase UbiF protein	15	10	15	18	17	19
0.954196	1.9375	1.06272	0.0865526	C1DRQ3	ubiG	Ubiquinone biosynthesis O-methyltransferase (2-polyprenyl-6-hydroxyphenol methylase) (EC 2.1.1.222) (3-demethylubiquinone 3-O-methyltransferase) (EC 2.1.1.64)	9	2	5	12	10	9
0.657112	1.57692	1.79558	0.016011	C1DJ18	ubiH	Ubiquinone biosynthesis hydroxylase UbiH protein	9	8	9	12	16	13
0.943416	1.92308	1.17645	0.0666117	C1DML9	ubiX	Flavin prenyltransferase UbiX (EC 2.5.1.129)	5	3	5	6	11	8
0.756729	1.68966	1.40503	0.0393518	C1DEU0	upp	Uracil phosphoribosyltransferase (EC 2.4.2.9) (UMP pyrophosphorylase) (UPRTase)	19	20	19	31	41	26
-0.152003	0.9	0.191566	0.64333	C1DSU2	uppS	Ditrans,polycis-undecaprenyl-diphosphate synthase ((2E,6E)-farnesyl-diphosphate specific) (EC 2.5.1.31) (Ditrans,polycis-undecaprenylcistransferase) (Undecaprenyl diphosphate synthase) (UDS) (Undecaprenyl pyrophosphate synthase) (UPP synthase)	4	3	3	4	2	3
0.49304	1.40741	0.601786	0.250158	C1DNK4	ureC	Urease subunit alpha (EC 3.5.1.5) (Urea amidohydrolase subunit alpha)	14	8	5	14	12	12
0	1	0	1	C1DMZ7	ureG	Urease accessory protein UreG	6	5	6	6	4	7
0.415038	1.33333	1.57296	0.0267325	C1DQV9	uup	ATP-binding protein Uup (EC 3.6.1.-)	36	35	28	40	46	46
0.252766	1.19149	0.81725	0.152317	C1DKP0	uvrA	UvrABC system protein A (UvrA protein) (Excinuclease ABC subunit A)	16	14	17	16	21	19
0.269187	1.20513	0.935106	0.116116	C1DEN1	uvrB	UvrABC system protein B (Protein UvrB) (Excinuclease ABC subunit B)	14	11	14	14	16	17
0	1	0	1	C1DIK7	uvrC	UvrABC system protein C (Protein UvrC) (Excinuclease ABC subunit C)	7	9	6	8	7	7
0.308122	1.2381	0.72353	0.189004	C1DFZ2	uvrD	DNA helicase (EC 3.6.4.12)	15	14	13	14	17	21
0.508791	1.42286	2.9763	0.00105609	C1DPF9	valS	Valine--tRNA ligase (EC 6.1.1.9) (Valyl-tRNA synthetase) (ValRS)	59	60	56	84	87	78
-0.0406419	0.972222	0.0506507	0.889917	C1DPS6	vnfA2	Sigma54-dependent activator protein	9	14	13	10	10	15
-0.00826763	0.994286	0.0174881	0.960532	C1DI25	vnfD	Nitrogenase protein alpha chain (EC 1.18.6.1)	352	407	466	361	462	395
0.490326	1.40476	1.44262	0.0360893	C1DI40	vnfE	Nitrogenase iron-molybdenum cofactor biosynthesis protein NifE	51	39	36	62	62	53
0.352789	1.27703	1.19746	0.0634657	C1DI24	vnfG	Nitrogenase component I (EC 1.18.6.1)	56	50	42	56	66	67
-0.149226	0.901734	0.599616	0.251411	C1DI30	vnfH	Nitrogenase iron protein (EC 1.18.6.1) (Nitrogenase Fe protein) (Nitrogenase component II) (Nitrogenase reductase)	468	509	580	439	505	460
0.860459	1.81562	1.74682	0.0179134	C1DI23	vnfK	Vanadium nitrogenase beta subunit, vnfK	386	363	314	525	772	633
0.393664	1.31373	1.28996	0.0512913	C1DI39	vnfN	Nitrogenase vanadiun-iron cofactor biosynthesis protein vnfN	78	64	62	85	101	82
0.327165	1.25455	1.082	0.0827945	C1DI38	vnfX	Nitrogenase biosynthetic protein vnfX	21	17	17	21	26	22
0.154171	1.11278	0.911658	0.122558	C1DI21	vnfY	Nitrogen fixation-related protein, vnfY	43	49	41	49	51	48
1.22239	2.33333	0.688021	0.205106	C1DGV5	waaG	Lipopolysaccharide core biosynthesis protein	1	0	2	3	3	1
0.788496	1.72727	0.905401	0.124337	C1DGV4	waaP	Lipopolysaccharide core heptose(I) kinase (EC 2.7.1.-)	4	3	4	5	5	9
0.884523	1.84615	2.05136	0.00888469	C1DGA9	xdhA	Xanthine dehydrogenase, small subunit	13	13	13	20	24	28
0.880418	1.84091	2.12213	0.00754858	C1DGA8	xdhB	Xanthine dehydrogenase, molybdopterin binding subunit	13	16	15	23	31	27
0.222392	1.16667	0.386454	0.41072	C1DGA7	xdhC	Xanthine dehydrogenase accessory protein	8	6	10	9	8	11
0.884523	1.84615	1.5954	0.0253864	C1DE08	xseA	Exodeoxyribonuclease 7 large subunit (EC 3.1.11.6) (Exodeoxyribonuclease VII large subunit) (Exonuclease VII large subunit)	4	3	6	7	9	8
0.530515	1.44444	0.935106	0.116116	C1DMT4	xylG	2-hydroxymuconic semi-aldehyde dehydrogenase	4	3	2	5	4	4
0.947533	1.92857	2.5391	0.00289001	C1DSZ1	yaeQ	YaeQ family protein	4	4	6	9	9	9
0.658211	1.57812	1.69543	0.0201637	C1DEV8	ychF	Ribosome-binding ATPase YchF	24	19	21	35	38	28
1.47393	2.77778	1.79236	0.0161301	C1DSX4	yeaZ	t(6)A37 threonylcarbamoyladenosine biosynthesis protein TsaB (tRNA threonylcarbamoyladenosine biosynthesis protein TsaB)	2	4	3	9	10	6
0.662965	1.58333	1.60387	0.0248962	C1DFR4	yhaD	Glycerate kinase	3	4	5	6	7	6
0.492396	1.40678	1.07565	0.0840133	C1DNF7	yidC	Membrane protein insertase YidC (Foldase YidC) (Membrane integrase YidC) (Membrane protein YidC)	25	16	18	32	26	25
0.0852473	1.06087	0.422236	0.378237	C1DQ76	zapE	Cell division protein ZapE (Z ring-associated protein ZapE)	42	37	36	38	43	41
0.481533	1.39623	0.964376	0.108549	C1DN28	zipA	Cell division protein ZipA	22	15	16	25	29	20
0.411679	1.33023	1.23583	0.0580988	C1DKP8	zwf-1	Glucose-6-phosphate 1-dehydrogenase (G6PD) (EC 1.1.1.49)	83	66	66	91	109	86
0.479005	1.39378	1.16316	0.0686817	C1DDK5	zwf-2	Glucose-6-phosphate 1-dehydrogenase (G6PD) (EC 1.1.1.49)	75	59	59	83	107	79
0.115477	1.08333	0.427244	0.373901	C1DH56	zwf-4	Glucose-6-phosphate 1-dehydrogenase (G6PD) (EC 1.1.1.49)	8	7	9	9	8	9

## Sheet: Fig 4D
Table S9	Analysis of the MS/MS data presented in Fig. 4D
(x) log2FC	FC	(y) -log10P	P value	Accession	Alternate ID	Protein names	DJ+Fe_a	DJ+Fe_b	DJ+Fe_c	VnfA3+Fe_a	VnfA3+Fe_b	VnfA3+Fe_c
1.22844	2.34313	2.92056	0.00120072	C1DK02	aldH	Aldehyde dehydrogenase (NAD+)	3.289	4.7683	3.3222	8.9328	9.5294	8.2014
3.16942	8.99685	3.18211	0.000657495	C1DPB1	algB	Response regulator, sigma54-dependent regulatory protein AlgB	1.6445	1.5894	1.6611	14.43	12.462	17.148
1.115	2.16595	2.37548	0.00421234	C1DRR2	aroA	3-phosphoshikimate 1-carboxyvinyltransferase (EC 2.5.1.19) (5-enolpyruvylshikimate-3-phosphate synthase) (EPSP synthase) (EPSPS)	6.5779	11.126	9.9667	19.24	18.326	22.367
6.42444	85.8915	4.01257	9.71476e-05	C1DM35	arsA	Type I fatty acid synthase ArsA	0	3.1788	3.3222	162.85	195.72	199.81
5.71948	52.691	3.89177	0.000128301	C1DM32	arsD	Type I fatty acid synthase ArsD	0	0	1.6611	25.424	30.787	31.314
3.25808	9.5671	2.45858	0.00347869	C1DG06	Avin_00660	Alpha/beta hydrolase fold protein	0	1.5894	0	4.1228	5.8643	5.219
2.12455	4.36068	2.50262	0.00314327	C1DH33	Avin_01780	Na/Pi cotransporter II protein	1.6445	0	1.6611	4.81	5.1312	4.4735
1.60662	3.04538	2.31561	0.00483494	C1DJA4	Avin_04330	Alpha-E domain-containing protein	8.2224	3.1788	6.6445	15.804	21.258	17.894
1.48153	2.79245	2.63123	0.00233759	C1DJF5	Avin_04860	Adenylate cyclase domain-containing protein	1.6445	1.5894	1.6611	4.81	5.1312	3.7279
1.27573	2.42121	2.84596	0.00142575	C1DLN5	Avin_07370	Thiolase	4.9335	3.1788	4.9834	10.994	9.5294	11.184
2.9519	7.73769	2.97691	0.0010546	C1DNN9	Avin_10230	Di-heme cytochrome c peroxidase, CCP_MauG family	0	1.5894	1.6611	9.62	7.3303	8.2014
3.04069	8.22886	2.33979	0.00457308	C1DP81	Avin_10820	Helicase protein	0	0	1.6611	4.81	5.1312	3.7279
3.25253	9.53034	2.58592	0.00259463	C1DPF2	Avin_11550	ATP-dependent dsDNA exonuclease SbcC	0	1.5894	0	4.81	5.8643	4.4735
1.58572	3.00157	2.46835	0.00340137	C1DQB5	Avin_13410	UPF0234 protein Avin_13410	3.289	1.5894	3.3222	6.8714	8.7964	8.9469
3.86799	14.601	2.46522	0.00342593	C1DQB7	Avin_13430	3-ketoacyl-(Acyl-carrier-protein) reductase	0	1.5894	0	6.1843	7.3303	9.6925
2.89458	7.43628	2.7949	0.00160361	C1DQU0	Avin_13960	Glycosyl transferase, family 51	1.6445	0	1.6611	7.5585	7.3303	9.6925
2.45074	5.46696	2.76835	0.00170471	C1DRM3	Avin_15460	Histidine kinase (EC 2.7.13.3)	1.6445	0	1.6611	5.4971	5.8643	6.7102
1.2952	2.45411	3.78114	0.000165522	C1DRQ0	Avin_15730	Pseudouridine synthase (EC 5.4.99.-)	4.9335	4.7683	4.9834	12.369	10.995	12.675
1.30667	2.4737	2.58946	0.00257358	C1DSH5	Avin_17170	CRISPR-associated helicase Cas3, core	3.289	6.3577	6.6445	14.43	13.195	12.675
2.82573	7.08971	2.36426	0.00432253	C1DSH6	Avin_17180	Uncharacterized protein	1.6445	1.5894	0	9.62	6.5973	6.7102
1.19376	2.28748	2.31538	0.00483744	C1DDM0	Avin_17780	Methyltransf_25 domain-containing protein	3.289	1.5894	3.3222	6.1843	5.8643	6.7102
1.14876	2.21723	2.39658	0.00401251	C1DDM5	Avin_17830	Phosphoglycerate mutase family protein	3.289	4.7683	3.3222	8.2457	9.5294	7.4558
3.1845	9.09136	2.68615	0.00205991	C1DDM6	Avin_17840	Uncharacterized protein	0	0	1.6611	5.4971	5.1312	4.4735
1.76118	3.38976	4.06058	8.69799e-05	C1DDN9	Avin_17970	Universal stress protein family	1.6445	1.5894	1.6611	5.4971	5.1312	5.9646
1.12565	2.182	2.69368	0.00202452	C1DDP2	Avin_18000	DEAD box and SNF-like helicase domain-containing protein	13.156	7.9471	13.289	24.05	26.389	24.604
2.2855	4.87532	2.79138	0.00161667	C1DDR1	Avin_18190	Probable transcriptional regulatory protein Avin_18190	0	1.5894	1.6611	5.4971	5.1312	5.219
1.55229	2.93282	2.36907	0.00427492	C1DDV2	Avin_18610	Short-chain dehydrogenase/reductase, SDR family protein	1.6445	1.5894	1.6611	5.4971	5.1312	3.7279
1.40851	2.65464	4.80619	1.56247e-05	C1DEF9	Avin_19330	Uncharacterized protein	1.6445	1.5894	1.6611	4.1228	4.3982	4.4735
1.57552	2.98044	3.46881	0.000339772	C1DGE2	Avin_22620	Glutathione S-transferase protein	3.289	4.7683	4.9834	13.743	13.195	11.929
3.03133	8.17562	2.66719	0.00215184	C1DGE7	Avin_22670	Uncharacterized protein	0	1.5894	0	4.1228	4.3982	4.4735
1.49402	2.81672	2.94771	0.00112796	C1DIM2	Avin_25190	Cyclic di-GMP signal transduction protein	4.9335	6.3577	3.3222	13.056	13.195	14.912
3.0565	8.3195	2.67614	0.00210797	C1DIM4	Avin_25210	Acyl-CoA dehydrogenase	1.6445	0	1.6611	7.5585	10.995	8.9469
2.40173	5.28435	4.81518	1.53045e-05	C1DIQ5	Avin_25560	Non-ribosomal peptide synthase, PvdD-like protein	4.9335	7.9471	6.6445	33.67	33.72	35.788
2.30132	4.9291	5.10134	7.91886e-06	C1DIQ6	Avin_25570	Non-ribosomal peptide synthase, PvdD/PvdJ-like protein	9.8669	12.715	13.289	57.033	58.643	61.137
3.06577	8.37317	3.92277	0.000119461	C1DIQ7	Avin_25580	Non-ribosomal peptide synthase, PvdJ(2)-like protein	3.289	6.3577	3.3222	39.854	35.186	33.551
3.07507	8.42729	2.81022	0.00154805	C1DIR4	Avin_25650	Non-ribosomal peptide synthase:Amino acid adenylation	3.289	1.5894	0	13.056	16.127	11.929
1.54533	2.9187	2.40365	0.00394775	C1DIR6	Avin_25670	Glutamate synthase	3.289	1.5894	4.9834	10.307	9.5294	8.9469
1.17648	2.26025	2.90071	0.00125687	C1DJN8	Avin_26310	Alpha/beta hydrolase fold protein	4.9335	6.3577	4.9834	12.369	10.995	13.42
2.82084	7.06575	4.16979	6.76415e-05	C1DJP1	Avin_26340	Cyclic di-GMP signal transduction protein	1.6445	3.1788	4.9834	21.988	24.19	23.113
2.60621	6.08902	2.76154	0.00173164	C1DJV8	Avin_27030	Inositol monophosphatase	0	3.1788	1.6611	10.994	9.5294	8.9469
1.08895	2.1272	2.66283	0.00217357	C1DL12	Avin_28420	Isocitrase (EC 4.1.3.1) (Isocitratase) (Isocitrate lyase)	16.445	11.126	18.272	30.234	32.986	34.297
1.54828	2.92469	3.10061	0.000793216	C1DLX1	Avin_28870	GCN5-related N-acetyltransferase	1.6445	3.1788	3.3222	7.5585	8.0634	8.2014
1.25028	2.37888	3.19682	0.000635595	C1DM25	Avin_29450	Malonyl CoA-acyl carrier protein transacylase	13.156	7.9471	11.628	26.111	25.656	26.095
1.37425	2.59232	2.73734	0.0018309	C1DM26	Avin_29460	Glycosyl transferase, group 1	8.2224	11.126	14.95	26.798	30.054	32.06
1.37993	2.60255	3.05634	0.000878339	C1DNA3	Avin_31060	Uncharacterized protein	6.5779	4.7683	4.9834	14.43	15.394	12.675
4.07146	16.8124	3.68816	0.000205042	C1DNX3	Avin_31630	CRISPR-associated helicase Cas3	0	1.5894	0	8.2457	9.5294	8.9469
1.55941	2.94733	3.74029	0.000181851	C1DNZ3	Avin_31830	Uncharacterized protein	1.6445	1.5894	1.6611	4.81	4.3982	5.219
1.5956	3.0222	4.64267	2.27683e-05	C1DP77	Avin_32730	VacJ-like lipoprotein	3.289	3.1788	3.3222	9.62	9.5294	10.438
2.16139	4.47346	2.61954	0.00240137	C1DQN6	Avin_35230	Histidine kinase (EC 2.7.13.3)	3.289	0	3.3222	9.62	10.262	9.6925
2.64652	6.26156	2.64671	0.00225577	C1DS49	Avin_37800	NADH:flavin xenobiotic reductase	1.6445	0	3.3222	8.9328	11.729	10.438
1.90664	3.74935	3.68589	0.000206113	C1DSQ0	Avin_38520	Phosphoketolase protein	6.5779	4.7683	8.3056	22.676	25.656	25.35
1.16587	2.24369	2.97336	0.00106327	C1DSQ1	Avin_38530	RNA-metabolising metallo-beta-lactamase family protein	8.2224	6.3577	6.6445	15.117	17.593	14.912
1.39107	2.62273	2.80231	0.00157649	C1DSV4	Avin_39070	Uncharacterized protein	6.5779	7.9471	11.628	21.301	24.923	22.367
2.4703	5.54159	3.06291	0.000865142	C1DSY2	Avin_39350	Uncharacterized protein	0	1.5894	1.6611	6.1843	5.8643	5.9646
2.26846	4.81808	2.57467	0.00266276	C1DSY9	Avin_39430	NADH:flavin oxidoreductase/NADH oxidase	1.6445	1.5894	4.9834	14.43	10.995	14.166
1.69416	3.23588	2.42519	0.00375675	C1DE14	Avin_39830	Uncharacterized protein	1.6445	3.1788	1.6611	6.1843	6.5973	8.2014
3.44359	10.8799	2.40136	0.0039686	C1DER9	Avin_41150	Metallo beta-lactamase-like protein	0	1.5894	0	6.1843	4.3982	6.7102
1.31263	2.48395	2.34577	0.00451058	C1DFN4	Avin_43090	Iron-sulfur cluster binding protein-like protein	4.9335	3.1788	6.6445	13.743	11.729	11.184
3.25808	9.5671	2.45858	0.00347869	C1DGW3	Avin_44920	Cation transportingP-type ATPase	0	1.5894	0	4.1228	5.8643	5.219
1.64144	3.11976	2.36701	0.0042953	C1DHP7	Avin_45150	Universal stress protein	3.289	3.1788	1.6611	6.8714	8.7964	9.6925
3.39619	10.5282	2.78454	0.00164233	C1DIW4	Avin_46780	Nucleotidyl transferase	1.6445	0	0	5.4971	6.5973	5.219
1.93518	3.82425	4.46607	3.41926e-05	C1DIZ7	Avin_47110	Phosphonate binding protein	4.9335	4.7683	4.9834	19.927	17.593	18.639
2.28664	4.87918	2.3811	0.00415819	C1DJ16	Avin_47300	Iron ABC transporter, periplasmic iron-binding protein	0	1.5894	1.6611	5.4971	4.3982	5.9646
2.79075	6.9199	4.307	4.93174e-05	C1DK64	Avin_48690	Rhodanese-like protein with Ankyrin repeat	1.6445	1.5894	1.6611	11.681	10.262	11.929
4.12544	17.4534	2.79146	0.00161636	C1DM86	Avin_50760	IcmF-related_N domain-containing protein	0	0	1.6611	7.5585	10.995	10.438
1.40851	2.65464	4.80619	1.56247e-05	C1DMJ6	Avin_51980	VWFA domain-containing protein	1.6445	1.5894	1.6611	4.1228	4.3982	4.4735
2.96768	7.82275	2.58799	0.00258231	C1DEL9	ccoG	Cytochrome c oxidase accessory protein CcoG	0	0	1.6611	4.1228	4.3982	4.4735
1.72288	3.30094	2.40051	0.00397643	C1DPN9	cobT	Nicotinate-nucleotide--dimethylbenzimidazole phosphoribosyltransferase (NN:DBI PRT) (EC 2.4.2.21) (N(1)-alpha-phosphoribosyltransferase)	3.289	1.5894	1.6611	7.5585	8.0634	5.9646
1.21853	2.32709	3.55954	0.000275715	C1DNX0	csd2	CRISPR-associated protein Csd2	21.378	15.894	18.272	40.541	43.982	44.735
1.99915	3.99765	2.37836	0.00418448	C1DSU9	dapC	N-succinyl-L,L-DAP aminotransferase	0	1.5894	1.6611	4.1228	4.3982	4.4735
1.82006	3.53095	2.52961	0.00295389	C1DRL4	deaD	ATP-dependent RNA helicase DeaD (EC 3.6.4.13) (Cold-shock DEAD box protein A)	1.6445	3.1788	4.9834	10.994	13.195	10.438
1.32056	2.49764	3.46319	0.000344199	C1DQS3	era	GTPase Era	3.289	3.1788	3.3222	8.9328	8.0634	7.4558
2.4161	5.33726	2.75893	0.00174209	C1DNK9	eutC	Ethanolamine ammonia-lyase small subunit (EAL small subunit) (EC 4.3.1.7)	0	3.1788	3.3222	10.307	12.462	11.929
2.22745	4.68306	3.64551	0.000226199	C1DQI1	ggpS	Glucosylglycerol-phosphate synthase	1.6445	3.1788	3.3222	13.743	11.729	12.675
1.26372	2.40114	3.33991	0.000457178	C1DSU8	glnD	Bifunctional uridylyltransferase/uridylyl-removing enzyme (UTase/UR) (Bifunctional [protein-PII] modification enzyme) (Bifunctional nitrogen sensor protein) [Includes: [Protein-PII] uridylyltransferase (PII uridylyltransferase) (UTase) (EC 2.7.7.59); [Protein-PII]-UMP uridylyl-removing enzyme (UR) (EC 3.1.4.-)]	6.5779	4.7683	6.6445	15.117	14.661	13.42
2.75992	6.77357	3.17364	0.000670438	C1DGW0	glnE	Bifunctional glutamine synthetase adenylyltransferase/adenylyl-removing enzyme (ATP:glutamine synthetase adenylyltransferase) (ATase) [Includes: Glutamine synthetase adenylyl-L-tyrosine phosphorylase (EC 2.7.7.89) (Adenylyl removase) (AR) (AT-N); Glutamine synthetase adenylyl transferase (EC 2.7.7.42) (Adenylyl transferase) (AT) (AT-C)]	0	3.1788	3.3222	13.743	16.127	14.166
1.03098	2.04341	3.0916	0.000809834	C1DHQ3	gltB	Glutamate synthase large subunit protein	8.2224	9.5365	8.3056	19.24	16.127	17.894
1.28878	2.44321	2.48607	0.00326534	C1DE03	guaA	GMP synthase [glutamine-hydrolyzing] (EC 6.3.5.2) (GMP synthetase) (Glutamine amidotransferase)	13.156	11.126	6.6445	27.486	22.724	25.35
2.39349	5.25427	2.38848	0.0040881	C1DFU5	gyrB	DNA gyrase subunit B (EC 5.6.2.2)	0	1.5894	4.9834	12.369	11.729	10.438
1.24617	2.37211	2.52025	0.00301821	C1DEL4	hemN	Coproporphyrinogen-III oxidase (EC 1.3.98.3)	4.9335	6.3577	3.3222	10.994	10.995	12.675
2.20101	4.59801	4.39785	4.00085e-05	C1DN26	hepA	RNA polymerase-associated protein RapA (EC 3.6.4.-) (ATP-dependent helicase HepA)	3.289	3.1788	4.9834	17.179	18.326	17.148
3.38757	10.4655	2.59232	0.0025567	C1DQI8	hppD	4-hydroxyphenylpyruvate dioxygenase	0	0	1.6611	4.81	5.8643	6.7102
2.94774	7.71539	2.87096	0.00134598	C1DS87	hrpA	ATP-dependent DEAH box helicase HrpA	0	3.1788	1.6611	14.43	11.729	11.184
2.73612	6.66275	3.37288	0.000423756	C1DJM5	hutU	Urocanate hydratase (Urocanase) (EC 4.2.1.49) (Imidazolonepropionate hydrolase)	0	1.5894	1.6611	6.8714	7.3303	7.4558
3.11857	8.68525	2.67429	0.00211695	C1DLA5	iolA	Malonate/methylmalonate semialdehyde dehydrogenase	0	0	1.6611	4.81	4.3982	5.219
1.25818	2.39194	2.73	0.0018621	C1DLA1	iolC	Myo-inositol catabolism protein IolC	4.9335	3.1788	3.3222	9.62	9.5294	8.2014
1.41406	2.66486	2.40661	0.00392093	C1DLA8	iolG	Inositol 2-dehydrogenase (EC 1.1.1.18) (Myo-inositol 2-dehydrogenase) (MI 2-dehydrogenase)	1.6445	3.1788	1.6611	6.1843	5.1312	5.9646
3.05653	8.31971	2.68957	0.00204376	C1DF60	ispA-2	Geranyltranstransferase	1.6445	0	0	4.81	4.3982	4.4735
2.88391	7.38146	2.37825	0.00418551	C1DEV4	ispE	4-diphosphocytidyl-2-C-methyl-D-erythritol kinase (CMK) (EC 2.7.1.148) (4-(cytidine-5'-diphospho)-2-C-methyl-D-erythritol kinase)	0	0	1.6611	4.1228	3.6652	4.4735
1.22131	2.33158	2.70915	0.00195365	C1DQE0	leuD	3-isopropylmalate dehydratase small subunit (EC 4.2.1.33) (Alpha-IPM isomerase) (IPMI) (Isopropylmalate isomerase)	4.9335	4.7683	3.3222	8.9328	10.995	10.438
2.21717	4.6498	2.47131	0.00337825	C1DST6	lpxD	UDP-3-O-acylglucosamine N-acyltransferase (EC 2.3.1.-)	0	1.5894	1.6611	5.4971	4.3982	5.219
2.1285	4.37264	3.72048	0.000190335	C1DIJ2	malQ	4-alpha-glucanotransferase (EC 2.4.1.25) (Amylomaltase) (Disproportionating enzyme)	3.289	4.7683	4.9834	18.553	17.593	20.876
2.11597	4.33482	3.60549	0.000248032	C1DHT3	mdoH1	Glucans biosynthesis glucosyltransferase H (EC 2.4.1.-)	1.6445	3.1788	1.6611	9.62	8.7964	9.6925
2.03136	4.0879	3.67796	0.000209912	C1DM06	metH	Methionine synthase (EC 2.1.1.13) (5-methyltetrahydrofolate--homocysteine methyltransferase)	6.5779	11.126	13.289	44.664	42.516	39.516
1.0132	2.01839	2.4897	0.0032382	C1DLQ0	mutL	DNA mismatch repair protein MutL	8.2224	12.715	13.289	24.737	22.724	21.622
1.15784	2.23124	2.74114	0.00181493	C1DHF6	phbC	PHB synthase	8.2224	12.715	14.95	26.111	27.122	26.841
1.11664	2.16841	2.98507	0.00103498	C1DG03	polA	DNA polymerase I (EC 2.7.7.7)	4.9335	6.3577	6.6445	13.743	11.729	13.42
2.08089	4.23069	2.48569	0.00326818	C1DLJ6	prmA	Ribosomal protein L11 methyltransferase (L11 Mtase) (EC 2.1.1.-)	1.6445	1.5894	0	4.81	4.3982	4.4735
1.81758	3.5249	3.26794	0.000539581	C1DQG8	pta-1	Phosphate acetyltransferase (EC 2.3.1.8) (Phosphotransacetylase)	4.9335	9.5365	4.9834	21.988	22.724	23.858
1.52399	2.87586	4.88981	1.28882e-05	C1DDZ2	purT	Formate-dependent phosphoribosylglycinamide formyltransferase (5'-phosphoribosylglycinamide transformylase 2) (Formate-dependent GAR transformylase) (EC 2.1.2.-) (GAR transformylase 2) (GART 2) (Non-folate glycinamide ribonucleotide transformylase) (Phosphoribosylglycinamide formyltransferase 2)	3.289	3.1788	3.3222	8.9328	9.5294	9.6925
1.1489	2.21744	2.64767	0.00225076	C1DQT9	putA	Bifunctional protein PutA [Includes: Proline dehydrogenase (EC 1.5.5.2) (Proline oxidase); Delta-1-pyrroline-5-carboxylate dehydrogenase (P5C dehydrogenase) (EC 1.2.1.88) (L-glutamate gamma-semialdehyde dehydrogenase)]	4.9335	7.9471	4.9834	13.743	13.195	12.675
1.147	2.21453	3.29334	0.00050893	C1DI74	pyrC1	Noncatalytic dihydroorotase-like protein	4.9335	4.7683	3.3222	9.62	9.5294	9.6925
1.8246	3.54208	3.01408	0.00096809	C1DRE9	queC	7-cyano-7-deazaguanine synthase (EC 6.3.4.20) (7-cyano-7-carbaguanine synthase) (PreQ(0) synthase) (Queuosine biosynthesis protein QueC)	1.6445	1.5894	1.6611	5.4971	5.1312	6.7102
3.60352	12.1553	2.98716	0.00103	C1DKZ0	rarA	Replication-associated recombination protein A	0	0	1.6611	6.8714	5.8643	7.4558
2.97709	7.87396	2.36875	0.00427805	C1DK41	recG	ATP-dependent DNA helicase RecG (EC 3.6.4.12)	1.6445	0	0	4.81	3.6652	4.4735
2.28862	4.88589	3.63587	0.000231276	C1DPL6	recQ	DNA helicase (EC 3.6.4.12)	1.6445	3.1788	1.6611	10.994	10.995	9.6925
1.47724	2.78416	3.31071	0.000488977	C1DDY4	rlmL	Ribosomal RNA large subunit methyltransferase K/L [Includes: 23S rRNA m2G2445 methyltransferase (EC 2.1.1.173) (rRNA (guanine-N(2)-)-methyltransferase RlmL); 23S rRNA m7G2069 methyltransferase (EC 2.1.1.264) (rRNA (guanine-N(7)-)-methyltransferase RlmK)]	3.289	4.7683	3.3222	10.994	10.995	9.6925
2.47497	5.55957	2.79293	0.00161092	C1DLR2	rpsF	30S ribosomal protein S6	0	1.5894	1.6611	5.4971	5.8643	6.7102
1.31293	2.48446	2.45208	0.00353122	C1DLP4	rsgA	Small ribosomal subunit biogenesis GTPase RsgA (EC 3.6.1.-)	1.6445	3.1788	3.3222	6.1843	6.5973	7.4558
1.63779	3.11189	3.04867	0.000893974	C1DSN1	sbcB	Exodeoxyribonuclease I (EC 3.1.11.1)	1.6445	3.1788	1.6611	6.8714	6.5973	6.7102
3.20021	9.19094	2.66334	0.00217099	C1DHW2	thiI	tRNA sulfurtransferase (EC 2.8.1.4) (Sulfur carrier protein ThiS sulfurtransferase) (Thiamine biosynthesis protein ThiI) (tRNA 4-thiouridine synthase)	1.6445	0	0	5.4971	4.3982	5.219
2.00655	4.01821	2.38935	0.00407988	C1DSR9	truD	tRNA pseudouridine synthase D (EC 5.4.99.27) (tRNA pseudouridine(13) synthase) (tRNA pseudouridylate synthase D) (tRNA-uridine isomerase D)	1.6445	1.5894	0	4.1228	4.3982	4.4735
2.63916	6.2297	2.46918	0.00339488	C1DJ18	ubiH	Ubiquinone biosynthesis hydroxylase UbiH protein	0	1.5894	1.6611	6.1843	5.8643	8.2014
1.48285	2.79501	4.65945	2.19054e-05	C1DNK4	ureC	Urease subunit alpha (EC 3.5.1.5) (Urea amidohydrolase subunit alpha)	3.289	3.1788	3.3222	9.62	8.7964	8.9469
2.31572	4.97855	2.87994	0.00131844	C1DEN1	uvrB	UvrABC system protein B (Protein UvrB) (Excinuclease ABC subunit B)	3.289	1.5894	1.6611	9.62	10.262	12.675
2.20037	4.59598	4.81481	1.53176e-05	C1DI41	vnfA1	Vanadium nitrogenase sigma54-dependent transcriptional activator, VnfA	14.8	20.662	19.933	83.144	88.697	82.759
1.71166	3.27537	4.00891	9.79704e-05	C1DIZ6	vnfA3	Sigma54-dependent activator protein	31.245	30.199	34.883	101.01	100.43	114.07
0.0117416	1.00817	0.0171015	0.961388	C1DST0	accA	Acetyl-coenzyme A carboxylase carboxyl transferase subunit alpha (ACCase subunit alpha) (Acetyl-CoA carboxylase carboxyltransferase subunit alpha) (EC 2.1.3.15)	13.156	9.5365	16.611	13.743	12.462	13.42
-0.153504	0.899064	0.783908	0.164472	C1DLJ7	accC	Biotin carboxylase (EC 6.3.4.14) (EC 6.4.1.2)	34.534	39.736	33.222	31.608	33.72	31.314
0.282166	1.21602	0.693075	0.202733	C1DQD2	accD	Acetyl-coenzyme A carboxylase carboxyl transferase subunit beta (ACCase subunit beta) (Acetyl-CoA carboxylase carboxyltransferase subunit beta) (EC 2.1.3.15)	8.2224	7.9471	11.628	12.369	10.995	10.438
-0.471888	0.72102	2.54093	0.00287789	C1DGW1	aceE	Pyruvate dehydrogenase E1 component (EC 1.2.4.1)	175.96	197.09	179.4	127.12	141.48	129.73
-0.45094	0.731566	3.53295	0.000293126	C1DHE0	acnB	Aconitate hydratase B (EC 4.2.1.3) (EC 4.2.1.99) (2-methylisocitrate dehydratase)	194.05	201.86	202.66	151.86	146.61	139.42
0.659566	1.57961	1.23852	0.0577407	C1DHB6	acnD	Aconitate hydratase (Aconitase) (EC 4.2.1.3)	8.2224	12.715	16.611	17.179	21.258	20.876
0.220502	1.16514	1.66778	0.0214893	C1DSX5	adk	Adenylate kinase (AK) (EC 2.7.4.3) (ATP-AMP transphosphorylase) (ATP:AMP phosphotransferase) (Adenylate monophosphate kinase)	9.8669	11.126	9.9667	11.681	12.462	11.929
-2.3671	0.193834	5.31205	4.8747e-06	C1DIC0	ahcY	Adenosylhomocysteinase (EC 3.3.1.1) (S-adenosyl-L-homocysteine hydrolase) (AdoHcyase)	269.7	287.69	272.42	54.284	46.914	59.646
0.558276	1.47251	0.814487	0.15329	C1DHW8	ahpC	Alkyl hydroperoxide reductase C (EC 1.11.1.26) (Peroxiredoxin) (Thioredoxin peroxidase)	9.8669	15.894	6.6445	14.43	15.394	17.894
0.448832	1.36493	2.87202	0.0013427	C1DQF9	alaS	Alanine--tRNA ligase (EC 6.1.1.7) (Alanyl-tRNA synthetase) (AlaRS)	37.823	39.736	34.883	52.223	52.045	49.208
-0.596092	0.661543	0.365498	0.431025	C1DFA9	alc	Probable allantoicase (EC 3.5.3.4) (Allantoate amidinohydrolase)	1.6445	4.7683	6.6445	2.7486	4.3982	1.4912
0.381477	1.30267	1.43336	0.0368675	C1DML5	aldA	Aldehyde dehydrogenase (NAD+)	32.89	31.788	36.545	43.977	49.113	38.77
1.4855	2.80014	1.53316	0.0292982	C1DMY3	aldB	Aldehyde dehydrogenase	1.6445	1.5894	1.6611	4.81	2.9321	5.9646
1.62431	3.08296	1.97177	0.0106715	C1DP94	alg44	Alginate biosynthesis protein Alg44	4.9335	1.5894	1.6611	8.2457	9.5294	7.4558
0.256383	1.19448	1.51581	0.0304924	C1DI54	algC	Phosphomannomutase/phosphoglucomutase AlgC	14.8	17.484	16.611	19.24	20.525	18.639
1.21847	2.327	1.58162	0.0262047	C1DP91	algG	Mannuronan 5-epimerase (EC 5.1.3.37)	1.6445	3.1788	1.6611	5.4971	5.8643	3.7279
0.249166	1.18852	0.443159	0.360447	C1DJ47	algR	Encystment and alginate biosynthesis response regulator AlgR	8.2224	12.715	8.3056	9.62	12.462	12.675
0.504306	1.41844	0.874996	0.133353	C1DJZ5	alr	Alanine racemase (EC 5.1.1.1)	3.289	4.7683	6.6445	7.5585	7.3303	5.9646
-0.178224	0.88379	0.220296	0.602149	C1DMZ6	amn	AMP nucleosidase (EC 3.2.2.4)	14.8	11.126	8.3056	10.994	7.3303	11.929
0.556919	1.47112	1.70768	0.0196027	C1DK96	anfA	Sigma54-dependent transcriptional activator for the iron only nitrogenase, AnfA	11.511	17.484	16.611	21.988	21.991	23.113
-1.39374	0.380578	4.11382	7.69446e-05	C1DK94	anfD	Nitrogenase protein alpha chain (EC 1.18.6.1)	223.65	206.62	202.66	89.328	75.502	76.049
-2.51212	0.175298	3.44262	0.000360892	C1DK93	anfG	Nitrogenase component I (EC 1.18.6.1) (Nitrogenase iron-iron protein delta chain)	9.8669	11.126	11.628	2.7486	0.73303	2.2367
-0.922868	0.52746	3.12027	0.000758104	C1DK95	anfH	Nitrogenase iron protein (EC 1.18.6.1) (Nitrogenase Fe protein) (Nitrogenase component II) (Nitrogenase reductase)	93.736	84.239	83.056	47.413	40.317	49.954
-0.500784	0.706723	2.02184	0.00950959	C1DK92	anfK	Fe-only nitrogenase, beta subunit	93.736	96.955	79.734	63.904	60.109	67.102
-1.1234	0.459009	2.58156	0.00262084	C1DK91	anfO	Fe-only nitrogenase accessory protein AnfO	14.8	12.715	11.628	6.8714	5.1312	5.9646
-0.318156	0.802095	0.441028	0.36222	C1DK90	anfR	Fe-only nitrogenase accessory protein AnfR	6.5779	11.126	9.9667	9.62	5.8643	6.7102
0.925045	1.89874	2.17157	0.00673638	C1DHX7	anmK	Anhydro-N-acetylmuramic acid kinase (EC 2.7.1.170) (AnhMurNAc kinase)	9.8669	9.5365	11.628	22.676	16.86	19.385
1.99544	3.98739	1.65923	0.0219163	C1DIX1	apaH	Bis(5'-nucleosyl)-tetraphosphatase, symmetrical (EC 3.6.1.41) (Ap4A hydrolase) (Diadenosine 5',5'''-P1,P4-tetraphosphate pyrophosphohydrolase) (Diadenosine tetraphosphatase)	0	1.5894	1.6611	4.81	2.9321	5.219
2.24376	4.7363	1.51293	0.0306953	C1DQB4	apbA	2-dehydropantoate 2-reductase (EC 1.1.1.169) (Ketopantoate reductase)	0	3.1788	0	6.1843	4.3982	4.4735
0.828471	1.7758	2.04616	0.0089917	C1DEF5	apbC	Iron-sulfur cluster carrier protein	8.2224	7.9471	4.9834	11.681	12.462	13.42
-0.543817	0.685953	1.71546	0.0192549	C1DQM8	apeB	Probable M18 family aminopeptidase 2 (EC 3.4.11.-)	16.445	19.073	14.95	11.681	10.262	12.675
2.87553	7.33873	1.95999	0.0109649	C1DJG1	argA	Amino-acid acetyltransferase (EC 2.3.1.1) (N-acetylglutamate synthase) (AGS) (NAGS)	0	0	1.6611	4.81	4.3982	2.9823
0.199986	1.14869	0.22982	0.589087	C1DI53	argB	Acetylglutamate kinase (EC 2.7.2.8) (N-acetyl-L-glutamate 5-phosphotransferase) (NAG kinase) (NAGK)	3.289	3.1788	1.6611	3.4357	3.6652	2.2367
-0.478641	0.717653	1.04134	0.0909193	C1DHY0	argC	N-acetyl-gamma-glutamyl-phosphate reductase (AGPR) (EC 1.2.1.38) (N-acetyl-glutamate semialdehyde dehydrogenase) (NAGSA dehydrogenase)	16.445	11.126	16.611	10.994	9.5294	11.184
0.492216	1.4066	0.710772	0.194638	C1DQG3	argD	Acetylornithine aminotransferase (ACOAT) (EC 2.6.1.11)	8.2224	7.9471	16.611	15.804	15.394	14.912
0.130717	1.09484	0.923468	0.11927	C1DQV2	argG	Argininosuccinate synthase (EC 6.3.4.5) (Citrulline--aspartate ligase)	46.046	41.325	41.528	49.474	46.914	44.735
0.34579	1.27085	1.43782	0.0364904	C1DJ48	argH	Argininosuccinate lyase (ASAL) (EC 4.3.2.1) (Arginosuccinase)	32.89	27.02	28.239	33.67	39.584	38.77
0.408343	1.32716	1.54251	0.0286744	C1DHR7	argS	Arginine--tRNA ligase (EC 6.1.1.19) (Arginyl-tRNA synthetase) (ArgRS)	11.511	14.305	13.289	17.866	15.394	18.639
-0.224087	0.856137	1.93482	0.0116193	C1DHQ5	aroB	3-dehydroquinate synthase (DHQS) (EC 4.2.3.4)	18.089	17.484	16.611	15.117	15.394	14.166
0.293722	1.2258	0.558813	0.276177	C1DIC5	aroE	Shikimate dehydrogenase (NADP(+)) (SDH) (EC 1.1.1.25)	8.2224	11.126	8.3056	11.681	8.7964	13.42
1.80064	3.48375	2.06544	0.00860119	C1DFW4	aroE	Shikimate dehydrogenase (NADP(+)) (SDH) (EC 1.1.1.25)	1.6445	0	1.6611	4.1228	3.6652	3.7279
-0.136941	0.909445	0.360839	0.435674	C1DGJ0	aroG	Phospho-2-dehydro-3-deoxyheptonate aldolase (EC 2.5.1.54)	9.8669	11.126	11.628	8.2457	11.729	9.6925
0.828572	1.77593	1.47179	0.0337449	C1DQD8	asd	Aspartate-semialdehyde dehydrogenase (EC 1.2.1.11)	1.6445	3.1788	1.6611	4.1228	3.6652	3.7279
-0.0914426	0.938584	0.365645	0.430879	C1DRG2	aspS	Aspartate--tRNA(Asp/Asn) ligase (EC 6.1.1.23) (Aspartyl-tRNA synthetase) (AspRS) (Non-discriminating aspartyl-tRNA synthetase) (ND-AspRS)	49.335	49.272	41.528	39.854	45.448	46.226
-0.505353	0.704488	3.21531	0.000609096	C1DND5	atpA	ATP synthase subunit alpha (EC 7.1.2.2) (ATP synthase F1 sector subunit alpha) (F-ATPase subunit alpha)	60.846	65.166	63.122	46.726	41.783	44.735
-0.421938	0.746421	0.709774	0.195086	C1DND2	atpC	ATP synthase epsilon chain (ATP synthase F1 sector epsilon subunit) (F-ATPase epsilon subunit)	8.2224	7.9471	4.9834	6.1843	5.1312	4.4735
-0.326206	0.797631	2.20834	0.00618957	C1DND3	atpD	ATP synthase subunit beta (EC 7.1.2.2) (ATP synthase F1 sector subunit beta) (F-ATPase subunit beta)	70.713	66.756	64.784	55.658	55.711	49.954
-0.820451	0.566265	2.184	0.00654631	C1DND7	atpF	ATP synthase subunit b (ATP synthase F(0) sector subunit b) (ATPase subunit I) (F-type ATPase subunit b) (F-ATPase subunit b)	23.023	20.662	26.578	11.681	13.195	14.912
1.17617	2.25976	2.1212	0.0075648	C1DND4	atpG	ATP synthase gamma chain (ATP synthase F1 sector gamma subunit) (F-ATPase gamma subunit)	9.8669	9.5365	6.6445	23.363	16.86	18.639
0.49639	1.41068	1.08597	0.0820414	C1DFU3	Avin_00020	Beta sliding clamp	8.2224	11.126	6.6445	13.743	10.995	11.929
-1.69655	0.308523	1.48749	0.0325473	C1DFX4	Avin_00340	Uncharacterized protein	9.8669	6.3577	4.9834	1.3743	2.9321	2.2367
-0.0343763	0.976454	0.109465	0.777204	C1DFX8	Avin_00380	NAD(P)H dehydrogenase (quinone) (EC 1.6.5.2) (Flavoprotein WrbA) (NAD(P)H:quinone oxidoreductase) (NQO)	21.378	22.252	18.272	21.988	18.326	20.131
0.458484	1.3741	0.394291	0.403375	C1DFY3	Avin_00430	Tim44-like domain protein	8.2224	4.7683	1.6611	7.5585	5.8643	6.7102
1.1547	2.22638	1.30074	0.0500339	C1DFY6	Avin_00460	Uncharacterized protein	3.289	4.7683	1.6611	7.5585	5.1312	8.9469
-0.801938	0.573578	2.65078	0.00223471	C1DFY7	Avin_00470	Nickel incorporation protein	9.8669	9.5365	8.3056	4.81	5.8643	5.219
1.27351	2.41749	2.04864	0.00894047	C1DFY8	Avin_00480	ABC transporter, ATP binding component	6.5779	3.1788	6.6445	13.743	10.995	14.912
0.864444	1.82064	1.63709	0.0230624	C1DG49	Avin_01090	Oligopeptidase A	9.8669	15.894	11.628	19.24	21.991	26.841
-0.904476	0.534227	1.09974	0.0794811	C1DGY4	Avin_01240	OprE-like outer membrane porin	18.089	9.5365	11.628	6.1843	7.3303	7.4558
1.4495	2.73113	1.00856	0.0980487	C1DH06	Avin_01490	Uncharacterized protein	1.6445	0	3.3222	6.1843	4.3982	2.9823
0.0144205	1.01005	0.0123662	0.971927	C1DH16	Avin_01600	Uncharacterized protein	13.156	7.9471	9.9667	15.117	8.0634	8.2014
0.577182	1.49193	1.84158	0.014402	C1DH39	Avin_01840	NAD(P) transhydrogenase subunit beta (EC 7.1.1.1) (Nicotinamide nucleotide transhydrogenase subunit beta)	11.511	14.305	9.9667	17.179	19.059	17.148
0.785477	1.72366	1.48076	0.0330551	C1DH41	Avin_01860	Proton-translocating NAD(P)(+) transhydrogenase (EC 7.1.1.1)	27.956	25.431	13.289	35.044	37.385	42.498
0.253738	1.19229	1.02993	0.0933398	C1DH71	Avin_02170	Uncharacterized protein	16.445	17.484	13.289	17.866	19.792	18.639
-0.302982	0.810575	0.914909	0.121644	C1DH93	Avin_02390	Glutamate-cysteine ligase-like protein	24.667	33.378	29.9	25.424	21.258	24.604
-0.409882	0.752685	1.02569	0.0942559	C1DH95	Avin_02410	ABC transporter, ATP-binding component	26.312	30.199	36.545	22.676	20.525	26.841
-0.142709	0.905816	0.797198	0.159515	C1DH96	Avin_02420	Nickel incorporation protein	19.734	22.252	21.595	20.614	17.593	19.385
0.176696	1.13029	0.61995	0.239911	C1DH97	Avin_02430	Uncharacterized protein	8.2224	7.9471	9.9667	10.307	8.7964	10.438
0.257506	1.19541	0.366459	0.430071	C1DI19	Avin_02550	Phosphonate transport system substrate-binding protein	14.8	9.5365	8.3056	12.369	10.995	15.657
-0.426659	0.743983	1.07287	0.0845522	C1DI22	Avin_02580	Uncharacterized protein	36.179	25.431	33.222	25.424	20.525	24.604
0.561353	1.47565	2.0183	0.0095873	C1DI85	Avin_03220	Flavin-containing mono amine oxidase	4.9335	4.7683	4.9834	6.8714	6.5973	8.2014
1.4466	2.72566	0.846829	0.142289	C1DI91	Avin_03280	Histidine kinase (EC 2.7.13.3)	1.6445	4.7683	1.6611	11.681	6.5973	3.7279
0.585837	1.50091	1.31298	0.0486431	C1DI98	Avin_03350	SAM-dependent methyltransferase	8.2224	4.7683	6.6445	10.994	9.5294	8.9469
-0.292747	0.816346	0.456789	0.34931	C1DIA0	Avin_03370	ABC transporter, ATP binding component	4.9335	7.9471	6.6445	4.1228	6.5973	5.219
1.49206	2.81291	1.04628	0.0898921	C1DIA8	Avin_03450	Uncharacterized protein	0	1.5894	6.6445	6.8714	6.5973	9.6925
0.609929	1.52618	0.380929	0.415979	C1DIB5	Avin_03520	Peptidase M16-like protein	3.289	0	6.6445	4.81	5.1312	5.219
2.0958	4.27462	1.76041	0.0173615	C1DIB6	Avin_03530	Peptidase M16-like protein	0	1.5894	3.3222	6.1843	5.8643	8.9469
0.00610582	1.00424	0.00948279	0.978402	C1DIB7	Avin_03540	ATP-dependent RNA helicase, DEAD box family	6.5779	7.9471	8.3056	9.62	6.5973	6.7102
-0.353587	0.782636	0.240493	0.574787	C1DID5	Avin_03720	2-dehydropantoate 2-reductase (EC 1.1.1.169) (Ketopantoate reductase)	11.511	3.1788	6.6445	4.1228	5.8643	6.7102
0.329096	1.25623	1.63515	0.0231657	C1DIF2	Avin_03910	Esterase, poly(3-hydroxybutyrate) depolymerase	21.378	25.431	21.595	26.798	30.054	29.078
-0.404718	0.755384	0.582833	0.261317	C1DJ75	Avin_04020	Transcriptional regulator, LysR family	6.5779	4.7683	6.6445	6.1843	2.9321	4.4735
0.97715	1.96857	3.57228	0.000267744	C1DJA3	Avin_04320	Transglutaminase domain protein	41.112	36.557	36.545	75.585	79.168	70.084
0.821232	1.76691	1.05699	0.0877019	C1DJA5	Avin_04340	Transglutaminase-like protein	1.6445	3.1788	1.6611	4.81	3.6652	2.9823
2.3235	5.00547	2.14053	0.00723548	C1DJC4	Avin_04540	AsmA domain-containing protein	3.289	1.5894	0	9.62	6.5973	8.2014
0.0733814	1.05218	0.0895043	0.813759	C1DJD4	Avin_04640	Carboxyl-terminal protease S41A	9.8669	6.3577	13.289	9.62	10.995	10.438
-1.60077	0.3297	2.88211	0.00131185	C1DJE4	Avin_04750	ABC_trans_aux domain-containing protein	8.2224	7.9471	9.9667	3.4357	2.1991	2.9823
-0.785234	0.580258	0.700344	0.199368	C1DJE5	Avin_04760	MCE domain protein	3.289	9.5365	8.3056	4.1228	3.6652	4.4735
0.924524	1.89806	1.91075	0.0122816	C1DJH3	Avin_05040	Transcriptional accessory protein	9.8669	6.3577	6.6445	12.369	16.127	14.912
0.101534	1.07291	0.0393733	0.913328	C1DJH8	Avin_05100	ATPase	1.6445	1.5894	3.3222	4.81	0.73303	1.4912
0.979651	1.97199	2.29576	0.00506099	C1DJI7	Avin_05190	Transcriptional regulatory protein, GntR family	4.9335	4.7683	4.9834	8.2457	9.5294	11.184
0.501481	1.41567	1.38723	0.0409988	C1DKB6	Avin_05260	D-isomer specific 2-hydroxyacid dehydrogenase	8.2224	11.126	11.628	16.491	13.195	14.166
-0.530628	0.692253	2.10575	0.00783884	C1DKE1	Avin_05510	Beta-ketoacyl synthase	39.468	33.378	39.867	24.05	26.389	27.586
1.21349	2.31899	1.75821	0.0174499	C1DKF2	Avin_05620	Oxidoreductase, NAD-binding Rossmann fold, GFO_IDH_MocA family	8.2224	7.9471	3.3222	17.866	14.661	12.675
0.650125	1.5693	1.23448	0.0582801	C1DKF9	Avin_05690	Integral membrane protein, YccS/YhfK family	6.5779	4.7683	3.3222	8.2457	8.0634	6.7102
0.929987	1.90526	1.73744	0.0183046	C1DKG5	Avin_05750	Alanine dehydrogenase (EC 1.4.1.1)	6.5779	3.1788	4.9834	9.62	10.262	8.2014
0.314697	1.24375	1.51621	0.0304643	C1DKG7	Avin_05770	Glutathione S-transferase-like protein	9.8669	7.9471	8.3056	10.307	10.995	11.184
0.947672	1.92876	1.23452	0.0582753	C1DKI1	Avin_05910	Cyclic nucleotide-binding protein	6.5779	3.1788	9.9667	15.117	10.995	11.929
-0.636583	0.643235	2.92058	0.00120067	C1DKM8	Avin_06400	50S ribosomal protein L6	18.089	19.073	19.933	13.056	10.995	12.675
0.0589015	1.04167	0.0530025	0.885111	C1DKP2	Avin_06540	Single-stranded DNA-binding protein (SSB)	6.5779	6.3577	13.289	10.307	8.0634	8.9469
1.28279	2.4331	1.71723	0.0191766	C1DKP5	Avin_06570	dTDP-4-dehydrorhamnose reductase (EC 1.1.1.133)	1.6445	1.5894	3.3222	4.1228	5.8643	5.9646
0.961529	1.94737	1.69553	0.020159	C1DLH0	Avin_06670	Thioredoxin protein	6.5779	11.126	9.9667	19.927	19.792	14.166
1.06747	2.09576	1.65994	0.0218808	C1DLI8	Avin_06860	Heat shock protein Hsp70 family	1.6445	1.5894	3.3222	4.1228	4.3982	5.219
-0.174921	0.885816	1.17596	0.066687	C1DLK1	Avin_06990	Uncharacterized protein	16.445	15.894	16.611	13.056	15.394	14.912
0.821573	1.76733	0.869897	0.134928	C1DLK3	Avin_07010	D-isomer specific 2-hydroxyacid dehydrogenase	1.6445	1.5894	3.3222	3.4357	2.9321	5.219
3.27573	9.68488	1.83687	0.0145588	C1DLL1	Avin_07090	Universal stress protein, UspA	1.6445	0	0	4.1228	7.3303	4.4735
0.32335	1.25123	1.07731	0.083693	C1DLL5	Avin_07130	Glucan 1,3-beta-glucosidase	11.511	7.9471	9.9667	11.681	12.462	12.675
0.450368	1.36639	0.783057	0.164795	C1DLN0	Avin_07320	Amino acid ABC transporter, perplasmic binding protein	6.5779	7.9471	8.3056	8.2457	9.5294	13.42
2.99005	7.94503	1.75625	0.0175288	C1DLN4	Avin_07360	Short-chain dehydrogenase/reductase SDR	1.6445	0	0	3.4357	3.6652	5.9646
0.142004	1.10344	0.13111	0.739419	C1DLN8	Avin_07400	HAMP domain protein	3.289	6.3577	3.3222	6.1843	4.3982	3.7279
0.586437	1.50153	1.59076	0.0256591	C1DLP0	Avin_07420	Zinc-containing alcohol dehydrogenase superfamily	6.5779	9.5365	8.3056	13.743	10.995	11.929
1.03598	2.05051	1.93272	0.0116756	C1DLP9	Avin_07510	N-acetylmuramoyl-L-alanine amidase (EC 3.5.1.28)	1.6445	1.5894	1.6611	4.1228	2.9321	2.9823
0.782758	1.72042	1.28779	0.0515477	C1DML3	Avin_07980	Iron-containing alcohol dehydrogenase	13.156	14.305	26.578	32.296	27.122	33.551
0.284322	1.21784	0.389512	0.407839	C1DMW5	Avin_09060	PhoH-like protein	6.5779	4.7683	9.9667	8.9328	7.3303	9.6925
-0.835724	0.560302	0.762349	0.172843	C1DMZ2	Avin_09330	Siderophore biosynthesis protein, IucA/IucC family	4.9335	9.5365	4.9834	2.7486	2.9321	5.219
0.228783	1.17185	0.27836	0.526793	C1DNI2	Avin_09640	ABC transporter, transmembrane region, ATP binding component	4.9335	3.1788	6.6445	6.1843	4.3982	6.7102
-0.0230838	0.984127	0.0544254	0.882215	C1DNL7	Avin_10010	DEAD/DEAH box ATP-dependent RNA helicase	41.112	39.736	49.834	48.787	41.05	38.77
1.02325	2.03249	1.70647	0.0196576	C1DNR5	Avin_10490	Potassium proton antiporter	3.289	3.1788	1.6611	6.1843	5.8643	4.4735
2.42677	5.37688	1.17597	0.066685	C1DNS3	Avin_10580	Response regulator	0	1.5894	0	4.1228	2.9321	1.4912
-0.459452	0.727262	0.273691	0.532487	C1DNS8	Avin_10630	Biopolymer transport protein ExbB	4.9335	3.1788	11.628	5.4971	5.1312	3.7279
0.709982	1.63578	0.761183	0.173307	C1DNT8	Avin_10730	Transcriptional regulator, LysR family	1.6445	1.5894	3.3222	4.81	2.9321	2.9823
1.01542	2.02149	1.09491	0.0803693	C1DP78	Avin_10790	Dihydrolipoamide acetyltransferase component of pyruvate dehydrogenase complex (EC 2.3.1.-)	1.6445	3.1788	6.6445	6.1843	8.7964	8.2014
0.734175	1.66345	2.27611	0.00529534	C1DPC2	Avin_11240	PhoH-like protein	9.8669	7.9471	11.628	17.179	15.394	16.403
0.733685	1.66288	1.09082	0.0811296	C1DPE2	Avin_11450	Nucleoid-associated protein Avin_11450	1.6445	3.1788	1.6611	4.1228	2.9321	3.7279
0.265255	1.20185	0.149517	0.708734	C1DPE8	Avin_11510	Short-chain dehydrogenase/reductase SDR	13.156	7.9471	1.6611	8.9328	12.462	5.9646
0.407564	1.32644	0.258855	0.550992	C1DPE9	Avin_11520	Uncharacterized protein	1.6445	1.5894	4.9834	2.7486	2.9321	5.219
0.00495515	1.00344	0.00980659	0.977673	C1DQ43	Avin_12690	Ribonuclease E/G	16.445	22.252	23.256	18.553	21.991	21.622
1.7879	3.45312	1.86481	0.0136519	C1DQ50	Avin_12760	Nucleotide-binding protein Avin_12760	0	3.1788	3.3222	6.1843	8.0634	8.2014
-0.0822689	0.944571	0.144932	0.716255	C1DQ60	Avin_12860	Intermembrane phospholipid transport system permease protein MlaE	9.8669	7.9471	6.6445	7.5585	6.5973	8.9469
0.472457	1.38747	1.86488	0.0136495	C1DQ61	Avin_12870	Organic solvent tolerance ABC efflux transporter, substrate binding protein	8.2224	6.3577	8.3056	10.307	10.262	11.184
0.143251	1.10439	0.212063	0.613672	C1DQ62	Avin_12880	Organic solvent tolerance ABC efflux transporter, auxiliary component	9.8669	6.3577	9.9667	8.9328	8.0634	11.929
0.0697511	1.04954	0.117718	0.762574	C1DQ70	Avin_12960	Uncharacterized protein	4.9335	4.7683	3.3222	4.81	5.1312	3.7279
0.0254636	1.01781	0.0226152	0.949259	C1DQ88	Avin_13140	LppC lipoprotein	14.8	6.3577	14.95	13.056	9.5294	14.166
1.00738	2.01026	1.27231	0.0534189	C1DQB1	Avin_13370	MutT/ NUDIX family protein	6.5779	1.5894	8.3056	11.681	10.995	10.438
0.0106646	1.00742	0.0311914	0.930698	C1DQQ6	Avin_13550	Enoyl-CoA hydratase/isomerase	13.156	12.715	14.95	13.056	15.394	12.675
-0.271763	0.828307	1.02079	0.0953246	C1DQR1	Avin_13620	YgfZ-like protein	18.089	22.252	23.256	17.179	16.86	18.639
-0.0247959	0.98296	0.0138153	0.96869	C1DQR2	Avin_13630	FAD assembly factor SdhE	8.2224	4.7683	1.6611	4.81	5.8643	3.7279
0.698021	1.62228	3.91527	0.000121544	C1DQU8	Avin_14040	Glutaredoxin	4.9335	4.7683	4.9834	7.5585	8.0634	8.2014
0.678668	1.60066	0.583641	0.260831	C1DQV8	Avin_14150	Soluble lytic murein transglycosylase	1.6445	4.7683	1.6611	4.81	5.1312	2.9823
[truncated: 760 more rows]
